# Supplementary material for: Chlorella vulgaris and Its Phycosphere in Wastewater: Microalgae-Bacteria Interactions During Nutrient Removal
Source: Front Bioeng Biotechnol. 2020 Sep 22;8:557572. doi: 10.3389/fbioe.2020.557572 (PMC7537789; doi:10.3389/fbioe.2020.557572)
Supplement: TABLE S1 — Sequence statistics, read-based and genome-centric data. [file Table_1.XLSX]

## Sheet: Sequence statistics
Raw sequences
Sample	Sequence length	Total sequences
CM End	234.433	294578
CM T0	227.548	241516
FE End	229.727	263740
FE T0	237.369	342437
MW End	230.167	244990
MW T0	227.197	278032
TAP End	230.84	249787
TAP T0	228.089	258685
Average	230.671	271721
Filtered sequences (with Prinseq)
Sample	Sequence length	Total sequences
CM End	234.968	289614
CM T0	228.818	236150
FE End	231.061	258033
FE T0	238.48	335485
MW End	231.01	240304
MW T0	228.693	271571
TAP End	231.536	245185
TAP T0	229.441	252610
Average	231.751	266119

## Sheet: Read-based statistics
Classes	CMS_End	CMS_T0	FE_End	FE_T0	MW_End	MW_T0	TAP_End	TAP_T0
Gammaproteobacteria	74.1021	6.70038	16.9326	2.18427	4.37385	22.8883	94.5432	100
Alphaproteobacteria	10.7895	4.12137	60.0051	0.226686	51.9102	9.71494	2.46843	0
Bacilli	7.19788	27.3451	0.619702	8.18177	40.1763	11.9996	0	0
Actinobacteria	1.20274	54.5765	4.14526	1.94352	0.558516	13.3829	0.147087	0
Betaproteobacteria	6.51142	0.278129	15.8955	0.28116	2.98114	23.2446	2.84125	0
Clostridia	0	0.884956	0.454341	33.4757	0	3.0392	0	0
Bacteroidia	0.196405	0.549937	0.624518	26.6997	0	2.28464	0	0
Synergistia	0	0	0.831621	5.83935	0	0	0	0
Spirochaetia	0	0	0	5.05035	0	0.890799	0	0
Deltaproteobacteria	0	0.726928	0	1.07895	0	3.23831	0	0
Cytophagia	0	0	0.266504	2.90122	0	0	0	0
Fusobacteriia	0	0.847029	0	0.500817	0	1.44624	0	0
Methanomicrobia	0	0	0	2.4953	0	0	0	0
Methanobacteria	0	0.252845	0	1.67115	0	0.555439	0	0
Mollicutes	0	0.360303	0	1.03151	0	0.723119	0	0
Negativicutes	0	0	0	1.35836	0	0.429679	0	0
Tissierellia	0	0.385588	0	1.04908	0	0	0	0
Saprospiria	0	0	0	1.07192	0	0	0	0
Other	0	2.97092	0.224762	2.95921	0	6.16223	0	0

## Sheet: Binning statistics
Bin	Taxonomy	Total Size	Num Contigs	N50	GC Content	Compl.	Red.
Bin_2	Unknown_Pseudomonas	5.15 Mb	756	8,615	0.6272	0.9496	0.0863
Bin_1	Chlorella vulgaris	13.58 Mb	4453	2,991	0.6286	0.3025	0.1173
Bin_4	Unknown_Exiguobacterium	463.99 Kb	160	2,873	0.4853	0.2806	0.0072
Bin_3	Unknown_Acinetobacter	328.70 Kb	120	2,714	0.4262	0.1583	0
Bin_5	Unknown_Enterobacteriaceae	242.98 Kb	95	2,475	0.5329	0.0935	0.0072
Bin_6	Bacteroidetes bacterium 4484_276	146.84 Kb	46	3,307	0.3722	0.0935	0.0072
Bin_7	Unknown_Bacteroidetes	123.52 Kb	41	2,978	0.3781	0.0432	0

## Sheet: Bin_1
gene_callers_id	contig	start	stop	direction	Pfam	Pfam (ACCESSION)	dna_sequence
9687	c_000000002773	1288	1696	r	ATPase family associated with various cellular activities (AAA)	PF00004	ATGTGCGAGGGCGAAGCGCTGCTGCGCGAGACATTCAGGCAAGGCGAGCACGCGCCGGCAGTCTGGCGGGCAGTTGGTGGCCTTGCCGTGCGTCAACCAGTACATGCTGCGTTGCTGACACGCCCTGCTCAAGCCGCACGCTGCACCCGCAGGCGCGCCCGCCTAGTGGCCCCTGCCATCGTCTTTTTCGATGAGCTTGACTCGCTGGTGGGCAAGCGGGTGGAGGGCGAGCAGACGGGCGAGGTGACGGCTCGCATCCTTTCCTCCTTCCTCACCGAGATGGACGGGCTGGAGCTGGCGCAGGGGGTGCTGGTCATGGGCGCAACCAACCGGCCGCAGGCGCTTGACACCGCTCTCGTCAGGTCTAGCCGAGCCGGGCGGTGTTCCTCGTGCCCAGTC…
9690	c_000000002773	2923	3571	r	ATPase family associated with various cellular activities (AAA)	PF00004	ATGGCAGCACTGCTTCTACCTGACTCTGCGCAGGTGGACGCCCTCTGCCCGAAGCGCAGCTCAGCAGGGCAGCATGAGGCACGGATAGTGGGCCAGCTGCTGACGCTGCTTGACGGCTCGACGGCGCTTGGCCCGTCGCAACAAAACGCATCACCTCAGGGGGGCGGGCTGCAGGGTGCAGCACCCGGGCACATCCTGGTGGTTGGGACCACTAGCCGGCCAAACGCAGTGGACCCGGCTCTGCGGCGTCCGGGAAGGTGGGAACCCTGCACTGGCAGACGCTGGCATGCGCTGACGCTGTGCAGTGCGCCGACTTTGCAGTGCTCACAGGGCACGCGTGGTGCATCATGTGTTGACTGGCAGAACCACAGCTCGCTGCGCGTTTGGGGTGTGCTCCTG…
24887	c_000000007207	40	763	r	ATPase family associated with various cellular activities (AAA)	PF00004	GTGGCCTTCTGGCCGCCTGCCATTCACGCCGCCGCCGCATCGCTTGACCATGCACCGCCGCGTCGAACACACACACACACTCCGCCCGGTGCCCTTCACACCCTGCTGCAGGTGCTGCTGCGCCGCACCAAGAACAACCCGGTGCTCATCGGGGACCCCGGTGTGGGCAAGACGGCAGTGGCAGAGGGCCTGGCGCAGCTCATCGCGTCTCCGTCGGCGCCGCCTGGGCTGGCTGGGCGGGCGCTCATCTCGCTGGACGTCGGCTCTCTGGTGGCAGGCACCCAGTACAGGGGGGCCTTTGAGGAGCGGCTCACGGTGGGTGCCTGCTGCGCACGTCGGCAGGGCCCCTGCACCCTGGGGTTGGACGACCCAGCTGGCGTCGCACGTGCTGCGAGGGCA…
25727	c_000000007449	2269	3148	r	ATPase family associated with various cellular activities (AAA)	PF00004	CGCCGGGGCAGGGCAGTCGGCGATGGCGTCGGCGGCAGCAAGGCGCAGCAGGGGCTCGCGGCGCTGGGGAGGCGCTGCCTGCGGGAGGTGCAGGGCGGCCTGGATGAGGTGGTCGGCTTGGATGCCATCAAGCAGGCAAGACGGGCAGGAAGAAGCGGGGGTGCCAGGGCAGCTGGCACTAGATGGGTAGCGGTAGTAAGTTGTGCCCTGACAGTCAACCAGTGCACGCGCTGGTCCGGTGTCTCCTTCCCTGCACTTGGCGGGAGCTTGGGGACCGGCTCAGCTGTCTGTTTGATGTGGTCTGCCATGACTCGTGGCCTGCAGGAGCTGCGGGAGGCGGTCCTGCTGCCCATGCGGCTGCCGCACCTGTTCTCCGGGCTGCGGCGCCCCCAGGTCAAC…
47487	c_000000014341	1884	2037	f	ATPase family associated with various cellular activities (AAA)	PF00004	GTGCAGGGCCCGCCGGGCACGGGCAAGACCACCAGCATTCTGTGCCTGGCCCACGAGCTGCTGGGGCCCAGCTTCCGGGAGGCGGTACTAGAGCTGAATGCGTCGGACGACCGCGGCATCGACGTGGTGGGTGGGGTGGGCGGCGGCCTCTGA
12665	c_000000003570	1965	2106	r	ABC transporter	PF00005	GGCCCGAACGGCGCCGGCAAGACGACGCTGTTAAAGCTGATCGCGGGATTGATCGAGCCCTCGTCGGGCAGCGTGGAACGGCCGGTTCGCGCCGCCCTGCTGGATCAGCAGGCGGCCATGCTGCAGCAAGTGCGCTACTGA
21209	c_000000006100	2408	2612	f	ABC transporter	PF00005	GTGGCTGCCACCGGCAAGCAGATCCTCAAGGGCGTCACCCTGACCGTGCGGGAGGGCGAGGTGCACGCCATCATGGGCAAGAACGGCAGCGGCAAGAGCACCCTCTCAAAGGTGCGGGCATGCGGCCTCGTCTCACAACATCCAAGGCTGCCCCTGTTGCTGCATGCTGCACTTGCATCACTTCATCATTCACTTCATAAATAA
25245	c_000000007304	170	458	r	ABC transporter	PF00005	ATGACTATTTCCCCACCCCCTCCTTGTGCGCAGGGTGTGACCTCCAAGGACCGTGCCATCCTCAAGATGCGCGCCGTCAACTTCAAGTACCCCACCGCGGAGACCCGCATCCTGAACGACGTCAACCTGCAGGTGTCGCTCAACTCCCGCGTGGCCGTGCTGGGCCCCAACGGTGCCGGCAAGTCCACCCTCATCAAGCTGCTTACCGGTGAGCGCTGCCGCGGGACTGCAGGGGTGTGGGAGGAAGAGAGCATGTGCCCCTGCAGCGTGCATGGGCTGGGCAGATGA
25248	c_000000007304	1790	2498	r	ABC transporter	PF00005	CGTCAAGAACTTCGAGGAGGCCGAGTGGACCCAGGTGCGCACCCCAGCCTCTCCCAAGCTCTGTGCTGTGCCGAGGCTGAACCCTTGACAGAACCGGCCTGTGTGCAGCGCCAGCGTCGAGGCTTGTTGGTTGCCCTTATACCTGGGCTCAATCGCCTCTGCCCCTGCCCCCCTCTCCCGCAGTCTGTGGTGCCCTTCCTGGCGCCCTTCTGCGGCGACGCCGGCGCCGCCGCCGTGTGCAAGGAGTTCCACGCCGCCTGCTTCCAGGAGGCCCAGGCCCGCGTGATGGCCCCCGTGGAGGAGGAGGAGGGCGAGGACCTGTGCAACTGCGAGTTCTCCCTGGCCTACGGTGGCAAGATCCTGCTCAACAACGCCCGCCTGCACCTGAAGCGCGGCCAG…
25686	c_000000007436	3458	4223	r	ABC transporter	PF00005	ATGGAGGGACAGCGGTCACTGCTTGAGAAAGGCAGTGCGACGAGAGCAAAAGGGTCAAAGACGCGGATAAACTCCAGCGCCTCACGCAGCGCCTGGCCAACCTGCGCCCTGCTCTGCCTGCAGGCGGCAATTCACGACCAGGTGCTGCAGTTCCCGGAGGGCTACGACACCGTTGTGGGGGAGCGCGGGCTGAAGCTGAGGTGCGTGGCGGGGCTGGGGGCTGTTCACGCAGCCCGGGACTCCCGCGTCACTGCGTGGCATCGACTGACTTTCAAGACTGCAGCAGCTGACGCAGGAGGTGCAAAGGCACTTCAGCACCGCCAAGTCCTGATCTGGCCTAAACCAGCGGCCAAACCAGGACGACCGAGCCGCATCTTTCTTGCTGTCGCACTGCATTCC…
25688	c_000000007436	4436	4955	r	ABC transporter	PF00005	GTGCCTGCGGGCAGCAGCTGCGCTCTGGTGGGCACCAGCGGCAGCGGCAAGTCCACCATCCTGCGCCTGCTGTTCAGGTTCTACGATGCAGGCAAGCTGTGCGTGCAGCTGCTGTGTGTCTGGTTCCTTGGAACAACCACCGGGCCAGGCACACTTCGCCAGGTCTTCAAGCTTGCTGGCTCACAAGGCAGTCTGCGTCCCTCCTTTGCCGCCTTCACTCCAAACTCCCGGCTTGGATTCATATCTTCTTCATGGAACTACACCCGCCAGCTCATGCTATGTGCTTTTGATTGCAGAGGGGGGCAGCGTGCTGGTGGGCGGCCACAACGTGCGACAAGTGAAGCTGGACAGCCTGCGGCGGGCCATGGGGGAGGTGCCCCAGGTGCGGGGTTCCGCCAT…
25782	c_000000007462	2560	2785	f	ABC transporter	PF00005	ATGAAAATAGAATTGATTAATCTCGGAAAGAAATATGAAGGCAGGGAGAATTTCACAATCCGGAACATCGACCTTGAGATCGATGACAAGGATTTCTGTGTTATTCTCGGTCCGTCCGGCTGCGGCAAGAGCACGTTGCTCCGGATGATCGCAGGATTGACCTCGATCACGGAGGGGGATCTGTTCTTCGGCGGGAAACGCATGAACAGCGTGGAACCGAAAGAC
48793	c_000000014749	400	643	r	ABC transporter	PF00005	ATGGTGCTGCTGCGCTCCCCCCTCCTGGTGATCACAGATGGCTTTGCCACCCGTGTGGGCGAGCGCGGCCTGCGCCTCAGCGGCGGCGAGAAGCAGCGGGTGGCCTTTGCCAGGGCGGTGCTCTGCCAGCCCAGGGTGGGTGCTCACCTCTGCAACACGCGAGCGCCTGCCTGCCTGCCCAAGCAGCTGTCGCGCACGTTTGCGCCCCGCAGCGCTGCCTGCTGGCTGGGCGCGCCCGCCTGA
51215	c_000000015564	194	638	r	ATP synthase alpha/beta family, nucleotide-binding domain	PF00006	GTGAATGGGACTCTCGGCGTGTGGGGCTGGAACAGGGCTGCTGCTGAGGAGGGAGCGGGAGTTCGAGATGTGCGTGTTGCCCTGCTGTCGGGGCGGTACACCTGTGGGGGCCGCCAGTTAGAGACCAGCCTGCGGCCACAGGCTGCCGTGTCAACGCAGCCGTATCGCTCCCAATGCGTCTGCCATCCCTGTGAGGCCCTGCCTGATTGGTCTATGCCTGCTGCTGGCACCGTTCCTCCCCCCCAGGCGCTGTCCAAGTACTCCAACTCCGACGGCATCATCTACGTTGGCTGCGGCGAGCGCGGCAACGAGATGGCGGAGGTGCTCATGGACTTCCCCCAGGTGGGCAGCAAGTTTCTTGCTCCCAGCGCTGCCCCGCTGGAAGGCGCCTGCGGGTGC…
51216	c_000000015564	591	816	r	ATP synthase alpha/beta family, nucleotide-binding domain	PF00006	ATGCTGCAGCTGTGGCCGGTGCGCGCACCGCGGCCGGTGGCGCAGAAGATGCTGGCCAACACGCCGCTGCTGACGGGGCAGCGCGTGCTGGACGGCCTGTTCCCGGGCGTGCTGGGCGGCACCTGCTCCATCCCCGGCGCCTTTGGCTGCGGCAAGACGGTCATCTCGCAGGTGGGCGGTGAATGGGACTCTCGGCGTGTGGGGCTGGAACAGGGCTGCTGCTGA
1067	c_000000000329	1	313	r	Elongation factor Tu GTP binding domain	PF00009	ATGGCTGAATCCACATGTAGCACCGAGCTTGCATCTGTGTGTGCTCAACTGTGTGGGTGTGCCCCGCCCCCCGGGCCCCACCAGGTGCGCGGCAAGGACGGCGTGGGCGCGAAGATGGACAGCATGGACCTCGAGCGGGAGAAGGGCATCACCATCCAGTCGGCGGCCACCTTCTGCCGCTGGAAGGACACACACATCAACATCATCGACACGCCCGGCCACGTCGACTTCACCATTGAGGTGCGTGCAATGGCCAGCCCCCGTGCTGCACCTGCCTGCGCCGGCATGATGCGACCTGCACGTGCTGCCGGG
42601	c_000000012784	2	200	r	Elongation factor Tu GTP binding domain	PF00009	GTGGCCCCCGCCTCCTGGCTGCAGGTGGAGCGTGCTCTGCGCGTGCTGGACGGCGCCGTGGCTGTGTTTGACTCCGTGGCGGGCGTGGAGCCCCAGTCCGAGACTGTGTGGCGGCAGGCCGACAAGTACGGCGTGCCCCGCATCTGCTTTGTGAACAAGATGGACCGCATGGGCGCCAACTTCTACCGCACCCGCGAC
42602	c_000000012784	339	663	r	Elongation factor Tu GTP binding domain	PF00009	TTGCTTTTGGCAGGCAAGTCGTACAAGATTGGCGAGGTGCACGAGGGCACTGCCACCATGGACTGGATGGAGCAGGAGCAGGAGCGCGGCATCACCATCACCTCGGCCGCCACCACCTGCGCCTGGCGCGACCACCGCATCAACATCATCGACACCCCTGGCCACGTGGACTTCACCCTGGAGGCGAGCCTGGGACTGTGCTGTGGGGCCCGGGGGGCTGGCACACGTGCTGGCGTGCACGGGCAGCAGCAGCGCGGTGACGCCCCCGCACCACCCGGGAGCTTAAGGGAGCAGGCGTCAGAAGGCCGAGCCCGGCCGTCCTAG
42603	c_000000012784	681	1161	r	Elongation factor Tu GTP binding domain	PF00009	ATGCTCCAGCTCTCCAGTTGCACGGCGCGCGCGGCCCGAGATCGCCCCAGTGGTGGTTGCAAGCGGCGCGGTGGGCGCGGCGGCAAGGCAGCGCCGGCGCCAACCCCCGTCTGCCCTCGCCCTCTAACCCCGCCTGCAGGCAAGCGCCAGGTGCCTCTGGAGAAGTACCGCAACATCGGTATCATGGCACATATCGATGCGGGCAAGACCACCACCAGCGAGCGCATCCTGTTCTACACTGGTGAGCTCTGCTCGAATCTGCCAGCAGGGCAGGGTCTTGCTGGGATGATGCGCACCAAGGGGCCAACCGCTGCCAGAAGCATGTCCCAACAAATCCTGCAACAGCGTGGTGGCCGTGAGTGTCTGGTCTGCAGCATGGAACGCATAGCGCCAGCTCTG…
53592	c_000000016326	643	1096	r	Elongation factor Tu GTP binding domain	PF00009	ATGGCAGCGCTGGCCTGCCACCTGCGTAAGTGTTGCTGCAGCAGTGCGTGCTGGGAGCTGCAGCAGGCAGCTGGGAGGCGGGTGCCTGCCTGGGTTCTGCTTCCTGGCCTGCTGCCATTCATGCCTCTGTTCCACTCTCGCCCCCGACACGCCCCTGACTTGCCTCGCACCCGCCCTCCCCCCCCCTTGTGCGCAGGCCACCGCGATTTCATCAAGAACATGATTTCCGGTGCCGCCCAGGCCGATGTGTGCCTGCTCATGGTGCCCGCTGACGGCAACTTCACCACCGCCATCCAGAAGGGTGACCACAAGGCCGGCGAGATCCAGGGCCAGACCCGCCAGCACGCGCGCCTGCTCAACCTGCTGGGCGTGAAGCAGCTGATCGTGGGTGTGAACAAG…
53593	c_000000016326	1105	1378	r	Elongation factor Tu GTP binding domain	PF00009	GTGCATGCGCCTGGCGACGCAGGCAAGCAACCGGAACGAGCACGCCCTGATGCCACCGCCCGTGCCCGCTGCTCCCTTGCGCAGGAGGAGGCCGCTGCCCTGGGCAAGTCTTCCTTCGCCTTTGCCTTCTACATGGATCGCCAGAAGGAGGAGCGCGAGCGTGGTGTGACCATCTCCTGCACCACCAAGGAGTTCTTCACCGAGAAGTTCCACTACACCATCATCGATGCCCCCGGTGAGTTAGGATCTGCCGTTAATGACAGGACCCCCTGA
19781	c_000000005676	2010	2181	f	Hsp70 protein	PF00012	ATGAACCCAATCAACACTGTCTTTGATGCCAAGCGCCTGATTGGCCGGAAGTTTTCTGATCCCACCATCCAGCACGATATCTCCCACTGGCCCTTCAAGGTGGTTGCTGGCCCTGGCGACAAGCCCATGATCCAGGGTGAGTTGCTGCTGGTGACGTCTCTGTTGCTTTGA
19782	c_000000005676	2347	2536	f	Hsp70 protein	PF00012	ATGGTGCTGGTTAAGATGAAGGAGATTGCCCAGGCTTATGTTGGTGCTGACAAAGAGGTGAAGAAGGCGGTTGTCACCGTGCCCGCCTACTTCAACGACTCTCAGCGTCAGGCCACGAAGGCAAGTTGTTCACAAGTTGTTGACGAGGGACATCCGTCGTTTTGCTGGCATGTTCGCAGTGGCCCTTGA
19784	c_000000005676	3274	3808	f	Hsp70 protein	PF00012	GTGAAGTCCACCGCTGGTGATACTCACCTGGGTGGGGAGGACTTTGACAACCGTCTGGTGAACTTCTTTGTCCAGGAGTTCAAGCGCAAGTACAAGAAGGACATCTCCTCCAACCCCCGCGCACTGCGCCGCCTGCGCACCTCATGCGAGCGCGCCAAGCGCACCCTGTCGTCCTCCACCCAGGTAGGACCCAAAGGGGTTCCCCTGGAGCAGAAATTGCAGGCTGATGGTGGCGGCAGCTGTCCCACTGTGTTTGCAACATGGAGCCAGCGCCGCTGCCCTGCAATTCTCGCTGACTCTGCGACTTACTTTTTTGCCCTGCCTGTGTGTCGCCATTTTGCTCTGCAGGCCTCAATCGAGATTGACTCGCTGTACGAGGGCATCGACTTCTACTCCTCC…
19785	c_000000005676	4020	4509	f	Hsp70 protein	PF00012	GTGCAAGTCTATCAACCCGGACGAGGCGGTGGCCTACGGTGCAGCAGTGCAGGCACGCTGTGGCTGCGGTACCGCCCTGCATGTTCTGCATTGCTGCGTGAGGCTGCCATCAACTTGCTTTGCATTCGCCTGCATTTCGGGTGGTCCTCTACTCCCTCTGCCCCCTCTCCTGCTCACAAACTCCACCATTCCAATATTGCACTGCAGGCAGCCATCCTCAATGGCGAGACTCACGAGAAGGTGCAGGACCTTCTTTTGCTGGATGTCATCCCCCTGTCGCTGGGCCTGGAGACTGCGGGCGGCGTGATGACTACGCTGATTTCGCGTAACACCACCATTCCGACCAAGAAAGAGCAGGTCTTCTCCACGTACTCTGACAACCAGCCCGGTGTCCTGATT…
25276	c_000000007313	549	840	r	Hsp70 protein	PF00012	GTGGCGCTTTGCGTCGCGCCGCTGGCCACTCTGGCCAAGGAGGAGAAGGGCGAGCAGGAGAAGTTGGGGACGGTCATTGGCATCGACCTGGGCACCACCTACTCCTGCGTGGGTGTCTACAAGAACGGCAAGGTGGAGATCATCGCCAACGATCAGGGCAACCGCATCACCCCCTCCTATGTGGCCTTCACCGACAGCGAGCGCCTCATCGGCGACGCCGCCAAGAACCAGGCCACAGTCAATCCCAAGCGCACCATCTACGATGTGAAGCGCCTGGTTGGCCGCAAGTGA
41073	c_000000012279	2	296	f	Hsp70 protein	PF00012	ACCCTGCTGGCAAACCCTTCCCTGCACCATCACAGTATAGCTTACTCTCCTTGGCTCTCTGTCTGTAGCAAGGACGAGATTGAGCGCATGGTTCAGGAGGCAGAGAAGTATAAGGCTGAGGATGAGACCCACCGCGCACGCGTGGAGGCCCGCAACGGCCTCGAGAACTGTGAGTGGCCATGGCGAGTAGGCAATTTCATGCGTTTTGTGCACCGCTTGATTTGCATCCAGTGTTCTGACCCTGTTGTCTTTTCCGTCTGCTGCAGATGCCTACTCGATGCGCAACACCATTAA
47469	c_000000014336	4007	4391	f	Hsp70 protein	PF00012	ATGCACGTACACACGCGTAAGCATGTATCCACTGTTGTCCCGCAGGACGCTGGCCGCATCGCCGGCCTGGACGTGCTGCGCATCATCAACGAGCCCACCGCTGCTGCGCTGTGCTACGGCTCGGACAAGAAGGAGGGGCTGGTGGCGGTGTACGACCTGGGCGGCGGCACCTTTGATATCTCCATCTTGGAGATCTCGGGCGGCGTGTTTGAGGTGGGTGGGGCGTGTGCGATGTGGGTGAAGCGAGGTGTTTGCGAGGCGCTGCCCGCGTCTCAGGGGTTCAGCTTTGTGCTGCCCGTGCGGCCCCAAGGGCGCAGCTTTGTGCTGCCTGCCGCATTGCAGTTGAGTGCAGCTTTGTCGTGTGCCCCCGGGCCTGCCATTTGA
47470	c_000000014336	4889	5378	f	Hsp70 protein	PF00012	GTGCCTGAACCCAACCCGTGTTCTTTTCTCCCCGTCACTTTTCCTGCATCTTTCCCCCTTTCTGGACAGGGCATCGACCTCACCAAGGACAAGCTGGCGGTGCAGCGGCTGCGCGAGGCGGCCGAGAAGGCCAAGTGCGAGCTGTCCAGCATGATGCAGTGGGGGGGGGGGCGGCAGGGGCTGGCCGGGCGTGTGCCCAGCGCTGTTCGGGAAGTCGGCTTGTTGGCAGCGCGGGTCCTAAGCGGTACCCTGCTGCCCGCGCCGCTTGGCCAAGCGACCGCCCAGCTGGGGCACCCTGCCGCCGCGCTCCATGCTCACGACCGTCTTCATTTGCCTACCTTCCCCCAAACTTCCGCCTCCTCTGTAGACCGACATCAACCTGCCCTTCATCACTGCCGA…
54585	c_000000016631	1593	2253	r	Hsp70 protein	PF00012	ATGGCGGGCCAGCGCTTCAGCGGCGCTGCCGCCGCCTGCGCCGCACTGGTTGCGATCGCTGTGCTTGCAGTGGCTGTGCAGCCCGCAGCGGGCGCACTGCTGGCCATCGACCTGGGCTCAGAGTTCCTCAAGCTTTCCATCGTCAAGCCCGGGCGCATCCCCATCTCCATTGTCATCAACGAGATGAGCAAGCGCAAGACGCCGGCGCTGGTGGCGTTTGTGGAGGGCGAGCGGCTGGTTGGCGAGGAGGCCGCGAGCCTGGCGGCCCGCTACCCGGAGCGCGTGTACGGCCGTATTGCCGACTGGCTGGGCCGCGCGGCAGATGATTCGAGGCTGGCTGCCATGCTCAAGGCCAGCTACCGCCCCTATGAGCTGGTGGCAGCACCCAACCGCACGTCA…
26982	c_000000007855	350	869	f	KH domain	PF00013	GTGCTGCCCAGCGAGGTGGACGGTGTGGTAGCGATGGAGGAGCACCACGGGAACGGCGTGTCGCCGGCCAGCGAGGAGACTGGGGTGGGGTTGGACGTGGAGCCCGACGACGCCTCCGAGGCCGCCCGCCGGGAGGAGAGGGTCGTGGTGAGCTGCTGTACACGAAGGCGGGATGATTGTTGCGCGACAGGCACAGCCGGAGGTGCGAGCCTAAAGGTACCCTCTGTCGTCCCTCCGCAACAGGTCAAGTTCTTGGTACCCAACGTCGCCGCGGGCAGCATCATCGGCAAAGGAGGCGCCAATATTACGGAGGTCCAAACGCAGTCCAACGCGCGTATGCAGGTGGGCACAGCCGCTGGAGGGCACGACCCCGCCGGCAGCGAGAGGCTGCGCAAGGCT…
37626	c_000000011179	4832	5228	r	KH domain	PF00013	ATGGTTGCGTCACACCACTCCAACGAGCGGGTTGCCATCCCGCCTGGCTACCCGATCGGCCTCCTCTTTGGCCGCCAAGGCTCGCACCTACAAGATTTGAAGCGTCGCACTGGATCACGCATTCGCATTGACACCGAGGCGCACAACATCACCCTCACAGGGTCAGCGGCGGCGGTGCACGCTGCGGCCTCGTTCTACCGCGCTCGCTTTGCCGAGCATGCTGCAGCTGGGGCTCACTTCGTGAGGCCCACCGAGGCGGTGCAACTACTGGCACCGGAGCTGACAGTTGGGGCGCGCTTTGTTCCCATGTCGCCGGGGGACAGCGGCTACCATGGCCCAGCATGGCAGCAGGCCGGTGTGTCGTCCAAGGGTCCCTGTCAGCACTGCCTGCACTGA
59684	c_000000018353	1149	1362	f	KH domain	PF00013	ATGCTGCCTTACAAGCACCCTGCCCGCAGTCCCAAGAGCAAGGCGGCCGCCGCCTTTCCGCCACCGGGCAGCGAGGGGGAGGACGCCGCTGATCGCCCGCTGCGGCTGCTTGTGCGGCTGCTGGTGCCCCAGCCGCTGTGCGGAGTCATCATCGGCAAAAATGGGGTGACCATCCGCAACTATGCTGCCGACACAGGCACAATCATCCGGTGA
58416	c_000000017895	1765	2437	f	Kunitz/Bovine pancreatic trypsin inhibitor domain	PF00014	ATGGCCTGCTGCCATGCTCCCGACCTCGAAAGTGCAGGCGCTCACGGCCGGCACACCCTGCAAATCATCGTCGCGAAACCATTCTCTGGTGCTCCACCCTCCCGTCCAGCCGGCGCTGCGGCGCTTGTTCCGCCAGCTGTCCCCTGCGTGGACATACCGACACCCGAGGGCTTCACCTGCGCCCAGCAGGCCGCTGGGGCAAGTGCCAGGAAGCCTGGATGGTGGGGGGCGGCTTCTGCCGTGCCACCTGCGGGCACTGTGAGGCTCTGCCTGTTGCAGCTGCTGGAGAGCCTGCCGCGGAGCAGGTGGGCAGGACCAGGAGCGAGGGAACCCAAGCCGGTGCCGCTCTTATTCGTGTACCTGCAGGGGTTTGACAGCAACACAGGGACCTCTTCGTGG…
17960	c_000000005148	1955	2282	f	Actin	PF00022	ATGGCGACTTCCCGAGCACGTTGGCGGCCATCCCCTAGTGCTCCCGCCACTGAGGGCCGGCCAGCACCCTTGCCTGCCACTATTGCTTGCCATCCATTGATGCCTCCTTCTTGCCTGCCTGCAGATGAGGTGAATGCAGTGGTGCTGGACCTGGGTACGCTTCAGGTCAAGGCTGGCTATGCAGGAGAGGACACGCCCAAATATGTCTTTCCTTCGGTGCGCCTGCTGCTCTGCCGCCCAGCAAGCGTGGTCGATTCGCAAGTGCCTACTGCTTGCTACTGGCCCCTCCAGCACCGGACGTACAGAAGATTTGTTAAATGCCTGTGA
26579	c_000000007722	648	903	r	Actin	PF00022	ATGGCGGCCACGCAGGTTCAGGCGGTACTGACGCTGTACGCCTGTGGTGCCCTCACCGGACTGGTGCTGGACTCTGGGGATGGCGTGACGCACGCTGTGGCCGTCGTGGACGGCTACAGCTCGCGCCACCTCACCCGCCGCCTGGACGTGGCGGGGCGCCACATCACCGCCTACCTGGCAGAGCTGCTGACGCGCCGAGGGTACAGCTTCAACAGGTGGGGGAGGGAGCACGGCACATTGGGTTGTAAGTGCTGA
26582	c_000000007722	1905	2277	r	Actin	PF00022	ATGGACAATGGAACGGGGTTCGTCAAAGCGGGCTTTGCGGGCGACGACTTCCCACGATGCTTTCCCTGCATGGTCGGCCGCCCTCTGCCCGGCGGTGGTGGCGAGCTTAAGGTATGTGCGGTCTGTGCAGAAGTCGTGGGTATTGAACAGCGACGCCTCGTGCAGACATCAGACCTGACTAGCGATATGGTTGCTGCAGCGTGTAACGGCATGCTTGCAGAGGCCTGTGTAGGACCGTGCAAGCCCTATGTGCCCGGACTGCTCAGCTTCAGACCCTGCTGCTCCTATCTGCTGCCCTTGCAGCCTGTCTACGTGGGTGCTGAAGCTGCCGCCAACAAGCAGCAGCTGTACATCAGCTATCCTATCAAGTGA
33100	c_000000009780	150	339	r	Actin	PF00022	GTGTGTGCCACAACACGGCGCTCCCTTGGCTCTCTCCTAAAACGTGTGCCATTTGTGGTGCGTCCCCCGCAGGTCATCACCATTGGCAGCGAGCGGTTCCGGTGCCCCGAGGTGCTGTTCCAGCCCTCGATGATGGGCCTGGAGAGCGCGGGCATCCACGAGACCACCTTCAACAGCATCATGAAGTGA
33102	c_000000009780	1160	1313	r	Actin	PF00022	ATGACCCAGATCATGTTCGAGACCTTCAACGTGCCCGCCATGTACGTGGCCATCCAGGCGGTGCTGTCCCTGTACGCCTCGGGCCGCACCACCGGCATCGTGCTCGACAGCGGTGATGGCGTCAGCCACACCGTGCCCATCTATGAGGGGTGA
33103	c_000000009780	1570	2041	r	Actin	PF00022	GACAGCTATGTTGTTGCTGGCTCGCTGCCTGCGCCGCCGTGGATGCCTTCAGGGTGCGGCGGGCCTGGTAGCGAGCTGCACGCTATATGGGACTACATGCAGGTGGGCATGGGCCAGAAGGAAGCTTACGTGGGCGACGAGGCCCAGTCCAAGCGTGGCATCCTCACCCTCAAGTACCCCATTGAGCACGGCATCGTCACCAACTGGGATGACATGGAGAAGATCTGGCACCACACCTTCTACAATGAGCTGCGCGTGGCCCCCGAGGAGCACCCAGTGCTGCTTACCGAGGCGCCCCTGAACCCCAAGCAGAACCGGTGCGCAGGGCAGAAGAAGCGGGTGCCAGTCTTTTATGCCTATGCTGCCAGAATGGGGCCAATTGCGGCTGCATGGCACACG…
34219	c_000000010120	1668	2166	r	Actin	PF00022	ATGTTCCCGGGCATTGCTGACCGCATGAGCAAGGAGATTACGGCGCTGGCGCCCAGCAGCATGAAGATCAAGGTTGTGGCGCCGCCCGAGCGCAAGTACTCGGTCTGGATCGGCGGCTCCATCCTGTCCTCGCTGTCCACCTTCCAACAGGTGGGCAGGCCTTGGAGAGGAGGGTGGTGCTCCCTGATGTGGACGATGTGCGGGGTGTGGTGTGAGGCGCACTGTGCCCAGCATGGTCGGTGGGACTTCTTGTCGGCTTCGTCAGCGTGGGCTAACCCGAGTCCCCTGCAGCACTACCGCGTGTGTTCTGCAAGCCGCTCAGCTGCGCCAGCAGGGGAGCACATGAGCTCCGATGTGCGCAGCCAATGCGCAGATAATCTCACCGACGTACGAATGACC…
7039	c_000000002036	4810	5128	r	Cyclic nucleotide-binding domain	PF00027	GTGCTGCCTGCTGTGGGCAACCTAAGCCACCATGGCCACGAAGCCTTGTGTCGCATTTACCAGCAAATTCCAATAGAAGCTGCCCACTGCTGCTTCCACGTCTCTGCCCTGCAGGGTGAGCCAGGTGACCTCTTCTACATCATCAAGGAAGGCGAGGCGGTGGTTTATCAGGACACGGGCGGAGGATCACGCAAGCGCGTGAATCAGCTTTTCAAGGCCGACTTCTTTGGAGAGGGGGCGCTGCTTTCGGATGAGCCCAGGTGGGGCGTGGGGTGGGTGCAGCACCAGCAACAGATGCAAACCTACGTTTTAGATTGA
7040	c_000000002036	5226	6066	r	Cyclic nucleotide-binding domain	PF00027	GTGCTGCTCTTCAACAATCTGGACCGGGGCTCGCAGCGCAAGGTGGTGCGCGAGATGTATGAGCGGCCCATCGCGGCCGGGGAGATCCTCATTCAAGAGGGCGACACAGGTGCGCATGCAGAAACTCGTCATGCTGAGGTGTGTCGCGCAGCACCATGCATGCACAGTGCGTCGCTCGCCAGCAGGGGCACCTTTGGCATGCTTTGCAACCCGACCACGGTGGTTGCACCCTGCTGCACTGAAGGTTGCATTACCCCTGCCCGGCGTGAAGATGCCTGCTTAAGTTGGCTCCTCTTGGGCACCACCTCATGTCCCTCTGCAGGCCTGGGCGCCAGCGAGCTCTACGTGGTGAAGACTGGGGAGTTCGAGGTGCTGCAGCGCCGCAAGGGCGTCAACATC…
28246	c_000000008260	1430	1697	f	Cyclic nucleotide-binding domain	PF00027	ATGCTGGCCATGTACTCGCAGGGCCAGAAGCGCGCTGTCAAGAGCCTCGCCGCTGGTGACGTGTTTGGAGAGGTGGCCCTCCTGACAAAGGCGCCCCGCCAGGCAGACTGCGTGGCGGCATCCAGGCAAGCCCGGGGCGTCACACCAGCACCCGCCTTTTTGCATGGTTTCCGATTGAGCTGCAGTGCGCAGAGTTGCTGGGAGGTGTGGCTGTGCGTTGCTGCCAGCACTGCGCAAACCGCCTATGTTTGCTTGTGTTACCTTTGA
54408	c_000000016578	812	1130	r	lactate/malate dehydrogenase, NAD binding domain	PF00056	TTGCGTGCAGGCGAGGACCAGCTGGGCGAGGCCCTGAAGGGCGCGCATGTTGTGATCATCCCTGCTGGCGTGCCCCGCAAGCCCGGCATGACCCGCGATGACCTGTTCAAGATCAACGCTGGCATCGTGAAGAGCCTGGTGGAGGCCTGCGGCAAGCACTGCCCTGAGGTGGGTCGGGCGTGTGGCAAAAGGGGGCGAATGCAGATGGTTTCAGTAGGACTGGTCAACCGTGAGCCACGAAGGCTGCTTACTTGTATCTGCAGTATTCTCGAAATGCATGAGGCACGCAGCAGTGCACACTGCACGGTGCAACTCTGA
54409	c_000000016578	1296	1587	r	lactate/malate dehydrogenase, NAD binding domain	PF00056	ATGTGCAGCTCCAGTTTACAATGGTGCCTAATGCACCTGCTGCTTGATTGTTCTCCTGTCTGTGCTCTCATTATCCTGGCCACCCGTAAATTGGTCAGCAACAGTGGTTCTCACTTGCAGACAAAAATATTAACTTCGTTGTGCCTCCCAACTCCATCTTGCCAATGCCTGCAGCTCTCCCCGTATGTTAGCGAGCTGGCCCTGTACGATATCGCGGGCACCCCCGGCGTTGCAGCGGATGTCAGCCACATCAACTCCAAGGCCCAGGTCAAGGGCTACGCAGGTGCCTAG
56853	c_000000017364	43	301	r	lactate/malate dehydrogenase, NAD binding domain	PF00056	GTGCTGGGCGCGGCCGGCGGCATTGGCCAGCCCCTCTCCCTGCTGCTGAAGATGAACCGCCTGGTGACGGAACTGTCGCTGTACGATATCGCCAACGTGGCGGGCGTGGCGGCCGACCTGTCGCACTGCAACACCCCCACCCAGGCGAGCCGGAGCACCTGCCTTGCTGATTTGCCGGACGCGATGACCATGCCCCGGCCCCGCTCCTGCAAACTTGCTGCATGGCAAGTATGGAAGGTGGCACCACCCGCTCTTTAA
12638	c_000000003563	0	300	r	Myosin head (motor domain)	PF00063	ATGCATCATGCGGCTGCGCTGTTGGTCTATAGCAGCACCTGCCGCTCTAACGCTGCTTGTTTCTTCCCTCCCGCCCGCAGCTATGTGTCCGGCATTCTCATTGCGGTCAACCCCTTTGCACCCATGCCGCACCTGTACGGCGTGCACATGATGGAGCAGTACCGCGGGCTGGCGCTAGGGGAGCTGTCGCCACATGTGTATGCGATCGCTGACGAGGCGTTCCGCCTCATGCGCAAGGAGCGCAAGAGCCAGTCCATCCTGGTGGGTGCGCGCGGCAGAGGGATGGAATGCTGCCGGCAG
18748	c_000000005384	2961	3663	f	Myosin head (motor domain)	PF00063	GTGCGGTACAGCCTGGACTCCATCTACACCTACTCGGGCAATATCCTGATTGCGGTGGGTGGCGGGGTGGGAATGGGGGTGAAGTGCGCTCTGGCACGGCATCCCGCGCACACACTCACGACAGATGCGAGTTGTCAGCCTGCTGTCCCAACCAGCTGGCATGGGCGGGGCACGCCGGATGCGCGAGTGTGCACAGAGCCGCTAGCCCCTGCTGCTCACCCCTGGCTGCAGGCCAACCCGCACAAGCGGCTGCGCCAGCTGTATGGCCCGCGCATGATGGCGCAGTACCGCGGCGTGCCGCTGGGAGAGCTCAGCCCACACGTGTATGCGATTGCCGAGCAGGTGCGTGCGGGATGCGCCGCATGCGTAGCTGCCACAATTGTGACGGGCATCTGGGCA…
39038	c_000000011646	700	1519	r	Myosin head (motor domain)	PF00063	ATGCTGTATAATGGACAGTCCTGCACCGGTTTCCAGAGCTGGTTGACATGCAGCTGCCTGGAGGTCGTTGCCGCCTTCACTCCTTTGGTGCCCCCTCACCTTCCCGCACCTTGCGCATCGCACCGCAGTGGCGGCCGCCGAGTCGCGCGATGCGCTGGCCAAGACGCTCTACGCCCGCCTCTTCGACTGGCTGGTAGCCGCCATCAACAAGAAGATCGGCTCGCTGGGTGCGCCTGCTGTCGTTGCCCCGCCCTGTCCCCCTGCTCGTGCCCAGGCTTGCGCTGCCCCGGCCCTGCTTGTGTGCCTTGGCTTTCAAGCGTATATCCTCGATGCATGGCATACCTGGTTGGCTGGGGCTGCAGACCTGCTGGCCCGTGCACCCTGGTTACCCGCTGCTGT…
39042	c_000000011646	3120	3351	r	Myosin head (motor domain)	PF00063	ATCGAGGAGCAGGTGCTTGAGTCCAACCCTCTGCTGGAGGCGTTTGGCAATGCCAAGACATCACGTAACGACAACTCGTCCCGTTTCGGTGCGCGCCCACTGGGCACGTGCCGCGGGCACTGGAGGCTTGGGCCTATGCCCCAATGGCACTCCAGCTTGCTGACCGTGTGCTGGAGGACCCGACAGGCGAGGCCGGTCAGGCCACAACATGTCGAGCATGACCAGATGTGA
41945	c_000000012559	148	376	r	Myosin head (motor domain)	PF00063	ATGCAGGACAAGGTGCTCGAGTCCAACCCAGTGCTGGAGGCATTCGGCAACGCGCAGACGCTGCGCAACAAGAACAGCAGCCGCTTCGGCAAGCTCATAGGCAAGCGCGCCACGTCAGCGGATTCCCCATGTGGGCGTGCAAGCTTGCAGCGCGCGGCTCCTGCCCGCGCGTTGCTGGGCCCCTTCTGCCGCCTGCCGCCGGCCACTCCAACCAGTACTGTGAACTGA
41946	c_000000012559	486	675	r	Myosin head (motor domain)	PF00063	ATGCTGGCCACAGCGCAGTCCCAGAGCGTGCTGATCACGGGCGAGAGCGGGGCGGGCAAGACGGAGACCACCAAGATTGTCATGCGCTACCTGGCCTCCCTGGCTGGCGGCACCGGCATGGAGGTGCGGCCTGTGCCTGGCCGCGGTCGGAACTCCCCTCCTGTGCAAGCCCGTGCAAGCGCCTGCTGA
41947	c_000000012559	854	1244	r	Myosin head (motor domain)	PF00063	GTGCCACCGCCCGACGCGGGCCCCCCGCCTTCCCATCCCCCTCCCTGCAGCGACCTCACCCAGCTTACGTATCTGAACGAGCCTGGCATCCTGTATGTGCTGCGCCAGCGCTTCAGCGGCAGCGGCGGCGGCGTGTACACCAGTGCGGGCTGCGTGCTGGTCGCGGTCAACCCTTTTGAGGAGCTGCCGCTGTACAGCCACGAGGTGGCCGCGCGCTACAGCCGGCGGCGTAGCACTGAGGATGAGGCAGCGGGGGAGCCACACGTCTTCCAGACTGCCGACCGTGCCTTCAAGCAGGTTGGCGGGGAGGGGATGGGGCCGCAGGGGAAGCCGGGCGCGCCGCTGCAGAAGCTGGCTTCCCGCCGTGCAGTCCGACGGCGCCGTGGCTGA
7036	c_000000002036	2938	3205	r	Protein kinase domain	PF00069	GTGGGTTTGGAAGAGCTTGCGTATGGGAAGCGCAGCAAGACTCGTGGGTTCTCTGCTGTGGCAGAGGGGCCGGGATGCTACAAAGATGTACGGGACAGTAAGGGACCTCGTCTTTTGTCTAGCACTTTTCTCTTTCATGACTTTCTGAAACGAAGTTCCTTCCCTGCCTCCCAATCAGTGTACCGCGACCTGAAGCCTGAGAACGTGTTCATTGACAACTCGGGCTATGTCAAGCTTGGGGACTTTGGCTTTGCAAAGGTGACCTGA
7037	c_000000002036	3624	4548	r	Protein kinase domain	PF00069	GTGTGCCTCACGCTCGACCGTGCCACTTTCACAGCAGTGCTTGGCCCGCTGCAGCAGCTCATGTCTCGCGAGAAGTCAGCAGCAGTGGTCACTCAGCGGCTGATGAAGCTGCAGTCCCGCGGCGGCCCCTCGCGAGTGCCTGCCGAAGTGCTGGTGCGGCGGCGGCGGCGCAGCAAGAGCAAGGGCACTGACGTGTGGGAGGTCGTGCGATCACGCGGACACTTGGACGAAGTGCTTGAGCTGCGTGGCGGCCAGGCCAGCAGCGCAGGTGCAGCGGCGACGGCTGACGCAGCCGGCAACGGCAGCAGCAGCGCGCGCAGCGAGGCAGCAGCGGACGGCAACGCGACTGGCACCGCCATGGCGCAGCTTGTGCTCACGGAAGGGACCGTGCTGGGCGGC…
9815	c_000000002801	1318	1546	r	Protein kinase domain	PF00069	GTGCTTGCACCCGTGTGGTGCCCGCAGGTCTTCCTCACTCGCACCCACCTGGGCATCGCCATGGAGTATGCCAGCGGCGGCACCCTGTTTGAGCGCATAGAGAAGTTCACCCGCTTCAAGGAGGACATCGCCCGCTACTTCTTCCAGCAGCTCGTGTGCGGCGTGGCCTGGATGCACAAAAAGGTACTGTCGTGCTCAGGTGGCAGTGGTTGGTGCCAGGCATGGTGA
10903	c_000000003085	1309	2584	r	Protein kinase domain	PF00069	GAGGTGCTGCTGGGTGCGGAGCAGTACAGCGAGGCGGTGGACTTGTGGAGCTGCGGCTGCATCCTGGCAGAGCTGCTGCGCAACGACCCGCTGTTCCCGGGGCGCACCGGTGGGTGCGCCGAGCTTGCCATGTTCATGTTGAAGGAGAAGAGAACATTTTGGTTGTTGTACAGGGTTTTGTTGGCATGCAGACAGCGTTGCAGCCCTCCCTGTGGTGTCTTCGGTCTGCATCCCAACAACCGCACTCGGGTGTGTTTGTCAGTGCTGCCGGCTGCCAATCTGCTACCGCCACGTTCGGTGGCCCATCCCTTGCCGGCGCAAGCGCTGGGGCAGCTGGGCACCAGGGCCAAGCCGCGAACCAAGCAGCACCCCTTGCTGCGCTGCCCATCGCTCAGCTCC…
13921	c_000000003938	136	670	r	Protein kinase domain	PF00069	ATGGGTGCTGGCCGCAGGCACAAGGTGGTGGAGTACATCCGGAAGGAGCGGCAGCTGCTGGACCAGCTGCGGTACGACGGCGTCGCGCGCCTGTACTTCACCTTCCAGGACGCGTACTCGCTCTACCTGGGCCTGGAGTACTGCCCAAACGGCGAGCTGTACGACCAGATAAGGCTGCGCGGCAGGCTGGACGAGGCGGCGGCGCGCTTCTATGCGGCAGAGGTGGTGCTCATGCTGGAGCAGCTGCGGCGGCACAGGTGGGGCCCTTCTGCTGCTGCTGCTGCTGCTGTTCCTCCTGCCCTCGCCGCTGCTGTAGTTCCTGCTGGTCGTGCTGCCGTCGGTGCTGCCGCTTTGTGCTTCAAGTCTGTCCATTCACGTCGCACGCATTCAGGGGCAGGG…
25596	c_000000007408	2614	3130	f	Protein kinase domain	PF00069	ATGCAGGGGCGGTGCCTGACCGATGACCAGCTGTGGAGCACCGCCTGCCAGGCAGCCCAGGTAGGGGGCCTGCGCTGCAGAGGAGCGCCGTGGGCAGCTAAGCAGCCCAGCACCTGCACCCAGCCTGCAGCCAGCTTTCTGGCCCGCTCCCTTTTTCGCTTGGGAGCTCACCCCGCCCACCCACTCTGTCGCGCCGCCTTCCCCTTGCCTGTGCCCCAGGGTCTGGCCTTCCTGCACTCTCACAACGTCCTGCACCTGGACATAAAGCCCGACAACATCTACCTCTCAGCCGTCTCTGGCCTGCCTGAAGGCGCCCCTGCCGGCCCAGGGGCGGTGGCGGGTTGGGCCACCTGCCGCATCGGCGACTTTGGGCTGGCAGTGGCTCGGGAACAGAACGGC…
26028	c_000000007536	1648	2176	f	Protein kinase domain	PF00069	ATGATGAAGCCTTGTGCAACCGCCACTGCACGGCCCGACACACTTGCCCCACCTGGCGCCCGCAGGTCGCTGTCCGACTTCCAGCTCACCAAGCAGCTGTACAAGGGCAAGGCCAGCACGCTGTACCTGGCGGTGGACCGGCACAGCGGCGCCACCGTGGCGCTCAAGTCCTACTCCAAGCGCCGCCTGTCGCCTCTCAACTGGCACCAGGTGGAGCGCGAGGTGCGGCTGCACGCGCAGCTGCGGCACCCCGGCATCATCACGCTGCATGCCGCCTTTGAGGACGACAACTACGTCTTCATGGTGACAGAATATGCAGAAGGTGACCTGCAGGGGTGGCCAGGGCGGAAGGCCTCTTTGTGCGCCTGTCAGCTTGCGGCCTGCGTGCTGATGTACACA…
33014	c_000000009757	913	1282	r	Protein kinase domain	PF00069	GTGCGTACCCAGGGCTGCTGGTCTGCACGGCTGGCCGTCAGCGGTGCCTGGCTGCTGGTGTCCCATCCCGGTCCCCTGTTGTTGCGCCGGGTCCTGGCCTGCCTCCCACCTGGCCTGCCTGGTCTCCTCCTCCCCCTTCTCCCCGGCAGGTACCGCAAGCGCCACAAGCACATTGATGAGGAGGTGGTCAAGCGCTGGGCGTGGCAGATTCTGTGCGGCCTGGTCTATCTGCACGGCCACAACCCACCTATCATCCACCGCGACCTCAAGTGCGACAACATCTTCATCAACGGCTCAGGTGCGCACGCGTGCAGTCCAGCTTGGGAGGCAGAGCCAGCAGAGAGGCCGCCGGAGCTGGGCGGGAGCTGA
37200	c_000000011051	2713	3355	r	Protein kinase domain	PF00069	GTGGGCCCTGGGCGTTGCCTTGGCAGATCGCACGTGCTGAGGGAGCAAAGGCACTTCCACGCTGCAGCAAAGCATACTCGCTGCAAACCAGTTGGCTGGCGCAGGTGCAGCCCGCTGAAGTGGGACCTGCCGAGAAGGGCTTGTCCGGAATTTGTGATCTGCCAGCCTTGGCGTCAGCTTGATGTTCCCTACACAACACCAGAACGTGCTGAATACTTGAGCCAGCTCACAGCTGCAACCTTTGGGCTTGGTGCATGCCTGTGGCAAAACACACATCGCAGCTGGACAGACTCTGTTCCCCACCCTTGCCTGGCAATCTTCGTTGAACACCTGCTCGCCTCCTTCCTCTGTGCCACCCAGGTGCACCGCGACATCAAGTGCGGCAATATTCTGCTGACC…
37203	c_000000011051	4197	4506	r	Protein kinase domain	PF00069	GTGCTCCTTGGGAAAGTCAGCAAAGCGTGTCTGCAGCATTGGTGCATTTTCTTCGTGCAGCAGTCTTGCCGCCTCCCGCTATGGCCTCTTGCTTCCCTGCCCCCGTCCCTGGCCAACCTGGTTGCAGGGCGTGGCAGCTATGGCGCCGTGCACAAGGCGCGCATCCTGGCCAGCGGGGACATTGTCGCGGTGAAGATCATCCCCGTCACCGAGCAGGACGAGATTGCGGCCATCCAAAAGGAAATCGCCATCCTGCGCGAGTGCAACCACCCCAACATCGTCAAGTACTATGTGAGTGAGCCACAGTGA
41069	c_000000012278	12	198	r	Protein kinase domain	PF00069	GTGCGGCGAGAGATCAAGATCCTGCGCCTCTTCATGCACCCCCACATCATCCGACTTTACGAGGTGGTGGAGACGCCCAACGACATCTACGTTGTCATGGAGTATGTCAAGGTGGGGGGCGGCTGTGCATGTGTGCAGTATTTCTGCGCCCAGTCGATCGTTTGGCTGTGGTGGGTGCACGGGTGA
44140	c_000000013286	2	215	f	Protein kinase domain	PF00069	TACGCCAGTGCTCATCCAGCCCCTGCCCTCCCCCCGTTTGCGCCTTCAGGCCACGACCTGTACCGCGCGCTCCAGCTGCGGTCGGCTGCAACCGGCTCCCGCCTGTTTGGCTGGCGGCAGCATGGCAAGCGCGTGGCTCTGCAGGTGGCGCAGGCCCTCGCCTACCTGCACCGCAAGAATGTGATGCACTGCGACATCAAGAGCCCAAAGTGA
44580	c_000000013397	1877	2279	f	Protein kinase domain	PF00069	GTGCGCCTGCTGATGCTGTTTCACTCAGCGGGTTGGCTCAGCACTTGCACTCCGGCGGTCTGCCTGCAGGTCTTCCTCACGCAGCAGCATCTCAGCATCGCGATGGAGTACGCAGCTGGCGGGGACATGTTCGAGTATGTGGTGCGCAAGGGCGGCCTGCGCGAGAGCGAGGCGCGCTGGTTCTTCCAGCAGCTGATTGTGGCGGTCGACTATATCCACCGAATGGTGAGTGCATTAGCTCCCAAGCTGGGGTCCCATCCAGGAGGAGAGCGGGGCGAGGGGTGTCGGGGTTTTGGGAGCCTCATGCAGGTGCCGAACAAGTTGTGGGGTTGTCTCTGCGCTGCTGGCAGCCTCCAATTACCTGTCTGGCAATTGAACAAGCATGCAGCGCTGCCCCTC…
45447	c_000000013658	1014	1353	r	Protein kinase domain	PF00069	GTGGAGTACTATGGCTCCTTCCACAATGAAGCCCACCTTTACATCATCATGGAGTACTGCGGCGGCGGCGACCTGCTGGAGAAGCTGCTGCGCGACAAGAAGGCGATGCACGAGAAGCGCGTGGCGCTCGACGTGGCGCTGCCCTGCCTCTCCATCCTGGGCACGCTGCACGACATGCGCATTATCCACCGGTGGGCATCGAGAGCGGGTGGCGACAGCTCCACTCGCAAGCACCGTTGTATTAGACTAAACAACAAGCATGCTGCGCAGCAGAAGCAGCCCTTGGTAACCTGCGGGAGGGCCGAAACCGTCTACGCAGGCAGAAGCGCTTGCAGCTAG
51037	c_000000015503	1689	2097	f	Protein kinase domain	PF00069	GTGAAGAGCTACAGCCGGTGCCAGGTGAAAGTCATCGACCTAGGTTCGTCCTGTTTTGTCACTGATCACCTTAGCTCGTATGTGCAGGTGAGGCAGGGTGGGGTGCAGACAGGACACGGCAGTGGCTGTTGGCTGCGAGTATGGTACGTCCTTGGGCATGGAAGAAGGCACGCAAAAGCAGACAGGTGCTGGAATGTGACATTGATATCGCCTGAACATGGGCCACAAGGAAGCGCTTGCGACTCGTGCCGTTTCTACATGCAGAGCCGCTCATACCGCGCCCCCGAAGTTATTTTGGGGCTGCCCTACGACCAAAAGATAGATGTCTGGAGCCTTGGCTGCATCTTGGCAGAGCTTGCCACTGGGCGTGTACTTTTCCAGGTGGGAGTTGATCTAGAC…
53027	c_000000016150	3177	3405	r	Protein kinase domain	PF00069	ATGCTCGCCCGCCCCTGCCCGCAGCCCAGCAACGTGCTGCTGAACAGCGAGTGCCAGGTGAAGATGGCCGACTTTGGGCTGGCGCGGTCGGTGGCGCAGCTGCAGACCGAGGAGGGGAACCCGGTACTCACCGACTATGTGGCCACCCGCTGGTACCGCGCCCCCGAGATCCTGCTGTCCAGCCACCGCTACACCTACGGCGTGGACATGTGGGCGTGCGGTGCGTAG
54305	c_000000016541	384	1311	r	Protein kinase domain	PF00069	ATGCAGCGCTACCGTGTCACAAAGCAGTTGGGCGATGGCACCTACGGAAGCGTGTTCAAAGCCGTCAACCGGCAGACAGGGGAGGTGGTGGCCATCAAGAAGATGAAGCGCAAGTTCTACGGCTGGGACGAGTGCCTGGCGTTGCGCGAGGTGCGGGTGTTGCCTAGCCCATGTGCTCCGCTTCAACAGGTGTCGGGCCTGGCTTGGATAGCATTAGCGCATGGCCCACGCATATGTGAAAGGTGCCATATGTGGTGCATGGCCCCACGTCCCTGCCCGTGTGTGCCGCTCTGCCCGCGTTCCCTCACGCTGCTGCAGGTGCGCAGCTTGCGCAAGCTGCACCACCCCTGCATCGTCCAGCTCAGAGAAGTGATCCGCGAGAACGACGAGCTGTTCTTC…
56040	c_000000017107	1430	1859	f	Protein kinase domain	PF00069	ATGTTTGCAGAGCCCCCCGGCAGAGGCCAAGGCGGCGCCGCTGACGGCAGCACAGCTGCAGGCGGGGCGCCCGCCCGCGCGCCTCGGCCGGGCCAGAAGATGCCGACGGTGAAACTGGTCGACCTTGGGATGGCCTGCCTCTACGACCCGTCCAAACCGATTACGGGTGAGGTTAGGGAGGGGCGGACAGGCCGTTCTTGCTTTCCCCTGGGAGTGCTGCTCCCTGGAGCAAACGAAGAGCGACCACCCGCCTGGCTGGCCGACCGCCATGCCTCCCCTGCCGCTGCCCCCGGTTGCTCCCCTCCTCCAGGCCCCCTGGGTAGCCCCGGTTTTGTGGCCCCCGAGATCATCGCCGGCGCGCCGCACTCCCCCGCCATGGACGTGTTCTCGCTCGGCGTG…
58081	c_000000017772	2247	2337	r	Protein kinase domain	PF00069	ATGCCGACTGCAGGCAAGCGTGTTATTCACCGTGACATCAAGCCGGAGAACATTCTGCTCAACTCTGCAGGCATCCTGAAGCTCTGGTGA
58696	c_000000017993	983	1217	f	Protein kinase domain	PF00069	GTGACTCCACAGATGCTGGTGCCTCTGCGAGTTGCAAGCCGAAAGCAGCCGCTGGTGCTCCGTTTTTGTGCACAGGGTATCATCCACCGCGACGTAAAGTCAGGCAACATCTTCTGCACCCGGCATGGCATCCTCAAGCTGGGCGACTTTGGCATCAGGTCGGTTGGGACTCTCACTCTCGGTGCTGCTGCCCGAGACGTGGTGCTGCTGCCCGAGACGTGGTGCTGCTGCTGA
21954	c_000000006312	2	371	r	Ras family	PF00071	ATGTCTTCCTCAGGGCCGCCCAGCACCGTGCACATCGCGGTGGTGGGCGATGAGGGCGTGGGCAAGACATCGCTGATCACGGCTGCAGCGACGGAGACCTTCCCCGACCACCCGCCACCGGTGCTGCCGCCGGCGCGGCTGCCCGCGGATACAACGCCCGAGGGCGTGCCCGTCGTCATCACAGACACATCCTCCCGCCCAGAGGACAAGCAGGCGCTGGAGCTGGCCTGCCAGGAGGCTTCAGTCATCGTGCTGTGCTTCTCCATGGACCGGCCGACCACGCTGCGCCGCGTGTCTTCCTACTGGATGCCCGAGCTGCGCAGGCTGGGTGTGCACGCGCCCGTCATGCTGGTGGGCTGCAAGAGCGAC
37234	c_000000011057	5376	5514	f	Ras family	PF00071	GTGTCATCCTCCCACTTGCTTGCCTGCAGCATCGACTTCAAGATCAAGAAGGTGCTGATTGACGGGAAGTGGGTCAAGCTGCAGATCTGGGACACTGCGGGGCAGGAACGCTTCCGCACAATCACCAGTGGTGCGTAG
37235	c_000000011057	5579	5909	f	Ras family	PF00071	TTGTCAGCATTAACAGCTTGCAACCTGCTTGCGACATGCTGCTTCTTCCTGCTTGCCAGCCTGATGCATGTCTGCCGCCGGCTGGCCGCGTGCCTGCCAGCCAACATGATTGTCAGCTCCGCTTCTGTGCGCATCCTTCCTGCAGCCTATTACCGCGGCGCGATGGGCATTCTGCTGGTGTATGATGTCACTGATGAAGCGTCATTCAACAACATCCGCAACTGGATGAAGAACATTGAGCAGCATGCCAGCGACAACGTGGTCAAGGTGGGAGACAGGTCGCAGATCACATGCAAACTTGAGCAAGTTGGGAGAAGTGAGGTTTGTTGA
37236	c_000000011057	5895	6573	f	Ras family	PF00071	GTGAGGTTTGTTGAGTGCGAATGGCAGAAGAGAAGAGGGGCGGCAACCCAGGTACGGCCCTGCAGCAGTCCCGCTCTGTCGGAGAAGTGCACGCCGCAGGATGCAAGCCGTCTTTGCTCTACGCCCCGCGCCTCCTCTCTCGGTGCTCCTGCCCGCTTGCAGGTGCTGGTGGGCAACAAGAGCGACATGGATGAGAGCAAGCGGGCCGTGCCATACAGCCGGGGGCAGGCGCTTGCCGACGAGTTCCGTATGCAGTTTTTCGAGACGAGCGCCAAGAACAACACCAACGTGGACGAGGTGTTCCAGGTGGGTCTTGGGCAGGGCAGCAGGGGCGCGCTGCGCCGGTACCTGCCTAGCTCGAGCCCTGATTGTGAGACAGTCAAGACTGCGGCTGTACAT…
40139	c_000000012009	1182	1527	f	Ras family	PF00071	ATGCGCTGCACTCTGCTCCAGCCCGGCTGCAGGCACCTCTCCGGCCCCTACCACCGCGAAAAAGCCGAGCCCGCCCACACGCCAAGGGTTGCCCGCATCCGTGACCGCAGCAGTCCCCAGTCAGCGGCAGCCATGATGGTGGAGCAACTTGTGCAGAGCAAGCTGGTGCTGCTGGGCGAGATGGGCAGCGGCAAGACCAGCTTGGTGCAGCGGTTTGTGCGGGGGCAGTACTTTGAGAACCAGGTGGGTGCTGCGCCTCGGTGCGCCCCAGAGCGCCGCGCTGTGCAGCGGCTGCGGCGCAGCGCTGAGCGTGCGGGTGCTCTCTGCCAGTGCTTTATGCGGTGA
40499	c_000000012110	2118	2424	r	Ras family	PF00071	TCACACGTCCAGAAATTCATTGGAAAGTTGGGTGTGTGCCTCGCTGCCAGCAAAGCAAAGCACCGTCTTCACGTTTGCAGGGAAGCCGTGATGCGTGCTCGCCCGCACTCCCTGCTTCCTCCCGAGCCGAGCTCGCTTCCCGTGCCGCCCCCGCAGGCCTTCTGCGAGCGCGAGGGGCTGTCCTTCATTGAGACCTCGGCCCTGGAGGCCACCAACGTGGAGACCGCCTTCCAGCGCATCCTCACCGAGATCTACCACATCGTCTCCAAAAGGCGCTGGCATCGGAGGAGGGCCCCGCGGCGGTGA
48080	c_000000014527	1667	1979	r	Ras family	PF00071	TTGCCTGGCCGCCTCCCAGCGCTTGCCTGCACCCCCCGCTGCCTGCAGGCCTCCCCCTCCGACCCCGACAACTTCCCCTTTGTGGTGCTGGGCAACAAGGTGGACGTGGAGGGCGGCCGCTCGCGGCAGGTGTCGGAGAAGAAGGCCAAGCAGTGGTGCGCCTCCAAGGGCGGCATCCCCCACTTTGACACCTCGGCCAAGGTGGGCGTGCTGGGCATGAGAGTGGGGCTGGAGGAGGGCGAGCGCTGTCACAGCGGTGGGGCCTGCGGCGACGGCGGGCAGGGGCCAGGGCAGGAGAGAGTCGGGTATTAG
48081	c_000000014527	2003	2366	r	Ras family	PF00071	CCCAAAAAAAAACCTTCCCGCCGTCAGATCTGGGACACTGCTGGGCAGGAGCGGTTCCAGTCGCTGGGCGTCGCCTTCTATCGCGGCGCCGACTGCTGCGTGCTGGTCTACGACGTGAACTCTGCAAAGAGCTTTGACAACCTGGAGAACTGGCGTGACGAGTTCCTCATCCAGCACGCAGTCCTGCTGTCGCTCAACGCCGGTGTGGCGCGTTTTGTCATGCAGGCAGCCCTGCCCCACCCGTGCCCCTTCTCGTGCGGTGCCCCTTCTCGTCTGGTGCACTGGGCAGCCTGCATCGCACCTGCTTGTTCGTTGGGCTGGGCCCCCCTGCTGCTGCTTGGCCACTCCCTGGCAGCGTCCTGA
13700	c_000000003870	1	262	f	Response regulator receiver domain	PF00072	TCCAACGTCTCCACCCTGGACGAACTGGACTTGCAGGCCCGCCCCCATGTCCTGATCGCCGACGACAACGCCACCAACCGCGTCGTGGCCCAGGCCCTGTGCGAGATGTTCGGCTGCACCTCGGAAACCGTCGAGGATGGTCAGGAAGCCCTGGAGGCCGTTCAGGTCCGCTCGTTCGACCTGATCCTGATGGATATCAAGATGCCCCGCATGGACGGGATGGAGGTGCTGCGCCGCCTGCGTTCCAGCACACGAGCCTAG
10811	c_000000003061	6577	6985	f	RNA recognition motif. (a.k.a. RRM, RBD, or RNP domain)	PF00076	GTGCAGGTGCGGGGCGTCCCCGCCTCGGCCACGCCCGGCGAGCTGCGCGCTCTGTTTGAGCAATGCGGCGCGGTGCGCCAGCTGGTGTGCCAGTTCGAGGCGGGGGCCGCGGAGGGCAGTGCGCTGGTGGTCTTTGCTGACCGGGCGGCGGCGCAGGAGGCGGCAGACCTGCTGGACTCTTACCCGCTGGGCACGTCGCTGCTGGAAGTGCAGGTGGGCGCCGGGTGCAGCAGCGGGCGTGCCCCAACCAGATCCCCTGCTTATCCCCTACAAGTTGATGCTGTGATGCGTGTTGTTGCCTGTGAAATGCGCGGCATGACGACCTGGCTTGAACATGCGCAGGTGAGCGAGCGTCCCGCCGGACCCCATGGCCCCACGTCTCTCCCAGCCATTCGCGTG…
12531	c_000000003539	1	265	r	RNA recognition motif. (a.k.a. RRM, RBD, or RNP domain)	PF00076	ATGCTCTCAGGGCGCATAAAGCGGCTGCGGCTAGTCACCGACGAGTCGGGGGCCAGCGCGGGCGTGGCATTCATCAACTTTTACGACCAGGAAGCCATGCTGGCTGCAGAGGCGCTGGGCCAGGGACTAGAGATCGACGGGTGCAGGCCCACCGTCAGGAACGTCCACAACGAAGCTGCTGCTGTGCCGCTGCAGCAGAGCCAGCCCTCGGGCCCGCCCGCAGCGCCCACGCCCAGCCCCAGGCCTCAGCCCGCGCTGCAGGGC
20943	c_000000006029	1595	1766	f	RNA recognition motif. (a.k.a. RRM, RBD, or RNP domain)	PF00076	ATGCGGGACCGCCAGACAGGGCGGCCCCGAGGCTTTGGCTTTGTGACCTTCACCGCGCCAGAGGCAGCAGACGCGGTCGTGCAGGACATCCACGTGATTGATGGCCGCCAGGTGAACCAGCTGCAGCGTCCCCTTGGCTCCCTGCAGACCCTGCAGAGCTGCGCAGTCTAA
25963	c_000000007518	1	208	r	RNA recognition motif. (a.k.a. RRM, RBD, or RNP domain)	PF00076	GTGCGGCTGAGCCGCAGCAAGAAGAGTGGCAAGAGCAAGCACTACGCCTTTCTCGAGTTTGCCTCGCCCGAGGTCGCGGCAATCGCCAGTGAGGCGATGGACGGCTACATGCTGTTCACCCAGAAGCTGGTGTCGCGGGTGCTGCCGGCCGAGAGGTGCACCCCGACCTGTTTAAGGGGGCAAACCGCGTGTCCAAGCAGGTGGGCG
28949	c_000000008473	155	785	r	RNA recognition motif. (a.k.a. RRM, RBD, or RNP domain)	PF00076	GTGGTTGAACGTGGCACAAAACAGACCAACCCTTGCGCAGCACCTTCTTGTGATGGCTGCTGGGTTGCAGATGCATGCTGCAAGTTGGCAGGCTGCGAGATGGCAGCTTGGCTGGTGAATACGGGGCCTTTTGAGCCACAGCGTGCAGCGGCCGTGCGGGCCCGCCCCGCGCCCAGTTGCTGGCCAGTTGCACTACAAACTCACACACATGTACGTCCCTTCACTTGCGGCCGTCAGGGCGACCCCTTCAAGACGCTCTTCATCTCGCGCCTGTCGTACGACGTCACCGAGCGCAAGCTGCGCCGCGAATTCGAGGAGTACGGCCCCATCAAGCGCATCCGCCTGGTGCACGACAAGAACTCGGGTGCGCGAAGTGCGGGAGCTTGGCGCGGGGCTCAA…
31913	c_000000009428	1203	1818	r	RNA recognition motif. (a.k.a. RRM, RBD, or RNP domain)	PF00076	ATGGCAGACCGCAAAGCCGACCCCCGCACAGTTTTCGTGCGGGGTGTGGACTCCTCGGTTACCGACGCTGAGCTGCAGGAGCTGTTCAGCGACGTTGGCCCCGTCAAAAAGGCCTTCCTAGTGCGTAAAGGCGGCAAGGATGCCGCGCACCGCGGCTTCGGCTTCGTGCAGTTCGCAGTGGCAGAGGACGCGGCGAGGGCGGCTGCAGAGCTGCACGGGAGAGAGCTGGCTGGGCGCAAGCTGAAGGTGCAAGGGCAAGGGTGCAGCTGCGAAAGGTACAGGGGGTTGAATGTCGGGCACGTGCAGCATGCTAGCGAGCGAGAACAGAGCAAGAAAGCGACCTGCGCGGTTGGCGCACAATGCGCCAGCGCTGGGTGGCAGGCCTGCATTGTGCTCTTT…
31964	c_000000009442	313	724	r	RNA recognition motif. (a.k.a. RRM, RBD, or RNP domain)	PF00076	GTGCAAACCTTGGCTCCTCCCCTGTACATGGCGCCGGTCCGCCTGTACGTGGGCGGCCTGCCGCCAGACGTCACTGAGGAGCAGCTGCGCGCGCGGTTCACGCCGTTTGGCGCCGTATCCGCGTGCTGCATCGCGCCGCCCAAGGTTTATGGCGGCGCCTCCTTCCCCCGCAACTTTGGCCACGTGGAGCTGGAGCCCAGGGATGAGGCGTCGCTGCGCAGATGCATATCGGCCTACAATGGCTGCCGCTGGAAGGGGGCGGTGCTGAAGTGCGCGCTGGCGCGGCCGCACTACCTGGAGCGCCTACACGAGGCTGAGCCGGAGGCGGGGGCGCAGGTGGGCGCTTGCCTTGGGGCACGCAGGAGAGGGCTGGGCGCGGTGCCAGGTGCTGGCAGGCGG…
41812	c_000000012516	1208	1487	r	RNA recognition motif. (a.k.a. RRM, RBD, or RNP domain)	PF00076	ATGCACACGTTCCCACAGTGCCACCAGATTGAACTTGGTTCTGACACAACAGGATGCTGTGGCTCCTCAAACCCGCATCAGGTCTACATCAGCGACATCAGCGAGGGCTGCACCGAGGCGCAGCTGGCGGGCTTCTTCCGGGACTGCGGCCAGCTGGTGGATGTCCGAGTCTGCGGCGACCCCAACAGCGCCATGCGCTTCGCCTTCATCGAGTTCACAACGGAGCAGAGCGCGCTGTGGGTGAGGCCCAGGCTCTATCGGCGGCCTTGCCATGCCTGA
48848	c_000000014767	0	114	f	RNA recognition motif. (a.k.a. RRM, RBD, or RNP domain)	PF00076	CCGCACGGCGAGCTGCGCTCCGTCAAGAAGGTGGCCTCCCGCAACTGCGCCTTTGTGACCTACGCCACGCGCGCCGGCGCGGAAAAGGCCGCCGACGAGCTGGCCAACAAGTGA
54182	c_000000016499	2959	3232	f	RNA recognition motif. (a.k.a. RRM, RBD, or RNP domain)	PF00076	ATGCATGCCCGGGAGCGCAAAAAGCGCAAGCGGCTTCTATCTGCCTCCCGATTGCCTCCTGCTCGTTGTTCCAGCCGGACCTGTGCAGCCTTTCCCCTCCATGACATTCTCCGTGCTCCCCGGTGGTGCAGGCACAAGAAGACGCTCAAGCGCCGCCCGTTCTGCTTCGTGACCTTTGCCAACAAGGAGGATGCGGAGCGCGCTCTGGCGGAGAGCGGCCTGGAGATTGCGGGCGTGCCTATCAAGAACCTGACCATGGTGGAGGACCGGTGA
1027	c_000000000316	1261	1579	r	Reverse transcriptase (RNA-dependent DNA polymerase)	PF00078	GTGCTGTGCTACCTCGGTGATGTCCTTATCTTCTTTCCAAAGCTGCAGCAGCACGAAGCTGACTGCCGCTCAGTGCTCGACCTCCTGCGAGAGCGCCGTCTCGTGGCTAAGCCAAGCAAATGCCACTTCTGTCGGCCTCAGGTCGAGTATCTGGGCCACATCGCGTCTGCCAGTGGCATAAGGACCGACCCCCGCAAGGTGCAGGCGGTGCTCGACTGGTCGCCGCCCAAGACGCAGCGCCAACTGCTGGTTTCCTTGGCCTGGTCAACTTCTATCGCCGTTTTGTGCGCCGTTTTGCACACACAGCCGAGCCATTGA
10271	c_000000002912	524	2126	f	Reverse transcriptase (RNA-dependent DNA polymerase)	PF00078	ATGAACTTCGTGGCTGAAGAGCTAGTGCGGGCCGCTGGCCTGAGCACAGTGTCTTCCCCACCTGTGAAGGTCAGGCTCGCTGATGGCTCGGTGAAGGAGAGCACACAGCGGGTAAGTGGCTGCATGTTGCGGCTAGATGGATGGGCCCAGCCTGGACACTCATTCCAAGTGATACCGATGGGCAGCAAGCATGCTCAGGTGGTCCTTGGGATGCCGTGGCTAGCGGCTTACGGGCCAGGGATTGACTTTGAGCAAGGCACAGTCACGCTGCCAGTTGGCAAGAGCGGGCAGCAGGCACAAGTGGTCCTTCGCTCGAAGCACTTCTTGCAAGCAAATGAAGGGGCAGCCAGGTCAGTCCTGATGTCTGCCGCTCGCTTTACAGAGGAGTACAAGAAGGGT…
14224	c_000000004021	1251	3093	r	Reverse transcriptase (RNA-dependent DNA polymerase)	PF00078	AAGGTGTACTCGAAGCTAGATCTGAGAGCTGGGTACCACCAGATTAAGGTCAAAGAGGCAGACATACCGCTCACTGCCATGCGCACTCGTTACGGCAGTTTTGAGTGGACAGTCCTGCCCTTTGGGCTCACAGGAGCCCCTGCGACCTTTCAGACTCTGATGAACGAGGTTTTCAGAGATCTGCTGGACACTTCAGTCGTGGTTTACTTAGACGACATTCTGGTATACTCCACTTCTGAAGCGCAACACGAGAAAGACTTGGAAGAAGTGCTGCGACGGCTGAAAGAAAATCACCTGTTCGCGCACCGAGGCAAGTGTGCCTTCTTTCAAGAAGAGATTGAGTTTCTAGGCCATGTGATATCTTCTCGTGGAATCGAAATGGACGACAAGAAAGTGGCC…
35805	c_000000010590	0	2109	f	Reverse transcriptase (RNA-dependent DNA polymerase)	PF00078	CGGGGTGACTGTAACACACATCAGCGCAGGCGGCGCTGGTGCGCGCAGGCGGCGCTGGTGCGCGCAGCGGCAGCCAGAGGCGAACAGCTTGACCTGCCAGACCTCGGCGGCAGCCCTGCGCCCCAACTGCTGTATGCAGACGACATGGTGCTGCTAGCCAACTCCCCGGCAGGCCTGCAGCGGCAGCTCAACCTGCTTCAGCAGTACTGCCAGCGATGGGGCCTGACGGTCAACACCCTGAAGACCAAGCTGATGCTGCTCAGCGGGCAGCGCACGCAGCAGGCGGCGCAGCAGGCAGCAGAATGTGCGGGGCTCACCTTTGACGGCCAGGCATTGGAGGCAGTTGCCAGCTTCAAGTACCTCGGCATCATCTTCCATGCCAGCAACTGCCTTGCGGGC…
39438	c_000000011770	0	3150	f	Reverse transcriptase (RNA-dependent DNA polymerase)	PF00078	GCCAGCGAGAACGCAATCCTGAACGACTCCCAATACGGCTTCACAGCGCGGCGCAGCACTCACCTCCAGCTGATGAATGTATTGAACGCCTTGGAGGATGCCAAGATGTATCGGCAGGATATATACATGCTGTACGTCGACTTCTCTGCAGCATTTGACACAGTGGATCACGACAAGCTGCTGCAGCTCATGTGGGACATGGGATTCCCATTGCATGCGGTGCAGGCGGTGCAGGGCCTCTACAACGGGGCCAGCACTAGCATCAGGGCGGCCTTCGGGACCTCAGACCCAGTCGAGATCGAGAGGGGCACCCTCCAGGGTGACTCCCTCTCCCCCTTCCTCTTCCTGCTGTTCATTGAGCCCTTGCTGCGCTGGCTACACGTGGGTGGGCGCGGCTAC…
43966	c_000000013231	4038	4554	f	Reverse transcriptase (RNA-dependent DNA polymerase)	PF00078	ATGAAAGACTTCTCTCGCTTTGAGCGCATCCTGCGACAAGCAGCCAAGCAGAAACAACCAGGGCCTGACGGCGTGCCAAATGAGCTGCTGCAGGTTCTGCCGGCGCAAATGCATCGCGGCATGCACTCGATGTTCGTGACCATGTGGCTGACCGGAGAAACGCCAGCACTGTGGAAGCATAGCCACACTGTCATGCTTTACAAGAAAGGCGACCCTACAGACCCCAACAACTACCGCCCCATCGGCCTGGCGCTGACTATATATAAACTGTGGACAGCGATGCTCACCGCTGTGCTGTCAGACTACGCCAGCGAGAACGCAATCCTGAACGACTCCCAATACGGCTTCACAGCGCGGCGCAGCACCCACCTCCAGCTGATGAATGTATTGAACGCCTTG…
941	c_000000000287	197	425	r	Iron/manganese superoxide dismutases, alpha-hairpin domain	PF00081	ATGCGTGACGCTGTCTCCTCTCCCCTGCAGTCCACCTTTGAGTTCCACTACGGCAAGCACCACGCCGCGTACGTGAACAACCTGAACGGCCAGGTACGGGCAGCACAGCGCTTAGGAGCGGGTGTGCAGGTCAGCACCCAGCGCTGGGACAGGCGGGCACCAAACATGCAGGCCTGCTGCCACCCACGTGTGCTGCCCCTGGAGTATCGGGCATCGTTGTTTTGCTGA
58873	c_000000018057	2596	2944	r	Iron/manganese superoxide dismutases, alpha-hairpin domain	PF00081	GTGCCGCCGCTCCGCTCCCTGCCTGCCCAAACCCTAACTGCGTTGCCACCCTGGTTGCAGGTCCAGCTGCCAGACCTACCCTACGACTACAGCGCTCTGGAGCCTGTGATCAACGCCGAGATCATGGAGCTGCACCACAAGAAGCACCACCAGGTGGGGCCAGGCACACGCGGGCAGGAGCCGCCTCCAAGCGAGCACATGCCACTTAATGGTTGCCAGCCAGCTCATGGTCCCTCGCCGGCGGGTTGCCGCCATCTCTCCCTCTTGCACCCCCTCTGCTGCACTCAGCTCGCCGGGCCTCTTTTAGCACGCACTCATCAATTACACGGGCCGCACACACAAAAATGA
38407	c_000000011451	2908	3331	f	Subtilase family	PF00082	GTGCGTTCCCCCTGGCAGCGGGCCCCGGCTATCCAGGCTCAACATACTCCTTACCTCTGTCCGGAACTTTTACGGCCCGCGCTTGATTCTCACACGCTGACCTTCCGGCCTGATTACTGCAGCGGCACCTCCATGGCCACTCCTCTGGTGGCGGCTGCGGCGGCGCAGCTGGCGTCGGCGTTGCCGCGCGTGCTGGGAGGGTGCCGAGCTACCTGGAGCTCAAGCGCGCGCTGTTGGGCTCGGTGGACCCCTTTCCGAACGGAACCTCAGCGTGGCCACGTGAGGGAGGGCAGGGGGCAATGGCATGCAGGCGGGGGGGCCGAACAGGCGGGGCCGCGTGTGTTGACATGGACTGCCCCGTGCTGTGGCAGGCAACCAGAGCATGGTGTTGCTATCAAT…
39222	c_000000011706	416	692	f	Subtilase family	PF00082	ATGGCAGGCGGTCGGCAGCAGGGCGTGGGCCAGGACGCAGGCGTGCACAACTGCCGAAGGGGAACTGTCCTAGCCGCCTTTCCTTGCTCTACACGCCAGCCAAAATTGCCGTCCGCCACTGCAGGCACATCCATGGCCACGCCCTTTGTGAGCGGCGCCGCGGCGCTGCTGCTGGCCGCCACCGGGCAGCGCCTGGGCATGCCTGGCGTGCGGCAGGCGCTGCTCGACACGGTGGAGCCGTTGCAGAGCCACGCTGGCAAATGCAGCTCGGGGTGA
43757	c_000000013160	1617	2271	f	Subtilase family	PF00082	ATGGCCCCAGCAGGTGCAAGGCTGGCAGGTGGCGCTGGCTCCCAACCAGCCTGCCGCCCTCTTGTTCCTCCCCTGGCCCCGTCTGTTAACCAACGAGCCCCGTCCTCGCCATTGTCCCCCTGGCTGCCCCTGCCCTCCAGGGGTCCCTGCGTGGACGTCTTTGCCCCAGGGGTGAACGTGGTGAGCGCCGTCAGTGTGTCGGACGAGGCCATCCAGTCCAAGACCGGGACATCGATGGCCACGCCGCATGTGTCTGGCGTGGTAGCGCTCTACCTGGAGCAACACCCGGTGGGCAAGAGAAAGGGGTGGGGGCTGCAGAGGGAGGAAAGCCGAGGCGGTCGAACGGGGGGGCACCTGGAGGGTGTTAGAGACGCTTACGCAGCAGGGGTGCGGGGGATG…
54863	c_000000016712	1564	1960	r	Subtilase family	PF00082	ATGGTGTGTGGCAAGATGCAGCTGCAGGCCGAAGCACTTGTCAATAGACTTACTGGGAAGGGTCGGCTTCAGGTGGAGGAGCATCAAAGCCGGCCCCACCCAATGTGCCTTACTGCGGATGTCCCAAGCTTGGGGGTCACCTCGCACGAGCCCGGGCTGCCACCGTCCACTCCCCTTGCTGCACTCCTCTTACCCTCTGCTGCAGGCTTCCTGGAGCGCGAGATCGCGACCACCCAGTCCTCTGGGCAGCTGTTTGTGGTGGCGGCGGGCAATCTTGGGGTTGACCTGGATGAGGTACCGCTTTACCCGGCCTCTTACAAGACAGACAACATGATCTCGGTTGCAGCCTCGGACAGCAGTGACAAGCTGGCCGACTTCTCCAACATTGGGCAGTGA
26187	c_000000007590	581	836	r	Sugar (and other) transporter	PF00083	ATGCAGCGGACGCCCTGGGCGCCGTCCCTGCCGACCGTGTCTCGCTGCGGATGCATTAGGGGAACATCTTGGAGGCCCCCAACCACCCCGCTCTCTGCAGGCACTGTGCTGGAGGCTTTGCTGGCCTGGGCTGTCCTGCCAACTCTGGGGTGGCGGTGGCTGCTGGCCTTCTCGGCACTGCCGCTCCTAGCCCTGCTTGGTCTGTTCCCCTGGGTGCCAGAGTCTGCCCACTGGCTGGTTGCCAAGGGCCGGTGA
29441	c_000000008628	2	713	r	Sugar (and other) transporter	PF00083	GTGAAAGTCTGCCTCTGCAAGGTTTTAGCCCCCTGTGTGGGCCCCAACTTTGCTGTGCCGGCCGGCCGCCTGGGCGCGAAGCTACGCAGTGGCAAAAGCTTGCACAGCCGCGGTTCAGCCCACCCTCGCCTTCCTACCCCCTTGTCCACCTTGCCCCGCAGGCAACTTGTCAGCCTCAGTTTTGCTGGCATGGGGCTGTCCATGCTCGCCATGGCGGCCGGCCTGAGCCTGCCCTTCCTCAGTGGTGAGCCTCATTGGTGCCAGCAGAGCAGGCTCGTGGCCATGGAATCAGAGAGCCAAGCCCCTCAAGGGGGGTGGACCCAGGAGCGGCAGGGATGTGCAGGATGCCCTCCTTGCTCTCCACTGACGCTCACGTTTTTGAGATGCGGCACCCGACGG…
29442	c_000000008628	778	1276	r	Sugar (and other) transporter	PF00083	ATGCCTGCAGCCAAGCACGACGAGAGCTCCAACAGCGGTTCCGACCCCTCTTGGGCAGAGGTGCTGTCCAGCCGGGCAGCCATCGTGGGCATGCTGCTGTTTCTGTTCCAGCAGTTCAGCGGCATCAACGCCATCGTCTATTTCTCATCCTCGGGTGGGCGTGGGCTGGCTGAGGTGTGGGGGCTGTGCCTGGGACCGTCACGCCGGTTTGCTGGTGAAAAACCTGGTGCCTGTGAAGAGGCTGTGCCGCGTCATCCGACGGGGTGGCCGCTGCTCTCCTGCTCTCAGCCGATGCTGGCGGCAGCCAGTCCTCAATGCGCTGCGCCTCCCCTGATGCAAGGACCAGACCAGCGCCGCGCCGGTCTGCCACCTCTTCCTGCAGTGTTTGAAAAGGCGGGC…
29443	c_000000008628	1498	1972	r	Sugar (and other) transporter	PF00083	ATGATCTGCGTGGGCATCCTGGCGGCCCTGCTGGTTAATGTGGCGCTGCCGGCCGACGCCTGGCGGTCAATGTTTGCCCTGGCCGCCGTGCCCGCTGCACTGCTTGGCTTGGGTGAGTTCCACGCAGGCGGCTGCCGGCCAGGCGGCTGCTTCCGGGCTGTGGATCTGGGGCTGGGAGCTCCCAGGGTGCTTTCTACAGCCCAGGCCAGTGTTGTTTTGTGGTTTGTAGCCTGCATGCCAGCCGGGAAGAGATGTCACCCATGCAGCGTGCCCGCCCTGGTGTCCTCCCAGGCCAGGAATTTCGCTGTGGCCTCTCTCCCGTGTGCAGGCATGCTGGTCTGCCCAGAGTCGCCTGCCTGGCTGGTGCTCAAAGGCCACCGCCGGGAGGCGGGTGCAGTT…
36307	c_000000010769	517	907	r	Sugar (and other) transporter	PF00083	ATGGGCAGCTGCTCGCGCTCGATGCTCACCCGCCGCGCTGCGAGCGACGCGGCGAGCTTGTCGGGAGGCAGGTGCCGGCCGCGAGGGGCAGCAGCTGCACGCCTGCCCACAGAGCCAGCACCACCTTCGCCTCACCGGCCCTCCTGCAGGAAGACTGCCCTGATCAACACGGTGGTGATCGGTGCCGTCAACGTGGGCTGCACCATCATCGCTGTGCTGGCTGTGGACCGCTTTGGCCGCCGCTTCCTGCTGGTGGAAGGCGGCATCCAGTGCTGCATCATGATGATCATCGTGGGTGAGCGATGCTGCGCCATCATGAACACTGTGGTTTGGGCAAAAGAAAAGAAAGCTGACTGTTGGCTGCCGCATCACAATGATCAGTGTGGGTGA
39134	c_000000011676	2285	2474	f	Sugar (and other) transporter	PF00083	ATGATTGGCCTGGTTGCCGGCTGCGGCGGCCTGCTGTTTGGCTACGACATCGGCGTGTCTGGTGGCGTCATCTCCATGCCACACTTCCAGGAGAAGTTCTTCCCCTCGGTGTACGAGAAGGCCCAGGCCGCCGAGGCCGGCGACACCGATCCCTGTGAGCCCACAGGCCTTGGGGGCCTGCATGGCAGC
48843	c_000000014766	1	118	f	Sugar (and other) transporter	PF00083	TGCCTGTGTTGCCGCCTGGTGCAGTTTGCCTTTTTCGCGGGCATGGTTGTGCTGGCCACTGCGTTTGTGTGGCTGTGCGTCCCCGAGACAAAGGGCGTCCCGCTGGAGGAAATGTGA
12682	c_000000003575	1833	1980	f	Thioredoxin	PF00085	GTGGATGCGGAGCAGCTGGAGGCGGAGATCCTGTCACGTGACCGGCCGCTGATCATCGACTTTTATGCCACGTGGTGCGGCCCCTGCGTGCTGCTTGCAAAGGAGCTCGAGACGGTGAGCAGTGGGTGTGGGTGGGTGGTCGGGTAA
41855	c_000000012529	1824	2322	r	Thioredoxin	PF00085	ATGGCCATGCGTGCCACCTGCCTGCTGCTCATGCTAGCGGCAGCGGCTGCCGTGCTGCCGGGCGCGGCCGCCCAGCGCCGCCGCGTTCTAACCGACGACAACTTTGAGCACACCACCCAGGCGGCCACTGGGCAGACCACGGGCGTGTGGTTTGTGTCCTTCTGCTCCCCCAGCGCCCGTGCCTGCAAGGACCTGGCGGGGGCCTGGGAGGAGCTGGGCCGGGAGCTGCTGCAGGCGCAGCCGCCCGTCTTCCTGTCGACGGTGGACCCGCACGCCTCGCCGGCCCTGGCCAGGCGCTTCGGCATCTCCACGCTGCCCACGCTGCTGCTGTTCCGCGACCGCAAGGCAAGGAGGGAGCATGCGCTGCATTCCCTGGGTCCAACACAGGGGCGAGGCAAC…
44033	c_000000013252	2510	2822	r	Thioredoxin	PF00085	GTGCAGCTCTCGCGGGTTTTGCAGTCCCGCTCATGGCACCGCCACCCATGCCCGCCCCATCAGCTGCCTCCCTGCCCTGTTCAGGTGCTGGTCAATTTTGGATCCTCCTGGTGCTCCCACTGCCACCAGATGTTCCCTCACTTCCTCTCCCTGGCCAAGCAGTTCCCGCAGCTCAAGTACGCCGTGGCGCAGGTGAGATGCGGGCGCACGCTGGGCTTTTCACGCTGGGTTTCACCGCTTTTGTTGAGCCAAGACGCTGCCGCCTGCCGTCTGAGCTTCTGCGGGGAAAGGGCGGCCACCCCCCCTTCTTAG
46047	c_000000013865	2	476	r	Thioredoxin	PF00085	GTGCTGCCTGAGCGGCAACAGTCCCAGCCAGCGTGCAAGGGCGCAAATGCAGCAGTCGTCTTGGCAGCCGCATTGCTGCTGCCTTTCCGCAAAACCTCATGGGATGGTCAGGGTCAAGAATTGACGAGCGCGCTGGTGTGCGCACCATCCTGCCGCATCGCACGCTCGCCCGCCCCCGACGCGTCTGCCTGCCCACCCGTCGCAGGGTGCGGCCACTGCAAGCGCCTGGTGCCCGAGTACACCAAGCTGGGGGAGAAGATCGCGTCCGACCCCAAGCTGAAGAACCGGGTGCTGATCGCCAAGGTGGACGCCGACGCTCACCGCGAGCTGGGTGCGTGCCTCCTCCCATTGTGCTGCCGCCTTACCTCTGCTTCCCCTGTCGTGTGGGTTTCGCGAGTC…
51921	c_000000015782	1949	2552	f	Thioredoxin	PF00085	ATGCAAAGGCTGCATGAAAGGCAAATACAACTGCCGTCTCACACTGTGCACGTTGCCTCCTGTGAACCCTTGCGTCCGAGGACGCTGTCGCAAGAGTCAGAGTTCGGGTGCTCTAACCTGCCAACATGGCGCCCTGGTGCGTCACCCCCGCCACACGCCCTCCATCCGCCCCTCCGCCTGCAGTTCTACGCCCCGTGGTGTGGCCACTGCAAGAAGCTGGAGCCAGAGTGGGCCAAGGCGGCTGCAGCGCTGAAGGGCCATGACCCGGAAATCGTGCTCGTCAAGGTGGGCGGGGGGATGATGTTGGTGGCAAGGCGGCACATTTCACTCGGGCAGTGCGGTTTGCTCGGGCGGTGCGTCCTGGGCCACCACGGGCCGCGTGCACTCGACGGTCCATGT…
19139	c_000000005481	1487	1916	r	Trypsin	PF00089	ATGGACGAGTATGCGGCCTGGTCCGACCTGGATGAGGCCCTGCCCGACGTCAGGATCGGCGGCTACGAGTACAGCGGCGGCAGGTATGAGCGGCGGGCCGCCATCCAGGCCGTCGTGCACGAGAATTACAACGCTGCCAGCCTGGACAACGACATCGCGCTGCTCCTGCTCGACTGCCCAGCGACGGCGGAGCCGGTACTGCTGCCAGCCAGCAGTGAGTGGGGCCTGGCTGCGGTGGTTGCGTACCATGGAGCTGCATGGCGGGAGCACAAGGGGTCAAGCTGCCGCAAGCACCATGCCACTCGCATGGTGACAGACCGGCCGCCTTGCGGCGGCTCGATTGGTGCTGGGATGCCTGCCGTGCGGCTGCCCATGGCTAAGCCTGCAGCGTGGGCCTTG…
19140	c_000000005481	1881	2202	r	Trypsin	PF00089	GTGTCGGGCCACGCCGCTCCCAAGGGGCGGTACAAATGGATTGCCAGCCTGCGCCTCAAGGGGTCAGACTTCCACTTCTGCACTGGGTCCCTCATCGCCCCCAGGGTGGTGATGACTGCAGCACACGTGCGTAACCCTGGCGGTCTGAGCTTGTCTGCGCCGCTCGCCCCGCGCCAGCGGCATGCAAACCACCACGCGTGCAGCAGCGCTGGCCCCCTCGCGTGCACTGCAGGTCACTTGCTGAAGTTGCTTGACATCTCCTGCTGTACTGTACCTGCAGTGCGTCATGGACGAGTATGCGGCCTGGTCCGACCTGGATGA
26519	c_000000007703	2303	2576	f	Trypsin	PF00089	ATGCTCCCCGCCGGCTCCACCAACGTCTCCGCCGACATCTTCCGCGGCACTGAGGTCCCGCCCGGCGCCTTTGACTGGATGGTGAACATGAAAGCATACATGCAGGACACCTCCACCGGGGAGGTGTTTGAGCAGCACCTCTGCGGCGGCGCCCTGATCGCCCCGGACGCTGTGCTCACGGGTGAGCGCCAGGGCCGGCGGTCGAGCAGCGTCGCGGTTGGCAGCGCAGAGTGCCCAGGGCTCAGTGAGCCCCTCAGGGTTTGCCCTGCCTGA
26521	c_000000007703	2947	3274	f	Trypsin	PF00089	ATGTTCCGTCGCTCTGCCCTGTCAACCTGGAACCCGCTGAAATCTGCAAGCATCACCACCCCCTTCCGTGTTCGCTCTGCTGCAGACTACGACCATGCGGCGCTCACCCTCCAGAATGCTGACTTCTCTGATGGAGTGGTGAACAACCCGCCTCAGCCGATGCACGACGTGGCTGTCTGGCGGCTGGCCAGCGCAGCAGACGGAGTCCCGTTGGTGCAGCTGCCTGCGGCCGACCTGCAGCTGCCGCCCGGCACCCCGCTGGAGGTGGCGGGCTGGGGCCGTACCGGCAGCGACGAGAGCCTGCCGGCCAGCGACACGCTGCTGTGA
56693	c_000000017310	6379	6571	r	Trypsin	PF00089	ATGTCTGCGAAAATAGTGGGCGGCGCTGCGGCCCAGTACGGCAGGTACCCCTACATTGTCAGCCTCCGTGCTGGCAGCTCACATTTCTGTGGCGGATCATTGATCCATAGCAGGTATGCGCAGGCAGCACGGTTTGCAGTTGATTTAAATTTTGCAGCTCCTTTGAAAGATCTGCAGCTCCTTCCAGCGTAA
29357	c_000000008608	1243	1687	r	Ribulose bisphosphate carboxylase, small chain	PF00101	ATGTTCGAGACCTTCTCGTACCTGCCCCCCCTGACCGACGCGGAGATCTCCCGCCAGGTGGACTACATCGTGAACAACGGCTGGAGTGAGTGCAGACCGCAGCAGCGCCGCCCGCGCCGCCGCCGCGTCAGCACTGGCTGCGCACCTTTGGCATGGCTTAAGGAGCACGAGCTGCATCTCTCTGCTCTGGCGCATCTTCCTGTGCCTGCAGATCAGTGCTGCAGCAGGCTTGCGTTGTGTCAGCCTGGGTACCTCCTTGCTGCCCTGCACTGCAGCCTGGCCCCCTCCACCCCGGCCCTTCCCCTCCGCTCACCCGGCTTTGCTCTTCCCCCTGCAGCCCCCTGCCTGGAGTTCGCTGAGTCGGCCAGCGCCTACGCCAGCAACGAGAACTGCATCCGC…
11196	c_000000003177	222	570	f	short chain dehydrogenase	PF00106	GTGCTTGCCATGCATGCCAGCGGCTTTTGGATGGTGGAATGCCAAGCCGAAACATTGTTTGTGCTGCGCTCTGCCCAAGCCCTGCAGGAGCAGTGCGGGGACGCGGCCCGTGTGCACGGCCTGCCCGCTGACTGCAGCAACCCCGAAGATATGGAGCGGCTGGGGCAGTGGGTCAAGGAGCGGCTCGGCGGCGTGGACATCTGGCTCAACAACGCAGGCAAGAGGGAGGGGACCAGGCACGCCCCTGCTGCCACGTCCACGCTGCGCCCGCTCGACAGCCTGCCGTCTCCTGGCAGGTGGCGCCACTGCCGCGCTCCGCCTCTGCCGCCCTCGCTGCAGGCGAGGTGA
26251	c_000000007615	664	1051	r	short chain dehydrogenase	PF00106	ATGCTGCCGCTGCTGGCTGGCCTGGGCCCCTGGTGGACCGCGGGTCTATCACTGGTGCTGGCGGCACTCATTCCTGCCACCCTGATGCCGCTGTTGGGTCTAGGGCGACGGGGGTCCCGCCTGCGCGGTGGCGCCCACGTCCTCATCACCGGCGGCTCAAAGGGCCTGGGCTTGGAGCTGAGCCGCCTGTGTGCTGCACGTGGATGCAGCGTCACCCTGGTGGCGCGCAACCAGAAGGACCTTGATGCCGCGCTGCTGGAGCTGCAGGCTGCTGCAGCGGCGGCGACCACGCAGGGCAAGCGAGGCAGTAGCAGCAGCTCAACACCTGGCCCCAAGCTCCAGGCCTTGTCAGCCGACACTGCCGACCCAGCAAAAGTGCGCTTTTAA
28335	c_000000008284	4433	4892	f	short chain dehydrogenase	PF00106	GTGGTGACGGGCGCCTCGCGCGGCATCGGGCGCGCCATTGCTATGGAGCTTGGCTCTAACGGCTGCAAGGTAGCAGTGAACTATGCTGGTAACAAGGAGAAGGGTGAGCATGCAGAACTCAAGCTGCTGGATGCATTGGTGCCGAGGGAAGGGCAAGAGCGGCACGCAAACATTCCAGCTCGGAGTGCATCCGCAAAAGAGGTCGCCAGGCCAGCAAAGCCGCGTACACATGCAGTATGCGCCGAGCACTTCCCTGCCAGTCTTGCTGCAGCCGAGGAGGTGGCGCAGCAGATACAGGAGGCTGGCGGCGACGCCATCGCCATACAGGGCGACATGGGCAAGGTGCGGGGAGGCAGCACATCCAGGAGCTGTTCTGTGACATTGGTCGAGCACGGAGGG…
17205	c_000000004919	8135	8336	r	Beta-ketoacyl synthase, N-terminal domain	PF00109	ATGTGCGTCATTGCCTTGCTGCTTACTTTTGCAGGAATTGACCTGTTCGATCGTGAACTCTTTGCATTGTCTGGTAGTGAGGCTTCGTCCATAGACCCGCAGCAGCGGCTTCTTCTTGAGGAGACTATGACAGCGTGCAGCGATGCTCAAATGCCGATTGCACAGCTCATCAACACCAATGTCGGTGAGAGTCCCGTGTGA
18929	c_000000005444	597	1215	r	Beta-ketoacyl synthase, N-terminal domain	PF00109	GTGAGCATCGACACTGCCTGCTCTTCATCCTTGGTGGGCGCTCATCTGGCTTGCACATCTTTCCTGCCTGGAGGCTGCCTCCGCGCCCTGTCTGCCGGCGTGAACTTAACCATTCGTGCTGAGACAACAGCAGTGCTGGCCAAGGCTGGCATGCTGGCCATGGATGGGCGATGCAAGGCCCTGGATGCCGCTGCAGACGGATACATGCGCGGCGAGGCTTGCGTGGTGCACTTGCTTGAGACGCACACTGCGGGCAAGGAGGCAGGCGCAATGCTCACTGCGGCGGTTGTCCACGGCACAGCGGTGAACCAGGATGGACGCAGCAGCAGCCTTACAGCGCCCAACGGGCCCAGCCAGCAGGCAGTTGTGCGCGCGGCGCTGCAGTGGGGCGGCGTGCTG…
18930	c_000000005444	1372	1627	r	Beta-ketoacyl synthase, N-terminal domain	PF00109	ATGGATGCGCAGCAGCGCTTGCTGCTGGAGGGTTGCTGGGAGGCGCTGGGAGCTAGTGCCCTGGCCACATCAGGCATCCTGGACACCGTGACGGCCAGGGCTGTGGGCGTGGCTGTGGGAATCAGCTACAACGAGTATTACTTGAATTCTGCGCCGCACCTTGGCATGACAGCATACACAGCGACCAGCGGCTCCCTTTCGACGGTATGTGGGCGCATCTCCTTCACCCTTGGACTCAAGGTGAGCACAGCATAG
19495	c_000000005593	2962	3370	r	Beta-ketoacyl synthase, N-terminal domain	PF00109	GTGCAACTGTACGCCCCCGACCTGCAGGGAGACTGCGGCATGGCCACCGCCTCGGGCGTGAATGCGCTGCTGGTGCCTGCTGCTGCAAGTGCTGCCATGACCCAGGTTCACGCTCTGTCGCCAGACGGCCGCTGCAAGGCCTTTGGCGCAGAGGCAGATGGCTACGGCCGTGGCGAGGGCTATGCCGCCGTGGTGCTCGAGCCAGCCGCATCCGCCCGCAGCGGTGCTGCTCTGGCGCTGTTTGCCGGCAGCGCGGTCAACCAGGACGGCCGCAGCAGCGGGCTGACGGCGCCTCACGGCCCCAGCCAGACGTCACTGGTGGGGGCGGCAATGCGTGAGGCCGGCCTGCTGGCGCTGGACTATGTGGCCACCCATGGCACAGGTGCGGGGGCAACACAC…
21003	c_000000006049	1564	2017	f	Beta-ketoacyl synthase, N-terminal domain	PF00109	ATGTCTGGAGACCGCACAGACGAGGCTTTATGGGCCCAACCCTATGCAGCTGTGACCTTGGAGCGTTGGGATGCTGACATGTCAGCAGTGATGATGCCAGCGGGACGCAATGCACGATTTGGTGCTTTCATTGAGGGTGCCCAGCTTTTCGATGCTGCCGCCTTTGGCATTGGGCCATCCGAGGCGCTATACATGGATCCACAGCAACGGCTTCTTTTGGAGCATGCTGCACAGGCCCTGCAGTCCAGAGATGTTATGCACAGCTTGCCATTTGGCGAGGTGGAATCACGAATTAGCGTTATGGTTGGCATTGGCCCTGCCGAGTATGTCAGCCAGACAAGCGAGCTGGTACCCATGGGGCTGCATTTTGCCACTGGCGGGGCTATATCCGTGGCTTCT…
21004	c_000000006049	2052	2268	f	Beta-ketoacyl synthase, N-terminal domain	PF00109	ATGTGTCTTCGTTCGCTGTGCAGGGTGAGCTATGTGTTTGGGCTTCACGGTCCCAGTGTTAGCATCGACACGGCCTGCTCCTCCTCTCTCGTGGCTGCCCACTATGGCATGCTGGATCTTGAGTCCGCCATCAGCGATGCGGCTCTTGCTGCGGGCGTGAGCCTTACCTTGGGAGCCCGCAAAACTGCAGCCTTTGCTGTCACTGGTGAGGGCTAG
21012	c_000000006049	6904	7093	f	Beta-ketoacyl synthase, N-terminal domain	PF00109	ATGCTCATTAATTCCATGCTGGCACTGCAGGATGGCAAGCCACAGTTGCGCGCCCGTTTTGGTGGATTCCTGAGCCGTCCAGAGCAGTTTGATGCTGGATTGTTTGGAGTGTCCGGAGCGGAGGCTGAGCTCATGGACCCACAGCAGCGTCTCTTGTTGGAGGTCAGGGCCCAGTATATAACCCTATGA
23711	c_000000006855	1742	2072	f	Beta-ketoacyl synthase, N-terminal domain	PF00109	ATGCCTGTCGATGTGTTTTGCCGCTCCAATGTAGAGAAAGGGGCAGGATGTTGCAATGGATGCTGGCAAGGTGTGTCCATGGCTTACATGCATGTTCACGTCCCTGCCCATCCCACAGCCATGTTCCACAAGGCGGGCATGTTGGCAGCGGACGGCCGGTGCAAGACGCTGGATGCCGCTGCCGACGGCTACGTGCGCGGCGAGGCCGTGGGCGCCCTTCTGCTGCAAGCGCTGCACGAGGCAGACGCGGACCACGCCCTGGCCCTATTTGCCGGCTCAGCAGTCAACCAGGACGGCCGCAGCAGCAGCCTGACGGCGCCCAATGGCCCC
30218	c_000000008883	1597	1870	f	Beta-ketoacyl synthase, N-terminal domain	PF00109	ATGGCAGTTAGTGCCTCCGTTCCCAGCGTCCGCACTTCAATGCTGTGCATCTTTTGCTTCCTCCTGCTCTCCCGTCAGTTTGGCGTGTTCCTGCCCGAGGTGGAGCTGTTTGATACCGAGCTGTTCGGCCTGATGCGCAGCGAGGCGCTGACCACAGACCCACAGCAGCGCCTGCTGCTGCACGCGGCGCACGAGGCGCTGAGCACTAGTGGCGCCGGCCCAGCCGCAGCCTTTGGACGCCCCGTAGGGGGCCTTCGTGGGCATTGCTGGTGA
30219	c_000000008883	1876	2302	f	Beta-ketoacyl synthase, N-terminal domain	PF00109	GTGCAGGCGGCTTCTTCAGCCCCTCACTGCCTCCTCCCTTCCCGATCGCTACGCCAGTCGTTGGGTTCAATGGCTATGTGGCATCCACTGCAAACCTTGTGGGTTAAATTTCTTTGCCTGCCTGCCATGCCTGCAGCCACGGACTACGAGACCCTGGTGCACCAGCACGGCTGGCCCATCTCCAGCTTCAGCTTCACAGCAGCCTCCCCCAGCGTCGCTTCGGGCCGCATCGCCTACGCCTTTGGCCTGCGCGGCCCCACGGCCAGTGTGGACACCGCCTGCTCGGCGTCCCTGGTGGCTGCTCACATTGCTTGCCTGGCCTTCAGGTGGGGCCTTGTCTGTGCGCATTCAAGGCAACCCGTTGAGGGAGACATTCAGACCTGCGCCTTGAGATGCCCA…
30282	c_000000008901	851	1472	r	Beta-ketoacyl synthase, N-terminal domain	PF00109	ATGCCAGAAGCCCTTAAGCACAAATGTTTGTACTCCTTGCAGCACACACACAGCTTGCTCATCCTCGCTCGTAGCCACCCATCTGGCTCAGTTGGGCCTTTTGAACGGAGAGGCCAGAGCAGCTGTCGCTTGTGGAGTCTTCATGATACTTCTGCCTGGCACCATGAGTGCCATCAGTCAGCTGCAGGTGATTGTTGCGGAGGTCTGGTAGCAAATGGGATCTTTACGAAGTCACAGTTGCTCTACGGCTTGTATGTTGTTGTTGTGTTTTGCTCTGATCTGTCTCCTGGCAAAGCACTGATTCCGCTGCAGGCATTATCGCCAGTGGGCCGCTGCAAGACTTTTGATGCATCAGGCGACGGCTATGGCCGCGGGGATGGCTGCATTGTCGCAACAATG…
47797	c_000000014435	1420	1858	f	Beta-ketoacyl synthase, N-terminal domain	PF00109	ATGAGCATTGACACGGCCTGCTCTTCCGCTTTAGTTGCAATCCATCACGGCGTAATCCACCTTCACCACAGCACATCACACTTGGCCCTGGCTGCATCGGTCAATCTCGTGCTGTCCGAAATGACGACTGCAGCAGCTTCTGCAGCCGGCATGCTGACCATGGACGGACGGTGCAAAACTTTGGATGCCAATGCGGATGGCTATGTGCGCTCAGAAGCTTGCACAACAGCATGGCTTGCCACAGCCAACGCGTCGCACACTGGACAGGTTCTGCTGCGGGCCACGCATGTGAACCAGGATGGACGCAGCAGCAGCTTGACGGCACCAAACGGCCCAAGCCAGCAGGGGGTCATTCGTGGAGCCTTGCAAGGAGCGCGCATGCAGCCAGCAGACATGAAG…
54250	c_000000016523	1048	1579	f	Beta-ketoacyl synthase, N-terminal domain	PF00109	ATGACAAGTTCCAGCCTAAGTTATGGTCCAGTTGGTCTTTTCGGAGCTTCAGATCGACATCCTGGTGGCAACATTGGCTTCGGGAACAAACTTGAAGCGTGCCTCAACTTGCCAACCACTGTTCCGCTCCAGCGCTGGAGTGTTGATGAACTGCATGACCCAATGGGAGTTTTGTATTCTGGTGTGCCTGTTCGCTTGTCAAGCTTTGTCGATGATATTGCCGATTTCGACAATCACATCTTTAGATTGGCGCCTGCTGAAGCCGGCGCAATGGATCCTCAGTTAAGACAGCTGCTGGAACATTCCCTGATGTCGGTGAAACAAGGCGAAACTAGTCATGGGAAGCTGTTCAGCACCAAGACAGGTAGGGTTGTTTTCTTGACAGGACACACTCGTGCA…
56445	c_000000017243	586	967	r	Beta-ketoacyl synthase, N-terminal domain	PF00109	GTGCAGCTTGCATCCTCTGGTGGCCCCTTGGCAAACTTACAATACGTGAGTTCCTGTCTGTCTGCAGCCACCGGCTCGGCCCTGAGCGTGGCAGCCGGCCGGCTGAGCTACATTTACGGCTTCAAGGGGCCGTCTGTGGCGGTGGACACAGGCGAGCGCCACAGTGTGCTGTTTGCCTCAAAAGAAGAGACGTGTCAGTGCATGCTGTGCTCAAGTTGGGTTCACTTTCAACTGAGCCTTGCCGGCGAGCATTTCTTTCTCCCTGCAGCCTGCTCCTCCTCGCTGGTGGGCGCCCACATGGCGCGCATCAGCATGGCGACGGGCGGCTGCACCACCGCCTCCATAGGTGAGTGTTCTGCACACACCCGTTTCACATGCTGA
57159	c_000000017458	803	1064	f	Beta-ketoacyl synthase, N-terminal domain	PF00109	ATGCTGGAGGGCGTGGCCCTGTTCGACCCTGCTGCCCTGGGCATCAGCGAGGCCGAGGCTGGGCTGATGGACCCGCAGCAGCGCCTGCTGCTGGAGACGGCCAGTGAGGCGCTGCTGACACGTCCGGCAGAGGCGGCGGACGAAGCGCTGCGCGCCCACTGGGGCGTGTTTGTGGTGGGTGGCTGGGCTTGGTGGGCAGGGAAACCCATATCGTGCACAACAGCGGATGTTCGGCTCAGTTGCGCCAGATCGTTGCTATAG
57160	c_000000017458	1029	1689	f	Beta-ketoacyl synthase, N-terminal domain	PF00109	ATGTTCGGCTCAGTTGCGCCAGATCGTTGCTATAGCCCACCCGCAGCTTTGAACCGTCAGAGGTATGGGGCAGCGCTCACTTCTGCCCATGCACCCTACACCGCCCCCGCCCAGGGCGTCTCCTCCAACGACTACCACCGAGTCATGTCCAAGCACATGCAAGGCTCGGTGACCGCCTACTCAGCCACCGGCACCGCGCTGAGCGTCGTCTCGGGCCGCCTGTCCTACACCATGCGCCTCAAGGGCCCCGCGCTCAGTGTGGACACAGGTGGGGGGCCATGTTTGAATGCCAAGCTTTGTCTGCATCAGGCAAGGATGGGAGACTGCTTGCTGCGGCGGAACAGTGGTTCTGTCTGCGCAATGCTTGTGACCTGTGCTTCTGGCAAAAGTGCATATCTG…
26491	c_000000007695	0	90	r	2Fe-2S iron-sulfur cluster binding domain	PF00111	ATGCACCCCCAAGCAGAGCTGGGCTTCACGGGGACCAAGCTGGGGTGCGGCGAGGGCGGCTGCGGCGCCTGCACCGTGCTGCTGTCGTCG
8411	c_000000002417	38	608	r	Papain family cysteine protease	PF00112	ATGCCGCGCAGGCAAAGCTCTGCCACTCGATTGAGTGTCACCCTGGCACCTGGTTGTGATGCAGAGGACGCCTTTGATTACATCAGCCATGGATACCTGGCCAGCGAGGTGGCGTACCGCTACACCGGCCTAGACACTGCGGGTTGCCGGGCCGGGCGGGTCAGCACCAACGGCGCCATCACGGTTGCCCGGCTTGGCTACGAAGTGGTGCCAGGCACCGTAGAGGCCATCATGGCAGCGGTGTACCGCAGGTGCGTGGCTGTCGTGTACTGGAATGTTGACGAAAGCTTCGTGGGGTACACCTCTGGTGAGGGGGACCGCCTGCAGGCACCAGCCAGGCCAGCATCGCTGGCACCTGGGGACGCTGAGGGTCGTCGGTGCAGCAACAGAGGCCAACCT…
8412	c_000000002417	549	861	r	Papain family cysteine protease	PF00112	GTGGCTGCTCTGGAGGCCAGGACAGTCCGGGACGGCACGCTGGTGGGGCCAAACCTGAGCGAGCAACAGCTGGTGGACTGCGCTGGCGCCGCACTTGGCTACACCTCTCGCGGCTGCCGCGGCGGGCTGGCAGGTGACGGGTGTGCAGCTTGGCAGCACTGCACTAATGCACGAGGGGGCGCATGGATCGGCCGGGGACTGGTTGCAATGGTGGGCTGCAAGCAGCGGAGCGTGAGCCTTGCCTGCACCTCTGATGCCGCGCAGGCAAAGCTCTGCCACTCGATTGAGTGTCACCCTGGCACCTGGTTGTGA
13646	c_000000003860	70	907	r	Papain family cysteine protease	PF00112	GTGAGGTGTCTTCGCTGCTTGCCTGCCCAACTGCTGTTGGGAGCCGCCGCAAGAGCAGTTGCCGGCTTGCTGCGCGCCTCAAGGGCTCAAAAGCAACCTGTCAAACTTATCCTCCTTCCTTGCAGGTTTAAATCGCTTCAGGTGAGTACGCTTGCATCGCTGCTATGCCAGAGCTGCTTCCTGCCAGCCGCACATGCTGCTCCCCTCTGGCCGTGTTTGAGCGCTGGCTGCGCGGCAAAATTGCTCCCCTCGCCCCTGGGCACCTGCTCCTGCAGCGACATGCCTTGGGAGCAGTTCAAAGCGGAACGGCTGATGGAGGATGCCAGCGTTGCAGCGGCGCTGGAGAAGACCAAAGACGCGCCGCTGCACGAAGTGGGAGGCGAGCGGCCGCCGGCGGCG…
21696	c_000000006236	0	141	f	Papain family cysteine protease	PF00112	ATGACTGACGTGCGTCCCATCCGTCTCGCCCGATTCTGGCCTGCAGTGCGCAATTCCTGGGGCATTGGATGGGGAATCAACGGCTATGCCCGCCTGGAAATGACCAGCGGCGGCTTCGGCCCCTGCTCCCTGTACAAGTGA
22236	c_000000006400	910	1339	r	Papain family cysteine protease	PF00112	ATGCAAGCAGCACGTGCCTGCCGCTCCGCTGAAGCCTTGCCCCCGACTGTCCTTGCACCGGGCAGGGATCACAACATCACGGAGCTGCAGGCCAAGTACATCCGGCCCATCAACCCGGCGCAAATCCAGCTGCGCGGCTCGGGCCCCGTCACCTCCGCACTGGGCCCGTCAGACCAGTGGGACTGGCGTCCCCGCAAGGTGGTGCCACCCATCCGCCCGCTGCGCAGGGACTGCAGCGCAGGGTGGGCAGAAGCCGCGGCTGCGGCGGTGCAAAGCAGGGCGGTGATCAGCAAGACAGTTGGCACGCTGCCCGCCCTCAGCGTGCAGCAGCTGATTGACTGCACGGCGGCACCCCGTGGCTTCCTCTCCAAGGGCTGCGCCGGAGGCTATCCAGGCGAG…
25776	c_000000007461	875	1091	r	Papain family cysteine protease	PF00112	ATGCTGCGCCCTACCCAAAAGGCTACCCCCAACACTGCAGGCGCACTGGAGAGCCGCGCCCGCATTGATGGCACTGACCGAGGCCCTGACTACAGCGAACAGCAGCTCATTGATTGCGTGACGCCGGCTGCTGGGTACAACTCCTTTGGATGTGCTGGAGGGACAGCAGGCGAGGCTGAGTTTCAAGGGCGTGTGCCGTGTGCTGCTCAGGTTTAA
25777	c_000000007461	1121	1439	r	Papain family cysteine protease	PF00112	ATGGTCATGAAGCGCTCAGACCCCAGCCGCGCCAGGATGCGCGGCGGCGGCATTTCTGCGGCCTCCGCCGCTGGGATCACAGGCAGCAAGGGGCCGCTGCCTAATGAGTGGAACTGGGTGGCGCAGGGCAAGGTGTCTGAAGTGCGGGACCAGACGCCGGCGTGCGGCAGCTGCTGGGCCTTTGCTGCGCTAGGCAAGCACGCGCTGTCCGGCAATGGGCTTCCAGGGGAGGTGCAAGTGCAGCGACAACAGCACATTGCAGTTCCAATTGAAGGGGTTAGGAATGGTCCACAATCAAGAAGCTCTCCCTTGAACTGA
29347	c_000000008606	105	765	f	Papain family cysteine protease	PF00112	ATGGGCTCAGGTATACCTACGCAGGCCCTGCACGCTTGGCACGCTGTGCGGGATGCGCAGCAACTGGGCGGCTTGAGCATGCCTGGCCTAGTGATTGCTCTGCCCACGATGCTGCCTTCCCATCCCTGCAGTGACTACACCCCCGCCGAGCTGTCCCGCATGGTCATGAAGCGCACAGACCCCAGCCGCGCCCGCACACACGGCGGCAGCGTATCAGTTGGCGGCGCCATTGCCGTCGCTTCTGCCGCCGGCTCGGCGCCCCTTCATGACGAGTGGAACTGGGTGACGCAGGGCAAGGTTTCTGAAGTGCGGGACCAGACGCTAGGTGGCACGAGCCAGTGTGGCGCGTGCTGGGCTTTTGCTGTCTTGGGTGAGGCTGCCCCCCTGTCCCTGTCTGTC…
10591	c_000000002997	2769	2916	r	TCP-1/cpn60 chaperonin family	PF00118	GTGTTCGACCTGCACTCCACCAAGTGGTGGGCGCTGAAGCTGGCCACCGAGGCGGCGGTCACGGTGCTGCGCATCGACCAGATCATCATGGCCAAGATGGCAGGTGGCCCCAAGCCACGTGCGGGCGGCATGGACGACGAGGACTGA
11728	c_000000003319	3572	3677	f	TCP-1/cpn60 chaperonin family	PF00118	ATGCTAGTGGACGACATCGGCGATGTGACCATCACCAATGACGGCGCCACTATCCTCAAGCTGCTGGAGGTGGAGCACCCTGCCGCCAAGGTGGGCAGCGGCTAG
11731	c_000000003319	4422	4668	f	TCP-1/cpn60 chaperonin family	PF00118	GTGGTGCGCCGCCAGTGCTCCGGGCCTGCCCCTCCCGGCCTGCAGGCCTGCAAGTATCTGCAGGAGAAGCTCGCCATCCCCACGTCGTCCCTGGGCGCCGAGACGCTCATGGCGGCGGCCAAGACGGCCATGAGCAGCAAGATTGTGGGGGCGGACAGCGACTTCTTTGGGCGGCTGGTGGTGGACGCGGTCACCGCAGTGCGCAGCGAGGATGAGGCCACCGGCAGGTGCGGAAGCCGCCTCTGA
35365	c_000000010455	742	1330	f	TCP-1/cpn60 chaperonin family	PF00118	ATGTGGAGGCCTGCAAGAGCCTGGCTCAGATCACACGCACCAGCATGGGCCCCAATGGTGCGCTGCGTAGCGCGTGCTGCCGCCCACTTGGGCTCCGTGCCAGGTCCTGGCAAGCATCTGCGCACCGCAGCTGCAGACATGTGGAGCTGCCTGCCCCTCCCCTTGATGTCTGCAGGCATGAACAAAATGGTGATCAACCACCTGGAGAAGCTGTTTGTGACCAGCGATGCCAGCACCATTGTTCAGGAGCTCGAGGTGCAGCACCCGGCAGCCAAGCTGCTGGTCATGGCGGCGCAGGCGCAGCAGCAGGAGATTGGCGACGGCACCAATATGGTGGGTGCTGGTAGTGCCCGCCCAGTGTGGTGCCATGTGGGGCGGCACGACTTGCAGTGCACGTGC…
35366	c_000000010455	1330	1537	f	TCP-1/cpn60 chaperonin family	PF00118	GTGCCATGCCTCCGGTGGCATGCCCCCTCCCTGCGCTCCCAGGTGCTGTCCTTTGCGGGTGAGCTGCTGGCCAACGCCGAGACGCTGCTGCGCGACGGGCTGCACCCCACCGAAATTGCCGACGGGTATGCCCGAGCCGGCGCTCGCGCCCTGGAGATACTCGACGCTCTGGTGGTGCCTGGCAAGGGTGAGGTGGCAGCGATCTGA
43985	c_000000013240	0	189	r	TCP-1/cpn60 chaperonin family	PF00118	ATGGCCGGGGCGCTGCTGGAGCAGGCGGAGACGCTGCTGGACCGCGGCATCCACCCGCTGCGCATCGCAGAGGGCTACGAAATGGCCTGCAAGGTGGCGCTGCAGGTGGGCGCCGCCAGCAGGGCGGCGGAGAGGCAGCGACAGCAGCAAGAATGTGCAGCAGCAGCAGCAGCAGCAGCAGCAATGTGT
43986	c_000000013240	732	972	r	TCP-1/cpn60 chaperonin family	PF00118	ATGCAGGAGCAAGAAAGGAAGTCCCGCATCAAAGGAATAGAGGCCCTGAAAAGCAACATCCAGGCTGCAAAGGCGGTCTCCCGAGTGCTGCGCACCTCGCTGGGCCCCAAGGGCATGGACAAGCTGCTGCAAGGGCCGGATGGAGATATTGTGATCAGTGAGCGCGCCGCCAGGGAGCCTCCGCTGCAGCTCCCCGCAACTGCTGCCGCCAGCGGCCCAGTGCTTCGCCTCCCTGGTTGA
45113	c_000000013553	1130	1829	f	TCP-1/cpn60 chaperonin family	PF00118	ATGATGCAGGCGCCGGTGACGGTGTTGCAGGCCAACACCAAGCGGGACACCGGGAAGAAGGCCCAGTATGGCAACATAATGGCGGGCAAGGTGCGGCGGGCACTGCACAGGACGGGCTGCTTCTGCCGCCGCCAAGCGCCCGCTGGTCAAACGCCGCCTGCTGCCAACCGCTCGATTGGCTGTAGAGGCATCGTTGCGAATGCAAAGTTGTGCAGTTCGATCGCGGAATGCAGCAGGAGACCAAATCTTTTTGCAAATCTTGGAACCTGGCTGTCTCTCTGGCCATCATGTCGCCGCTGCTCCCTTCACCGCCACCTGCCAATGCCCTTCCCGCCACGCCTCGGCCCCCCCTCTCCCGTAGGCTGTGGCGGACATTGTGCGCACCACGCTGGGGCCGCG…
45114	c_000000013553	1825	2230	f	TCP-1/cpn60 chaperonin family	PF00118	GTGACATCGTGGCTGGCAGCCTCCGCTTGCCCGCTGTACTGCAGCACACCGCCACCTGCACCTGGCCCCACCACTGCAGGTGGCGATGGGACCACCAGTGTGATCATCCTTGCCGGCGAGATGCTGGCGGCGGCAGAGCCCTTCCTGGAGCGCAACCTGCACCCCACCACCATCATCCGGTGGGTGGCCATGGGAGCTCTGCGCCGGCCGGGCTGCGCTCGACGACCCGGCGCGCAAATGGCTCGCATAGTGATGCCTGGGGCCTTGCTGTTGCCAGGGCGCCTTACAGATTGTTGCTGTGCGCCGGGCGCTGGCTTGGCCTCCCCGCCGCGGACCTCGAGCGCGCCTGGTTGCGCCTCGCCCCTGCCTGCAGCGGCTATGTGCGCGCGCTGGAGGATG…
46643	c_000000014058	550	706	f	TCP-1/cpn60 chaperonin family	PF00118	ATGGAGTCGTTCTGCGTGCGCGCCTTCGCCGAGGCGCTGGAGATCATTCCCTACACGCTGGCCGAGAACGCGGGGCTCAACCCCATCGAGATTGTGACCGAGCTGCGGAACCACCACGCGAGCGGGCGGCGGCATCATGGTGAGTTTCTTGAGTGA
57790	c_000000017674	1723	1984	r	TCP-1/cpn60 chaperonin family	PF00118	TTGTCCTGCTGCCTGCAGGCCGCCGCCCGCACCAACGACCTGGCTGGTGACGGCACCACTACCGCCACCATTCTGTCTGCGGCCATGATTGCCGAGGGCATGAAGATTGTGGCGGCGGGCGCCAACCCCGTGCAGGTGCGGGGCGAGGAGCGAGCCAGTCAGTACGCGCCTATCTCTGCATGGTTGCGTTCATGGCCTGCAGAGGCAGCGTGGGTGATCAACTTTGCAATGTTCGTTTCCCCAGGCCCCCCGAGGAGCTGA
57791	c_000000017674	2100	2343	r	TCP-1/cpn60 chaperonin family	PF00118	GTGCCCACCGCCACTGATCCCCTTTACTGCTGGCAGGCCGGTGTGGACAAGCTGGCGTCCGTGGTGGGCGTGACCCTGGGCCCCAAGGGCCGCAACGTGGTGCTGGAGTCCAAGTACGGTTCCCCCAAGATTGTGAACGACGGTGTGACCGTGGCCCGCGAGGTGGAGCTCGAGGACCCCGTGGAGAACATTGGCGCCAAGCTGGTCCGCCAGGTGCGCGGCAGTCAGCCTTTGGGGGCCTAA
51447	c_000000015630	181	514	f	Triosephosphate isomerase	PF00121	ATGCCGGGGCCTACGGTCACCGCGCATGAAGATCTCGCCCGAAAGACGCAACCGCTGCAGATGTGCGCCAGCCCGCTTCCTCCATTGCGCACCCCAGCAGCCGGGCGTTGCTCATCAATGTGCTTTCCTGCTGTTGCCGCCCTTCCCACTCGCAGCGCCGAGATGCTGGCGGACCTGGGCCTGAACTGGGTGATCCTGGGCCACAGCGAGCGCCGCCACATCATCGGCGAATCTGACGAGGCAAGCCCGACCCGCAGCCCTGCCTGCTGCCGCCGCCAGGGCTGTCGTGGGCAGCTGAGGGTTGTGAACCCAGCGAACGGCCCGGCCTGCTGA
51448	c_000000015630	620	941	f	Triosephosphate isomerase	PF00121	GTGCCCGTGGCATTTGTCCTCCGGACTCCAGGTCTGCTTCATGACCCTGCCTTAGCCAAGTGTTCCTCTTCCAAGCACATTCACATCTACATTCACACTGTCCCCCTCCCCCCCTTGTTGCAGTTCATCGCCGACAAGGTGGCCTACGCCCTGTCCAAGGGGCTGGGCGTCATCTACTGCATCGGCGAGAAGCTGGAGGAGCGCGAGGCGGGCAACACCCTGGACGTGAACGCGCGCCAGATGAAGGTGGGCGGGCACCCATGTCCAGGCCCCGCCGCGCTGCCGGTGCCCTGCGTGACGGCATTGAGGAGTGTAGCCTGA
51450	c_000000015630	1387	1840	f	Triosephosphate isomerase	PF00121	ATGCCAGCGTGCTTGGGCACCTGCCTCGCCGCATGCAGCATTCGCGCTGCACGCCCAGCTACTGCACTTTTCGGAGTTGCATCGGGCGTCCCGCGGGCTGCCCTGCACCCTCACATGGCCACCTCCCTCCAGCCCGGCGCTCCCTCTCTCCATTCTCACATGTCCTCTGCAAACCAAACTTCCGCTGTTCACCCGCAGGCCCAGGAGGTGCATGACGCGGTGCGCAAGTGGCTGGCAGACAACGTGTCCCCCGACGCGGCGGCAAGCACCCGCATCATCTACGGCGGCTCCGGTGAGCGAAGCACACAGCAAAGCAACGTACACAGTAAAACAGGCTCTTTGCTTCTGGTAACACTGTTGAAAACACACGGCACATGGCGGCCCAATGGTGCATGCCGA…
19501	c_000000005597	2	230	r	E1-E2 ATPase	PF00122	ATGCTTTGCCTTCTGTCCCTTGACGACTGGGTCCGGCCCCCCTTTTGCAGGCAATTCCAGAAGCTGAATGCCCAGAAGGACATTATTGAGGTAAAAGTCATCCGCGGCGGCCAGCAGCTGACCATCCCAAACACCGATGTGGTGGTGGGCGACGTAATGCTGCTCGACACGGGCGACAAAATTGTGGCAGATGGCTACACAATCGAGGTGAGTGTGTGTGTGTGTGTG
23930	c_000000006905	1082	1310	f	E1-E2 ATPase	PF00122	GTGAAGGTGCTGCCCGGGGCGCGCATCCCCACGGATGGCTCGGTGGTGGAGGGGACCTCTTATGTGGACGAGAGCATGCTGACTGGAGAATCAGGTGGGGTGGCTGCTCCCTTTCTCCTCTGCAGCACCGCTCTTGTGTGGCTGGGCATGATTGTTGGCTGCACCAAGTCCGCTGGCATAGTTTGTAGGCCCTATCGCAGCTGCTGTCGCTATGTGACGAGCGTCTAG
23931	c_000000006905	2076	2409	f	E1-E2 ATPase	PF00122	TTGGAAAGGATGAAGAGCCTGCAGAGCTGGGCCGCCACTTTCGTCCAGCGCTTTATCTACTCACACACCCCGGCGCCCCACGCAAACGCTCTGGCTGCCTCCCTTCTCCCCACCCCGCAGGGCCACACCACCTTCCTCTTTGCCCTGCTCTTCGGCATTGCCGTGCTGGTCATCGCCTGCCCTTGCGCCCTGGGGCTGGCCACCCCCACCGCTGTCATGGTCGGCACTGGCGTGGGCGCGTCGCACGGCATCCTCATAAAGGGAGGGGAAGCGCTGGAGCGCGCCTGCAGGTGCGTGCGCAAAGGTTGGGAGTGCGCCAGGACCACAAAATAA
977	c_000000000301	0	96	f	Core histone H2A/H2B/H3/H4	PF00125	GAGGACACCAACCTGTGCGCCATCCACGCCAAGCGCGTCACCATCATGCCCAAGGACATCCAGCTGGCGCGCCGCATCCGTGGCGAGCGCGCGTAA
20516	c_000000005893	1522	1858	f	Core histone H2A/H2B/H3/H4	PF00125	GTGCAGCGCGCGCAAGTCGGCGCCCACCACCGGTGCGTGAAGAAGCCCCACCGCTACCGTCCCGGCACTGTGGCGCTGCGCGAGATCCGCAAGTACCAGAAGTCCACTGAGCTGCTGATCCGCAAGCTGCCGTTCCAGCGCCTGGTGCGCGAGATCGCACAGGACTTCAAGGTGGGTGGTTCAGGCCCGGCTTCTGCCGGGAGCGGGTGCTTCGTGGGCTGGTGGTCGCAACGCAACGTGGTTCCGAGGGCTGGCCCCGGCATTGTTGGCTGCGCCCTTGAACGCATCTCTGTTGTCGCGGGCTGCTGTGACTTGTTGCGGCACTGCGCTCAGTAG
20517	c_000000005893	1926	2013	f	Core histone H2A/H2B/H3/H4	PF00125	GTGCAGACCGACCTGCGCTTCCAGAGCTCGGCGGTGCTGGCGCTGCAGGAGGCGGCTGAGGCCTACCTTGTGGGCCTCTTCGAGGAC
26489	c_000000007693	3564	3699	r	Core histone H2A/H2B/H3/H4	PF00125	CTGCAGGAGGCGGCCGAGGCCTACCTGGTGGGCCTGTTTGAGGACACCAACCTGTGCGCCATCCACGCCAAGCGCGTCACCATCATGCCCAAGGACATCCAGCTGGCGCGCCGCATCCGCGGCGAGCGCGCTTGA
43032	c_000000012923	0	204	r	Alpha amylase, catalytic domain	PF00128	ATGCCTGGCGACCTGTACAACCTCAACTCCAAGTACGGCACGGAGGAGGAGCTGGTGGCCTGCGTGCGCGAGCTGCAGGCACACGGCATCAAGGTGCTGGGAGACGCGGTGCTCAACCACCGCTGCGCGCAGCACCAGGACGAGCACGGCGTGTGGAACAAGTATGGCGGCCGCATGGCCTGGGACCAGCGCGCCATCGTGGGT
17521	c_000000005016	1340	2021	r	Bacterial transferase hexapeptide (six repeats)	PF00132	GTGAACAAGGCGCAGACGCTGCAGGCCTTTGCGGGCAAGCGGCCCCTGCTGGGCTCGAACGTGTTTGTAGCACCCAACTCCTCGGTGGTGGGCGATGTCAAGCTGGGCAGCGGGTCGTCAGTCTGGTATGGCGCCGTCATTCGTGGTGAGTCCCCCACAGGCAGGGCAAGGCCCCCCTGGTTGCTGGTGCATGGTCAGGGCGGCAGGGATCTGGATTGCAGCGGCGATGGTTGTGTGGTGTGCAGGTGGGGGTGGGGGTGTGCTGGAGGGGCCGGCAAGCAAACAAGGGTGCCTAGAACTGGCGCTGGCGACTGCTTTCACCCACCATCTCTGCTGAGCGGCGCTGCCCTTCGGCCCGCCGTCCCTGCAGGCGATGTGAACAGCGTGACCATTGGCGAG…
28082	c_000000008207	119	566	r	Bacterial transferase hexapeptide (six repeats)	PF00132	GTGTACTGCAAGCTGCTACCGCTTGAAGCTGCGTGCCTCGACCTGTGCCCCGCTCCTTGCCCCCGTGCCCCCGCAGCCGACGCAGGCAGCATCACCGTTGGTGACAAGACCAACATCCAGGACGGCTGCGTGATTGGTACTGCGCCAGCGTACCTTGGGGACCACGCTGCCAGCACCCGCATCGGCCGCATGACCACCATTGGGCACCAGGCCAGCTTGCACGGCTGCACCGTGGGCGACCGCGCGCTCATCGGCATGAACGCCACGCTGCTGGAGGGCTCCGTGGTGCGCGGGAGCTGGGGCCGGGGGCAGGTGCTACGTCAGCAGTGGGCCGCTGTTGAGCAGAGAACACAGGCTGCTGGTCGCTTGCTTGACTGCGCTGCGGCAGCGTGCCCTGGG…
21658	c_000000006226	1980	2415	f	tRNA synthetases class I (I, L, M and V)	PF00133	TTGCTGTCAAAACCCCGCCGCACCTGGCAGGCCAAGTGGGAAGCGGCCAAGGCCTTTGATGCCGACGCCCCGACCGAGGGGCGCCCCCCCAAGTTCTTCGGCACCTTTCCTTACCCCTACATGAACGGCGTGCTGCACCTGGGCCACGCCTTCTCGCTCTCTAAGCTGGAGTTTGCAGCGGCGTACCACCGCCTTTGTGGCGACAATGTGCTGTTCCCCCAGGGCTTCCACTGCACCGGCATGCCCATCAAGGTGGGCCGCGTTCATCTCCTTCAGAGGCTGCTGCCTTGTTGTTTCGCCGGGAGTTTTGCAAAGCGTTCAAGCTTGCCTGCCTCTCTGCCTACTTGCCTGACGAGATGCAGTAGGGCAGCTGCTGCCAGCAGATCGCACTTGGCTGGC…
45257	c_000000013597	694	940	r	tRNA synthetases class I (I, L, M and V)	PF00133	GTGCTGCTCTCCCTCTCTCTGTCTTCCCTCCAGAATGACTACAAGACGCTGGACCCCACTTTCATGGAGTCGGTGTGGTGGGTCTTCAAGCAGCTCTACGACAAGGGCCTCGTGTACCGCGGCTTCAAGGTGGGGCAAGGCAGACGCAGGCCCGAGCAGGCGGGATGGCTGACAGGGGTTGCTGCCGCAGGGCGGGATTGTTGCTCGATGCTTGCCTCGTCTGCATGGGCCTCCTTGCCGGCCTGA
45259	c_000000013597	1041	1263	r	tRNA synthetases class I (I, L, M and V)	PF00133	ATGGGCATTGACAATTACAACGAGGAGTGCCGCTCCATCGTGATGCGCTACTCCCAGGAGTGGGAGCGCATCGTGCACCGCCTGGGCCGCTGGATCGACTTCCAGGTGGGGGCCCAGGGGACGGGGCGGGGCTGGCAGGGCCGCGATCCTGATCGGCTGCTGTTAAATGGTGTTTGCCTGCCTTTGTCTGCCTTGCACAGCTTTGTGTCTGCCTGGAGTTGA
45262	c_000000013597	1835	2093	r	tRNA synthetases class I (I, L, M and V)	PF00133	ATGCCGCTTCAAGACGTGAAGGAGTCGAAGGATTATCATTTTCCCGCGGAGGAGGAGGAGGTGCTCCGCTTTTGGCAGGAGATTGATGCCTTCAAGGAGCAGCTGCGCCGCACAGAGGGAAAGCCGGAGTATTCCTTCTACGATGGTCCTCCCTTCGCCACTGGCCTGCCGCACTATGGCCACCTGCTGGCGGGCACCCTCAAGGTGGGTGGCGGCAGCATGCGCGCTGGCGGCGGCGGCAGTGCTTCATACCGCTGA
24557	c_000000007104	0	162	r	Cyclin, N-terminal domain	PF00134	ATGGAGTCGGTGCAGACCGACATCAACCCCATGATGCGCTCCATCCTGCTGGACTGGCTGGTGGAGGTGGGCATGGAGTACCGCCTGACCAGCGACACGCTCTTCCTCTCAGCCGCCTACATCGACCGCTTCCTCTCGCTCGTGGACGTGCGGCGCAACCGG
24688	c_000000007148	1160	1652	f	Cyclin, N-terminal domain	PF00134	ATGATCTACACGGCTCTCGACAACTTCTATCTCACCAAGGAGCAGCTGGAAGCGTCCCCATCGCGTGCTGATGGGATTGACGCCGCCACCGAGGCGGAGCTGCGGCGCTACTGCTGCGATGTTGTGGCCGAGGCAGCGGTGCTGCTGCGCTTGCCGCAGGTGGTAGCCGCCACCGCGCAGGTCCTGATCCAGCGCTTTTACTGCAAGCGTTCGCTGAAGAAGTTCGATGTCAAGGTGCGTGCCGGACGCCCTCGTGCGTCCGAGTGTCTTCAGCAGTGCTTCTCGCTGCTGCTGTGGCACTGCTTGCTGCTTGTGCCTCAGCTGCATGTTGGACACAAGGGGATGCCGCTTGCACATGCTGCCACGCGCTCGTCCATGACTCCGCCTGACCCCGCGCCG…
4998	c_000000001445	3789	4044	f	DNA polymerase family B	PF00136	ATGCTCGGCAACTGCACAGCCTCCAACTGTCTTTCCTTCGCCCCGCCCTGGGCTTCCCCCCCTCTGCGCCCGACGCAGTACGCGGGCGGCCTGGTGCTGGAGCCCAAGAAGGGGCTGTACGACCGCTTTGTGCTGCTGCTGGACTTCAACTCGCTGTACCCCTCCATCATCCAAGAGTACAACATCTGCTTCACCACCGTGGTCCGCCCCCAGGCAAGGCAGCGCCAGCAGAGAGGGGGAACTGGGGGCATCTGA
11345	c_000000003215	1574	2021	f	ATP synthase subunit C	PF00137	ATGTGTGCTGCCCGGCTCTCGCTGCTTGCAGGCTTTGGTGCGGCCTATGGCACTGCCAAGTCGGGCGTGGGCATTGCCTCCATGGGTGTGATGCGCCCGGAGCTGGTGATGAAGTCCATTGTGCCCGTGGTCATGGCTGGTGTGCTGGGCATCTACGGCCTGATCATTGCGGTCATCATTAGCACCAACAGTGAGCAGGAGGAGCATGGGCCGTGGCCCGCACAGCAGTGCCAGCGCCACCTCCCAGCTCAGCTTGCGCTTGCTGCGTTGAAGGCTGCTGTCTTGTCTGATGGTGCCCAATGCTCAGCACGGCTGCGCTGTGAGGCTTGGTACGCGCAGCAAGTGCGCGCATGCACCTGCACTTTCTGGCAGCGGCACCACCCCCTCAAAAACCCCACC…
54002	c_000000016448	363	831	f	Peroxidase	PF00141	GTGGGGGAGAGGGTGGCAGCGGAGGGCAGGGCTCCGTGCAGGTCGGGCAACGCCGGGTCGATCGCTGTGGCATGCTTGCTTGACGCGGGCTCCCCAGCCTGGCTCGCTGCCCTCTCGTCGCCAGGCTCCTTTCCACAAGGCCGTACCTTGCCTTCCGCGCCCTTCCCTGCCTCCCCGCAGGTCCCGGTGGGGCGGCGCGACGCCGTGGGTCCCGACCCGGATGGCCGCATGCCCGCGCAGGACGCCAGCGCGGAGCAGCAGATCGCCAACTTTGCGGCCAAGGGGCTGAGCGCACAGGAGCTGGTGGTGCTGTCAGGATCGCACACGGTGGGGCGCCAGGGCAGGGGCGCCGCGGGACGGGGTGGGCACACGCAGGCTGCTACCCAGGCTGCGCCTGGA…
6520	c_000000001909	2	290	f	Calcineurin-like phosphoesterase	PF00149	CGGGCTGACCCATGCGCGCACCTTGCCAGCAAGGCCAGACTGCTGGTTCGAGGCGCCACCTCAGCCCATGCTGTCCCTGCTGTGCAGTTCCAACAGGCTGTGCTGTCCGCTGAGAAGCCCGACCTGGTCATCTTCTCGGGCGACCTTGTGTCCGGCTGGGTGTGCCGCGGCGGCCAGGGCGGCTCGGCCTGCGGCCCCGGCTGGTGGGAGGCGCGCTGGGCGCAGCTGACTGCCCCTGTGCGCGCGGCGGCGGTGCCCTGGGCCATCACACTGGGAAACCACGAGTGA
18561	c_000000005336	5466	6006	r	Calcineurin-like phosphoesterase	PF00149	GTGCCTTTGCCCCTGCTCAGCTTCACCACGCTGCCAGCCAGTCTCACAGGCACTGTTGCAAACTCCACCCTGTTGCCTTTGCTGCAGATCCTATGCATGCACGGCGGTCTGTCGCCGGAGCTCAAGTCCTTGGAGCAGATTAAGCGGATCCCGCGGCCCACAGATGTACCAGATACAGGCCTGCTGTGCGATCTGCTGTGGGCAGATCCAGACAAGGACGTGCAGGCAAGCCTTGGGCAGGCTGGCCAGAGGGGCCCTCAATGCTTGCCTGCGCAGGTATTGAGCTATGGCTGGCCCCTGCACTGCGTGCCAACTGCTGTGCTGGTTGGCTGGCATACACTGCAGGGATGGGGAGAGAACGACCGGGGTGTCAGCTACACCTTTGGGCCTGACAGCGTG…
18562	c_000000005336	6045	6297	r	Calcineurin-like phosphoesterase	PF00149	ATGCTTCGGTATAGCATGTGTACAACCTGCGTGTTTGCGGCCCACCCGACTCATTCTGCCTTGCAGATCAAGTACCCAGAAAACTTCTTCCTGCTGCGTGGCAACCACGAATGCGCTTCGATCAACCGAATCTATGGGTTTTATGATGAGTGCAAGCGGCGGTACAATATCAGGCTGTGGAAGACCTTCACGGACTGCTTTAACTGCCTGCCGGTGGCGGCGCTGGTTGATGAGAAGGTGGGGTGGGTGTGA
45099	c_000000013549	1434	1800	f	Calcineurin-like phosphoesterase	PF00149	TTGCAGCTCGTTGAGCGTGTCCTTGCAGCAGAGCAGCCCGGCCTTGCTGTGCTCTCCGGCGACATGGTCTCTGGCTTTGCCTTCCCAGCCGGCGACCTGGCCGGCCGGCTGGGCCGCCTCTTCAGCAGCAGCAACTCTCGCGGCGCCCCCTTGACGGCCAGCTGGTACGAGCAGCAGTGGCGCCGCGTGGTGGCGCCGCTGCACGCGGCGGGAGTGCCGTATGCCGCCATCCTTGGCAATCACGACGGCGAGGCGGACCTCAGCAGGCGCGACGTGACCGAGCTGGCCTCTGCCGTGGGAGGCTCGCTGTCGTTGACGCGCCCCGGACCGAGAGGGGCTGCCAGGAGGGGGCAACTACTGGATTGA
1284	c_000000000394	470	722	f	tRNA synthetases class II (D, K and N)	PF00152	ATGGCAACATACAGCAACATTCCTGTCCCAAGTGTCACTGCTGATGCGTCTCACACCCGGGCACGCAGAGCGCAAGCTTTCAACACCAGCGTTGATGGCAGTACGCCAGGTCTCTCACCCCCTTGCTTCTTTCTCCTGCTCGCGACAGGTTTCGGCCTGGGCTTTGAGCGTCTCATCCTGTTCGCAACCGGCCTGGACAACATCCGCGAGGTCATCCCCTTCCCTCGCTGGCCCGGCAACGCTGCCTACTAG
5851	c_000000001698	1907	2189	f	Mitochondrial carrier protein	PF00153	GTGTGCCCAAGTGCGCCCAACCCCCCGCAGGGCGACTCGCTGAGCAACCCGCAGTACCGCAACACCATGGACTGCCTGCGGCAGTCGGTGGCGGTGGAGGGCTACCGCGGCCTCATGCGCGGCTTCAGCGCCGCCATGTACCGCGCTGTGCCCGTGAACGCCGGCATCTTCCTGGCAGTGGAGGGCACCCGCACCCTCATCGACAAGGTGCGCGCCGCCAGCTGGCGGCGCCGACCCCGCATGGCCAGGCCGAGCCTGCCTGGCCCCGCCCAGTCGGCCTGA
17337	c_000000004959	2	170	r	Mitochondrial carrier protein	PF00153	ATGCCTGCGGTTGTCGCAACTGTCATATGCTGGCGTGCCATTCCCCTCGCGATGCTCAGTGCCCCTGCCGCTCAGACACGGGCAGCGCCCCGCCTTCCCTCACGTGGTGCAGGGGCAATCACTGCCACGGTTGTGTGCCCCCTGGATGTCCTCAAGACGCGGCTGCAG
19719	c_000000005655	1941	2574	r	Mitochondrial carrier protein	PF00153	TGGACGACGCCGTGCGCACTCTCAGCGCAGTCCCGGCGCCGTTTCAGTGGTGCTGCTGATCTATCTCATATCTCCCCCTATCTCAACCCCTGTCTGCCCCGCCTGCCGCTGCAGGTGGGCATGAGCCTGGCCTGCGGCAGCGCCGCAGGGCTGATCTCCTCCACGGCCACCTTCCCTCTGGATCTGGTCCGCCGCCGGCTGCAGCTGCGGGGCAGGGCGGCGCCGGCAGCGGCACGGGGCCTCACCCCACCTTTGTCAGTACCTTCCGCACCGTGGTGCAGGTGGGTGGGTGCCTGTTTTGTCGGCAGCACCTGTGGTTGGCAGCAAAATGTTGCAGGCTGCAACTTGTGGGAGGCAGAACCTGTAGGAGGCAGCCTGCCCAGCACCGCTGCAACCTTG…
23549	c_000000006805	2314	2518	f	Mitochondrial carrier protein	PF00153	ATGGGCTTCCTCACCGACCTGGCGGCTGGTGGCGTGGCCGGCGCGGTGTCCAAGACGGCGGTGGCCCCCATCGAGCGCGTCAAGCTGCTGCTGCAGACCCAGGACTCCAACCCCAAGATCAAGTCGGGCGAGGTGGGTGCTGAGGCCGTGCTGCTGCGCAGCCGCCAGCTTGGACCAACAGCTCGCACCAGCCCTGCCAACTGA
24404	c_000000007061	0	606	r	Mitochondrial carrier protein	PF00153	ATGCCCCATCACCCTGGTCAAGACTCGCATGGAGTACGGCGGGGCGGGGGGCACGCATACCGCGGCACGCTGCACGCGCTGGGCGAGATCTGGCGCACCGAGGGCCTGCGCGGCATGTACCGCGGCATCGGCCCCACCGCGCTCAGCCAGGCCCCCTTCTCGGCGCTCTACTACATGTTTTACACACAGCTGCAGGCGAGTGAAGCCCCTGGCTGCCTGACCAACCGGGTGCTGCTTCGTGGCCTGGAGCGACTGCCCACCGGCCGCGGGCTGGGCAGCAGCGGCGGGGTGGACGCTGTGGATTCTGGTCGGGCATGCCCTTCTGCAGCCCTCTTTTTGGCGCTGCGTAGCATCTGCAGGCGACCGCAGCTCGCCGGCTGCACCCTCATCACTCGCCAC…
24406	c_000000007061	1510	1786	r	Mitochondrial carrier protein	PF00153	ATGGGAGCAGCCTCCGGCCAGCAGCAGCATACCGAGCAAAAGCAGCAGCATGACCAGCAGGAGCAGAAAGGGCGGCAGCAGCAGCAGCAGCAGCAACAGCAGCAACAGCAGCCAGGCGGCGGCGTCAAGAGGAAGAAGAGCAAGGCGGCCTCTGTGCTGTCTGGCTCGGTGTCGGGGGCGCTCGTGTCGGCCTGCCTGCAGCCCATGGACGTAATCCGCACGCGCATGCAGGCCGACGTGGTGCACGGCGCGGGCGCGGCACCGTGGCCACCATGA
28678	c_000000008392	2	671	r	Mitochondrial carrier protein	PF00153	GTGCCTGCCACCACATACCTGGGCCATACAAATCTCAACCACGTCGGCAGGCAGGCGGCGGGGCACTCTTGCCACGCTGTGTCCGCTGCTGGCGGAGGGCATGGCACCCCGGCTTCGCCTCTCTCTTTCCAATTCTGCTTCTGGATTGGCGCGGAATCCATTGTACCTTTTTATCAGATGACCTCGAGCGGCGCTGCAGCAGGGAGCAGCCAACAGCGGCGTAGACGGGGAGCAGGCGGAGCTGCAGAGCAGCATCAGCAGCAGCAAAAACAGCAGAATGGTGGCAGCACAGCGGCAGCTTCGGCGCTCGAGGCTAAAAGCGAAGCGCACGCTGCTCTGACAGCCTGCGCAGGCGCCCTGGCAGGAGCGGTAGCCCGCTTCGTCGTGGGGCCTCTGGAT…
34512	c_000000010206	1297	1645	f	Mitochondrial carrier protein	PF00153	ATGATGGCCGGCGCCCCCCACCCCAACGTTGCCGCCGCACTGGCCACGATTGCGCGGACCGAGGGCCCTGGGGCGCTCTTCAATGGAGTGCTTCTGTCCGCCGTCATCAAGCAGGCACCCCAGATGGCCATAACGTTTGCAACCTATGAGGTAGGCTCGCTTTTGGGGGACCCAACCGTGCACTTTGCATGCATGGCTCCTGTGCCAAGCACATTTGCACACCCGTGCGTGCCGCCGAAGCAATCAAGGGCAGCTGTCAAGGAATGCTCTAATTTGCACACTTCTTGTACCCCATTGACGGCTGCAGATGGCCAAGCACGTCCTTGCGCTGCACTGAACCCTGCCTAA
35491	c_000000010493	1142	2162	r	Mitochondrial carrier protein	PF00153	CTGGGTCCCACCCAACCGCAGGCAGTGATAGTCCCGGTTGACCTGCTCAGATCCGGCTGCAGCTGCAGACAGCCGTGCGGGGCACGCCGGGCTACGTGGGGCCGCTGTCCCTACTGGGCAGCATCCTGCGGACAGAGGGCGTGGCAGGCAAGCCTTGACGCAGGGGCAGGGGCAGTTCCACGCCGTTCTGACAAACTTGCAGGGGTGTTTGTGCAGCGGTGCTGTGCAGCCAGCATCGTGCAGTACACGTCGCGCCAGACGTATCGCCTCTTCCGCCGGCCTCCCTCACAGCAGGCCTGTACCGTGGCACCGTCATCACCTCAATCCGCGATTTCCCCTCCCATGGCGTGTACTTTGCATGCTACGAGGCTGCCAGGTGGGAACATGAGGGTGACATTC…
38744	c_000000011550	263	752	r	Mitochondrial carrier protein	PF00153	GTGTTCACCGCCTTCTTTGCCCTGGTGCCGTCCCCCCCTGTTCTCCCGCAGGGCTTCCTGCCCACTGTGCTGGAGGACGTGCCAGACATGGCTGTCAAGTTTGCCGTGTACGAGATGATGCGCAACCTGCACAGCCGGCTGAACGACGGGCGCCCCGCCAACGTGGCCGAGGACCTGATCATGGGCGGCGTGGCGGGTGCTGCGGCCGCGGCGGCCACCACCCCGCTGGACGTGGTCAAGACCGTCATGATGTGCAGCGCCAGCAGCCGGCCCACCATCGTCAGCGCGGCCGCCGGCATCATGCAGGAGGGCAAGGGGCTGCGCCCCTTCTTCCGCGGCGTGGGCCCCCGCGCCCTCTCCAACGGCCTCAACTCGGCCATCTTCTTCTGCTTCTTCGAG…
38746	c_000000011550	1139	2054	r	Mitochondrial carrier protein	PF00153	ATGGTGCTGCGCAGAGCCCTGACGGGCACGACCATGGGTGGAGCCGGCCTCGGCCAGGTGTGCGCGCCTGCTGGGTGGCTCAGTAGCGTGAAGAGCCGAGCGCTCTGCTGTTGCCGCCGCTCGACATGCCTGCGCTGCGCTCACGTGTTCCCCCCCGCCACCCTCCCGCAGCCCACTGGCAAGGAGAGCGCTGTGTCCGCAGCTGCGGCCAGCGCCAGCAGCAGCAGTGCGGCGGCCACCATGACCGCCACATCGGTAGCAGCAGCGGGTGCGCCGGCAGCGCCGCCGCCGCCGCCGCCACAGCCCGACCAGAAGCCGGCGCACGATGTAGTTGCGGGGGCGATGGCACGGGCAGCCTCGCAAAGCACCATCCACCCGCTGGACACAATGAAGGTCCGC…
60459	c_000000018609	2091	2781	f	Mitochondrial carrier protein	PF00153	ATGAGGTCAGCACCCGGCTGTACACCTCTGCCTTGGGGCTGCGCGCCGCCGCACCACCGTGGCGTGATCGGGGCCTGCAGCGCGGCCTGCGTGGTCACGCTGACCATGCCCCTGGAGGTCGTGCGCCGCCGGCTGCAAGTGCAGGTGGGCTCCTTGCTTGGTGCCTCCTCATATGTTCGCCGGATGGCTGCCCGCCTGGTGGGGTGGGCATGCACGTGGCAGCAGTTGACGGTTGGCTGCCGGCCTCAGGCTGTGTTGGGGCCAGCATGCCGCGGCGAGGTTGCAGAGCTTGCTCCCTCTGGGACTCGTGGCAAGGCGTCTGTGGCAGAACAGAAGATTAATGTAGGCTTCAGCAAGGCCCGGGCATGCCGTCTGCAGGCGCCCTTTAAGATGCATCAG…
28447	c_000000008314	2	653	f	Aminotransferase class I and II	PF00155	TGGCGCACAGACACCTGCGTCAAGCCTCTGCTGGCGTCCCATGGCGTGCAGCATGCATGGTTCACTCTCCCTGGTCTTTTGTGCTCTCGGCTGGCTGGCTTGCTTCGACAGATGTTATCCTGGACCGCCCTCTTTCCCCTGCAGTCGTATGCCAAGAACATGGGCCTGTATGGCCAGCGTGTGGGCTGCTTCTCTATCGTTTGCGACAGCCCGGCCCAGGCCAAGGCTGTGGAGAGCCAGATGAAGGTGGGGCAGGCCCCGGGGCGACCGCCCTGGCCGTCTGTCCGGCATGACTCGTGTGGCCCTGCCAGCAGGCAAACGGCCCGCATGCCCCTTGCAAGTGTGCGCCTTTGGGCAGCCTGCGGCAGCTCAGAATATGCGCCGCTGTGGCGTGCTGCA…
50159	c_000000015212	412	736	f	Aminotransferase class I and II	PF00155	ATGCCCCTTGCCACTCCTCGGGCTCCCCCTTCAGGCTGTCAACTTACCTCCCCATCCCAACCACCCACTTACTCACCCGCAATCACCACCCCCACACCACCACGCCCCGCATTCCTGGCAGGTCGTCATCCCCGCCCCCTACTGGGTGTCATACCCCGAGATGGGCCCGCCTGGCCGGGGGCCACCCCCGTCATCGTGGAGGCCACCCCGCAGGAGGGCTTCAAGCTGACGCCCGCCAAGCTGCGCGCTGCCCTGACCCCGGCCTCGCGCCTGCTCATCCTCTGCACCCCGTCCAACCCCACGGGCGCGGTGTACTCGCGGTGA
50160	c_000000015212	1194	1932	f	Aminotransferase class I and II	PF00155	ATGTGGGCGCCACATCGGCCCCCCAATTCCAGGTACATTGTGTACCCGCCTGCCCAGCACCACAGCTTTGGCACGCTGCCGGGCATGTTTGAGCGCACGCTTACAGGTGAGCGGCCGCAACGGTGGCCAAGCGCATGTATTGGCAGACATGCCCGGCAGCCAACGGCGCGTATGCCAGCTCATGACGCAGGCATATTGTGTGGCAGCTTTCACTTGCAGTGCTGTAGTGCTCTACTGGTTGCCCTCGCTTGCGCACTCTGTGCAGTGAATGGCTTCAGCAAGGCCTACGCCATGACCGGCTGGCGGCTAGGCTACTTGGCAGCGCCCCGGCATTTTGCCAAGGCGGCGGCGGTCATTCAGAGCCAGTCCACCAGCGGCGCCAGCAGCATCGCGCAGCAC…
13774	c_000000003898	390	729	r	Sigma-54 interaction domain	PF00158	ATGCCTCAGCGTGCATGCCGCGCTGTGGCCTCCTGCCTTCCGACCACCAACCCCTCCATCCCAAGTTCCCTGCCCTGCTGCAGCCGGACCATCCTCCTGTCTGGCGAGCCAGGGCTGCGCAAGGAGCACCTGGTGGCTCTCATCCATTACTCCTCTCCCGATCGCGAGCTGCCGCTAGTCAAGATAGACTGCCAGGCCACAAGGGACATTGCTACAGTGCTGTTTGGGCCCAACAGCGGCGAGGCAGACGGCAGCAGCGACGCCTTGCTGCGCAGCCTGGCCGCCACTGGCGGGACGCTGCTGCTGAACAATGTTCATGTGGTGAGCCTTGCAGACTGA
44269	c_000000013314	2	605	r	Sigma-54 interaction domain	PF00158	GTGGCCGACGATGAGCGGCCGATGATCTCGGCCGATCCGGCGATGAAGTCGGTGATCCAGCTGGCCGATCAGGTGGCGCGCTCGGAAGCCTCCATCCTGATCACCGGCGAAAGCGGCGTCGGCAAGGAGGTGATGGCCCGTCACCTGCACAACGGCTCCAAGCGCGCCGACCGCGCCTTCATCAGCGTCAACTGCGCCGCCATCCCCGACAACCTGCTGGAATCCGAGCTGTTCGGCCACGAGAAGGGCGCCTTCACCGGCGCCGTCGCGCGCCGCATCGGCAAGTTCGAAGAGGCCGACGGCGGCACGCTTCTGCTGGACGAAATCAGCGAGATGGACGCCCGGCTGCAGGCCAAGCTGCTGCGCGCCATCCAGGAACGGGTCATTGACCGCGTCGGC…
11961	c_000000003378	2	164	r	Cyclophilin type peptidyl-prolyl cis-trans isomerase/CLD	PF00160	GTGTACTTCGACATCAAGCTGGGGAGGTACGGCGATGCCACCCCGCTGGGCCGCATCGAGATTGAGCTGAAGGAGGATGTCACGCCCAAGACGGCGGAAAACTTCAAGCAGCTCTGCCTGCAGCCCCCGGGCCAGGGCTACAAGGGCTCTCGCTTCCACCGG
12696	c_000000003580	994	1477	r	Cyclophilin type peptidyl-prolyl cis-trans isomerase/CLD	PF00160	ATGCTGCAGGGGTGGTGGGCTTTGCAAACTCTGGTGGGCGCCCGGCTGGCCATCTCTTGTTTCCGTTGTACCGTCTGTGCTGCTGATGCTATTGCGGTCCTGTGCAGCAGCAGTTTCCCGGCGGCAACAAGCTGTGCTTCGAAACCTAGTGCAGCCTGCCTGCCTCCCCTAGCCTTGTGTCGTTGTTGCTCACGCTGGCCCTCCTCTGGGCATCCTGCCGCAGGCAAGCACTCCAACACCTCGCAGTTTTACATCACACTGGCCAAGGCGCCGGCCTGTGACGGCAAGCACGTGGTCATCGGTCGTGTGGTGGAAGGCCTGGAGGTGCTGCAGCAGATAGGTGGGCTCAGCGGGCGGCTGCCGTGCGGGCCGGGAGCCGACTTGCCGGGGACGAAACCT…
12698	c_000000003580	1942	2557	r	Cyclophilin type peptidyl-prolyl cis-trans isomerase/CLD	PF00160	GTGTGCCGCCACCGCACGCTCACTGCTGTCGTCGCCTCTTGCTTGCAGTATGGTTGGAGCGGCGGGCTGGAGGCGCTAGATGCAGATGCACAAGAGGTGTTCCAAGAGGTGGGTGTTTCGCCCTGCGACACAGGCATGCGCTGCACCACTGGGCCTCATTGCTGCGCCCTGGTGTTGCACCTGCTGCATGTGCCCAACTGCCACAATTGCCAGCCCTGTAATCCCCTACAGGCCTACTCCAGCGACCCCTCCTGGTCCTCCCAGGGCCCCGCGCTGGTGGCGGCGCCACGCCTGGCAGGAGGGCGGCTCGTCATCGAGCTGACGGCCATCAAGGAGGCACCCAAAGCCTGCGAGAACTTCCGTTGCCTCTGCACCGGCGAGAAGGGGCTGGGCAAGGCC…
15132	c_000000004312	149	368	r	Cyclophilin type peptidyl-prolyl cis-trans isomerase/CLD	PF00160	ATGGCGAGCGACAAGGACCTGGACAACCCGCGCGTCTATTTCGACATCTCCATAGCCGGGGAGGAGGCGGGCCGCATCGTAATAACCCTCTTCGCCGATGTGGTGCCAAAGACGGCCGAAAACTTCAGGTACGGCTCTACACGAGGTCTTCGCCGATTGCTGGCCCCTCACGCTGCCTTTGTGCGGCATCACCGCCCCGAGAGGCTGCCAAGACGCTGA
27372	c_000000007983	1	403	r	Cyclophilin type peptidyl-prolyl cis-trans isomerase/CLD	PF00160	ATGTTGCGTGCCCGCCTTAGGGTGAACCGTTCAGCCTACTTGCCCTTGTCAGTGGTCTTGCCTGGAGGCACGAATGCGAGCCAATTCTTGAAGGCTGGAATCTTCTGTATGCTTGGATGCCCCGCAGATGTGTCGATCGGTGGCGTGCCTGCCGGGCGCATCAAGATGGAGCTCTTTGCCGACATCTGCCCCAAGACCGCGGAGAACTTCCGCCAGATGTGCACGGGGGAGTTCAGGTGCAGTGGGGCATGGCTGTTGACGCCCTGCGGGCCGAGGAACTCACATGTGGGTTGGAACGTTAGGATGCTGCACCTTCCCGCAGCTGGCGCTGGGCTGCCGCAGCAGATGCGCGGCTGCATGCAGTCAAAAGGGTTTGCAGTACCCGAGCGGCCGTGCGCG…
28185	c_000000008240	1488	1722	r	Cyclophilin type peptidyl-prolyl cis-trans isomerase/CLD	PF00160	GTGCTCGCGCAGCAGCGGACAACCGAGGGCGTGCTGTTCCCGGCGTGGATCAGGCCAATGCTTGTTCTCCAAGCAGCCTGTGCGATGTGCACCCATCGTGCCTTTTGCAACCGTTCCTTGCATCCCCCTTCACGTTCCAGGCTTGACGGCCGGCACACCGTGTTTGGTGAGGTGCTGGAGGGCTTTGAGGTGGTGACAACCATTGAGAACTCTCCCACCGGTGAGCTGGCATGA
46645	c_000000014058	2113	2260	r	Cyclophilin type peptidyl-prolyl cis-trans isomerase/CLD	PF00160	ATGTTGCATTTTGCTTCCCGCACTTCCCGTCTTCTCTGCAGGGACGGCAAGCACGTGGTGTTTGGCAACGTGGTGGAGGGCCTGGATGTGGTCAAGAAGATCGAGAGCTACGGCAAGTTTGCCTGCCAGGGCTGCACAGTGGAATAG
48148	c_000000014549	464	920	f	Cyclophilin type peptidyl-prolyl cis-trans isomerase/CLD	PF00160	ATGAGTCAGGTGTACAATTTGGAGCCTCCGACTCAGGGGAAGGTGCGCTGGCCGGGGCGGCATCGTGCTGCACTGCCGCCCGTCGCTGCCGCCTGCTCTCACAAGAAGAGAACAGAGCCGCACCAACTCCTGCAGGTGGTGCTCCGCACAACGCTGGGCGACCTGGATATTGAGCTGTGGCCCAAGGAGGCGCCCAAGGCTGTGCGCAACTTTGTGCAACTATGCATGGAGGGCTATTACGACGGCACCATCTTTCACCGCATGATCAAGGACTTCATGGCGCAGGGTGAGTGCTTCGTGGCTGATACCCTGGCTCAAGCAGTGCAGCCAAGGGTGAAGCAGAGCTCAAGGCGAGCTGGGGGTGCCTGTGGACGAGTGCGTCAGCAGCGCCCTGCCCCC…
51597	c_000000015670	510	840	r	Ribosomal protein S4/S9 N-terminal domain	PF00163	ATGCTCGGAGCGGGCACGGCCAGCCGTTGCAAGGCGCAGCAGCTTTTCACCATTGGACGCACACTTTTGACAGCCCCCGTCTGGTGCCGCTGCCGGGCAGTGGCCCGGGGCTGTCCTAAGCCCTGCCGCCCGCCCCCGCTTTGGCCCCTGACACGCCTGGTACTGCTTTGCTCGCAGGTGATGCGGCGGTACCACATCCAGGACCGCGACGACTACAAAAAGTACAACAAGCTGTGCGGCATGGTCACCAAGCTGGTGGCCACGCTGAAGCGGCTCGACGCGCGCGACACCACGCGCATCGAGCTCACAGACCAGCTGCTCAACAAGTGA
47544	c_000000014360	4364	4619	f	C2 domain	PF00168	ATGTGCGAAAAACCCGTGCCAGAGGTTGCGGCCACCACCCGATCAGAGCCGTGCTTGCAAGGCGCTGCCAGCCCCGGCAGCTCCCTCGGTGCATCTGTCCCTGGTGTTGTCGTATGCCATCTGGACCTATGCCCTTCCAGGCTGTGGGTGCGGGAGAAGGGCAAGTTCCGGACCTCTGTCAAGTCGCGCACGCTGAGCCCGCAGTGGGACGAGCAGTTCACGCTCATCGTGCACGACACGCGCTTCCGGCGCTGA
6997	c_000000002027	1096	1468	f	Aldehyde dehydrogenase family	PF00171	ATGGCTGATGTTGCTGGACCCCTTTGCCTGCCGCAGAACACGCACCACATCATGGACGCAGCCGTGCCGTTTGGAGGCTACAAGCAGAGCGGCATTGGGAGGGAGCACGGCGCGGCTGTGCTCGAGCACTACACTCAGGCAAGCACGGCGCGCTGTGCTCGCTCGGCATCGCTAGCCATTGCCCACGTGATAGCAGTGTATAATGCTACCTGCGCTTTGCCATGTCACGTTTGGTGGCATGCGTGGATGCGGTGCCGAATGCCCAACGGCAGACATTCTCCCGTACAACCCTGTTGCCCCCTATCGCAGACCAAGTCGGTCCTGGTCCCCCTGCCCAAGCGTAAGGAGCAGCGCAGCTGGGTGATCATGTAA
26905	c_000000007831	1	784	r	Aldehyde dehydrogenase family	PF00171	ATGGCCCGCATCCCCCTCTTCTGCCGAGCGCAGGAGTGGGCAAAGACGCCCCTGTGGAAACGCGCCGAGGTGCTGCACCGCGTGGCATCTCTCATGCGGCAGAACGCGCAGCCCATCGCCGATGTGCTGGTGAAGGAGGTGGCCAAGCCCCCGGCTGAGGCACTCACCGGTGAGAGAGCCTTGAAGTTTGCGGACACTAGCAGCCGTGGCAACTGGCCTGTGCACAGTTGCCGGCTGGGAAGTGTGTCCTGCCATTCTGCGTTCGGCAGAGGCGAAGACGAATGCTGCACGGACTTTTACTTGCTTTGCCTTCGGGCAGAGGGGCTCTGTACTTGCTGTGCCTTCTGGCAGAGGGGCATGCGTCTGAGAGCACTGCATTGTCAGCGGCACTGTGCTGCC…
48297	c_000000014595	1700	2162	f	Aldehyde dehydrogenase family	PF00171	ATGCCTGCCTGCCTGCCCGCCCGCCTGCCTGCCTGCCCGCAGGACCTGTCCCGCGCCTGGTTTGTGGCCGAGCGCCTGCTGTACGGCATGGTCGGCGTGAACGAGGTGGCCATCACGCCGGAGGTGTGTTGCCATGGTTTTTTGGGGTGCATTTTGAGCGTTAGCGTTGAAACCTTGCAGGCAAGCATAATGGGCAGCAGCGCTCAAGCAGGCGCTTGTGCCAACCCTGACTTGGTTGCCCTGCGGGCAAACCAAGCCGGCCTGCGCCTGCTTCCCACTGCTGCCCGTTTTATCTTATACTACATGCTCTGGAACGCTGGAAGCACACCCGCTTTCCTTTTGCAAACCCAGGTGGCGCCGTTTGGCGGCGTCAAGCAGAGCGGCATGGGGCGCGAGCAG…
52224	c_000000015895	1953	2112	f	Aldehyde dehydrogenase family	PF00171	ATGGTCCACTTCCTTAAACCACAACCTGTAGGAAGTCGTGTCGCGGCTGCGCTCTGCACAGCGGAGGAGTTCAACGCGGCGGTGCAGTCAGCCAGGGATGCCTTCCCCAAGTGGCGCGCCACGCCGGTGCCGCAGCGTGCTCGCGTCATGCTGAAGCTC
60821	c_000000018741	1422	1809	r	Aldehyde dehydrogenase family	PF00171	GTGAGGCTGATGCCAGCAGCCCAGCATCTCTTTGTACCAGCCATCAGCGCTGCCAAATACTTGCCCAGCCTGCATGATGAGCTATACGTGACGATTGTTACGCCCACGCCCCGGTCCCCGCAGCCCTTTGGCCCTGTGCTGCCCATCGTGCGCGTGAAGACCGTGGAGCAGGCCATCGAGCACGTGAATGCCAACCGCCTGGCGCTGCAGGTGATTTGCTGCAGCGGCTCTGCAGCTTCTTCTCCTGCTGCATCCTGCCGTCACCAGGGCATGACAGTGCCAGGCTCGTTGCGAGGGGCAGTCAGGCCCCCTGGCTGTCAGGCTGGCCACCACTGGCTGTTGCATTTCGTTGGCGGGATGCCCGAGGGGCGATTCTCAAACAATTGA
14535	c_000000004117	1896	2058	r	Cytochrome b5-like Heme/Steroid binding domain	PF00173	GTGTACGACGCCACCCACTTCCTGGGCCAGCACCCCGGCGGCGCGGCCGCCATTCTGGGGCAAGCAGGCAAGCCGGGGCACAGGGCAGCACCAAAACTGCCGCCAGCTGGCAGCGCTGCTGCGCTGAAGGCGCGCTTGTTCTATACGGCTGCTGATGTGTGA
18497	c_000000005315	1448	2129	r	Cytochrome b5-like Heme/Steroid binding domain	PF00173	ATGCACGCATGCCAGCCGGCGGCAGCAGGCAGCGCCGACAGCTCAAACATCTGCGCCACCCCTCTCACCGAGTCCTCATATCGCTGCCCAGCATTTGATCTCCGTCAATTGGGCATGATGGAGCCGGCCAGCCTCTTGTTGGGGCTGATTGGCTGCGTGGTCGTCTACGTGGTGCTGGCAGCGATCCGGGCGGTGTTCTTCCCGGCCAGCCCGCCGAAACCCCTGGAATACAAGCCACGACAGGTAAGAAACCCGGCTCTCTTTGCGCCACCGTCTCGTCGCCGCCTGCATAAAGGCCTAAGCGCGCTGTCGTCAATACCAGTGGGCCGATCTGGTCATTTGAAAGCGAGTTGGACCGCGACCATGAGTCCTGCTGCTGCCAGTCACGCCGCCGTCGGC…
27653	c_000000008066	1386	1920	r	Cytochrome b5-like Heme/Steroid binding domain	PF00173	ATGGAACCACTGTTGGCCGTCGCTCCGCTCGCACCTGCCCCTGCCGCCGCCGCTGCCTGCCGCCAGCGCCTGACCACCAGTGGTCGCTCTCTGTGTGCAGGCAAGGATGCCACCGAGGAGTTTGAGGAGATTGGCCACAGCCGCGCAGCCAAGGAGATGCTGGACAAGTACTACATCGGCGATTTTGCGGTGAGTCCGAGTGGGTTGTGTATGCTGCGCGGGCTGTTGGCTAATGGTTACTCCCTGCTGTGTTGCAGTTTGCCAAGATTTTGCTTTGTTCACAGTGCTGCAGCGCCCTCGAGCCAGAGCAACGCTGCTTCACCGAAGCATTGCCACATGCTGCCGTACTTGGGTGGCTGTCGAGCCACAGTGTGCCTGACAGCCATGACGCAACGGCTG…
48623	c_000000014695	0	468	r	Cytochrome b5-like Heme/Steroid binding domain	PF00173	GTGGGTAGAGACTTCTGTTGCGACAAGTGCGTTGTGGCGGGTCGGCTGTGGCAGGGCAGACACCATGTGCTGTGTGCCAGCAAAACGCTGCTGCTCTTCGGGCATCGCCTGCACCAATCAAGGGCGCGCCTCAGCACCCAGTGTGGAATGCGCAAGGTGATGCCCTTCCACAGCTTGCCGCTCGAGTGCACGAGCTCCCAGGGCTGGCATTGCTGGGCAGGTGAGCCGGGGCTTCTCCTCCAGTGTCAACACTCACCCGGCTTGGCCCGTGCTGCTGCCGCAGGCATTTGGGTGACCTACAAGGACGGCGTGTACGATGTGACCAAGTTTGTGGAGCAGCATCCGGGCGGCGCGCAGCGGCTCATGCTGGCAGCCGGCGGCGCGATGCGACCCCTTCTG…
50708	c_000000015390	1575	1917	f	Oxidoreductase molybdopterin binding domain	PF00174	ATGAGCCCCCAGGGCGACGTGCTGCTGGCATACGAGATGAACGGCGCGCTGCTGCCCGCCGACCACGGCTTCCCGCTGCGGGTGGTGGTGCCGGGGGTGGCCGGCTGCCGCAGCGTCAAGTGGGTGAGCTCCGGGGAGGCGAGCGGGCTGCCTGGCGGAGGGGGTGACAGCGCAGCACAGGGGCTGCTTGGCCAACGGTGTGCGATTGGCGCCTGCCGCGCCCCTTTGGCCCCTGCGTGCCCGGTCTGCTTACGCGGTGCAGATGCCCCCAGTATGCGGTTGCGCCCTGCTAAGGGCCAGAGCCGGGGGCATGCCGCTGTGCTTCTGCCGCCTCTGTCCTGA
42851	c_000000012863	2363	2828	r	Oxidoreductase NAD-binding domain	PF00175	ATGTTGAGGCGTGCCCGGGCGCAGAGCGGACTCTGCTGGAGGATGTGGGCTGCCTGGATGGCGCTGCCCTGCATGCGGGGCCTGCATCTGCTTTGCTGGCTCGCCCCAGCCGTGCTCGTCACATCTTTTCCAAGTTCCGTTCGTTTCTCCCCGTTCCTTACCTCCCTGGCAGGCCTGTTCTGGATGTTCATGGGCGTGGCCAACTCTGACAACAAGCTGTATGACGACGAGATGCAGGCGCTGGTGGCCGCCTACCCCGACCAGTTCCGCCTGGACTACGCGCTGTCCCGCGAGCAGAAGGTGGGATACTGGTCGCTAAGCCCGCTGCCAGCTGCTTGCCTTGCTGCTTGGGTTCTTGAAAGTTGCCACCAGGAACTGCACCCCAGGGATGCGCCACTG…
18695	c_000000005373	4358	4898	r	SNF2 family N-terminal domain	PF00176	TTGGCGCAGGATGAGTGGCCGCTGCTGGTGGTCGTGCCGGCCTCGCTGCGCCTGGTGTGGGCCGAGGAGCTGGAGAAGTGGCTGCCGCACCTGCGCCCCAGTTGCATCCACGTCATTGAGGGAAAGGAGCACCGTGTGGCACAGGTGGGCGTGCACCCAGGCAGAGGCGTGCCAGCTGGAGGGGAAAAATGGTGTGCGCTGTGCGAATACGTATCGGGGAAAGGGTGGTTGTGCCTGGCAGCTCTTGTTTTGGCGTCGAGGCTTTGGAAAAGTCAAGACAAGAGTTCCCGCCGCTGGTCCTTTTTTCTGCAGGGCTCTGTGCCGCATGTGTGCATCACAAGCTACGAGATGATGCAACGCCTGACCTGCGACGCATGCAAGGGCCGCAGTGGCCTGCAC…
29356	c_000000008608	489	1140	f	SNF2 family N-terminal domain	PF00176	ATGGCCTCCTGGCCTGCAAAGTTTTGGCAGCGCTTGCGTCGGTGCCGAGCTGAATGCCGGCGTGCCTCCTCCCGCGTACCGCAGGTCGACTGGCAGTACATCATCATCGACGAGGCGCAGCGCATGAAGGACCGTCAGTCCAAGCTGGCGCGGGACCTCGACAAGTTCACAGGTGGGCACCCTGCTCTCGGCGCGGCCTTGGGCTCAGCCCGGCGCTGCAGGGTGGGGTGCATCAATGGTTGCTGCTTGCTTGGGTTGCGGCTGGCGGCCAGGGGCGGCACGAGCTGTCATGCGACGCCAAGCCCTGGTGGTCCACTTTCCCGGCATTCCTGGATGCTTGGCCTGCATGCTGCGCCCAACCCACGGGCCAGGCCCTCTCGCCATGTATATACACTGAGC…
31558	c_000000009324	1928	2636	f	SNF2 family N-terminal domain	PF00176	ATGCTGTTCCTGCAGGCGTTCCCCGCCCTGGGTGCCCTGTTGGCGCACTGGGAGGACCTGAGGGTGGAGCTGGGGGAGGCGGCAGCCAGCGGGGACGAGGGCAGCGGGCGGGCACAGCTTGGCAGCGCCGCCTGCGGCCCTTTTGCTGCGCAGCTGCAGGCGGGGTGGTGGCAGGCGCATAGCGGCTCCGCGGCGGGTGCAGCACCTGACGGCAGCGCGGGCAGCAAGGCCGTGGCTGATGGGGGCAACCCGCGCGACCGCATCTTTGAGCTGGCCCTGCCCTCTGACTGGCGGCTGGAGGCGCCCGAGCCGCCTGGGCTGTGCTGCACGCTATTCCGCTACCAGCGGCGTTGCCTGGCCTGGCTCAAGTGGCGGGAGTCTCTGGGCAGCACCGGCCAG…
58849	c_000000018052	1849	2182	f	SNF2 family N-terminal domain	PF00176	ATGCCCCTTTTCGCAGCCTCCCTCAAGCTGTGCCTGCATTATTCCGCGCCCTCGCCTGCAGGCAAGACGGCGCAGCTGATCACCTACCTGGGCTGCATCCGGCATTTGGAGAAGGACCCGGGGCCGCACCTGGTGGTGGTCCCCGCCTCGCTGCTGGAGAACTGGCAGCGTGAGCTGCGGCGCTGGTGCCCGGCGCTCAAGGTGAGGGCTGTTGTAGGCTGGGGCGCTGCCATGCACGCCCCAAGCCATGCACGAATGATGTTGACGGACCGATCAGCACCGAAGCGCCCAAAGCGGATGTGCCTGCAGCGCAGGCCCGCCCCAGGCTGTTGA
10191	c_000000002890	3992	4124	f	Ribosomal protein S7p/S5e	PF00177	ATGATGCACGGCCGCAACAACGGCAAGAAGCTGATGGCTTCCAGCATCGTCAAGCACGCGTTCGACATTGTGAACCTGCTCACCGACCAGAACCCCATCCAGGTGCTGGTGGACGCCATTATCAACGGGTGA
34458	c_000000010191	2	128	r	Ubiquitin-conjugating enzyme	PF00179	ATGCCCCTTCCCGTGGCACGCTTCCCGCAGTGCAAGCTGCCTGAGAAGTTCTTCCACCCAAACATCTACCCATCTGGCACTGTGTGCCTGTCGATATTGAACGAGGACGAGGGCTGGCGGCCGTCC
34459	c_000000010191	195	366	r	Ubiquitin-conjugating enzyme	PF00179	ATGCGGTGGAAATGCTTCATCCCCGGCAAGGAAGGCACCATCTGGGAGGGCGGCTTCTACCCGCTCACAATGGAGTTCACGGAGGACTACCCAGCAAAGCCGCCAAAGGTGAGCACCCACATGCAACTTACAAGCACACTTGGAAGACGGGCCGACAGGCGACCGGTGTAG
50701	c_000000015389	607	1174	r	Ubiquitin-conjugating enzyme	PF00179	GTGGGCCGCGCCTTTCAACTCGCCTGTGGTCTGCAGGCCTTGCCGGCGCACTGGGCACGCAGGACAGACCACCCAACACCTGCTGTAGCGGCACTGGGGTGCCGCAAGGGGCTTGGCTCGACGCAGCTTGACCAGCAAGTGTGCCCGCTCCCCGCCCCGCGGTTGCTGTCCGCGGCGCTGCGCCGCCAGAGTTCCATCGTCATACCCTCTCCCCCTTGGCCAATCGCAGACCTGACAAAGAACCCAGTGGAAGGATTTTCGGCGGGGCTGGTGGACGACAGGTGTGGGCTGCCCTGCCTCCCTGCTGCCTGCTTGCGGGTGCCTGCCAATTCAGCGGGAGTTGGAACTAGTGCTCTGTGGCAGCACCCACCTGTGCCCGCCTGCGTGCTCACTTCCGCC…
51527	c_000000015655	0	342	r	Ubiquitin-conjugating enzyme	PF00179	ATGCTTAAGCGGGCGCTCCCTTGTGGAGGACCTACTGGGCACATCTGTCATGCAAGAGCTTGCCACTGCGGGCAGCAGAGGTGCCCACTGCCGAGGCCACCCGAGACTGTCTGCGACCCCCCCAGCCCGCCAGCTCACCGGGCAGTCTGCTTGCCGGCCCCGGTGGCGCAGGTGTACCACCCCAACATCAACAGCCAGGGCAGCATCTGCCTCGACATCCTGAAGGAGCAGTGGAGCCCGGCGCTGACCATCTCCAAGGTGCGTGGCTGTTTGTGTTGTCCAAGAGCATGCTGTTGGTGGGTTGTGAGGTTCAAAGTGGCGGTCGACAAATGCCAGGTCACT
52655	c_000000016027	695	998	r	Ubiquitin-conjugating enzyme	PF00179	ATGTTGAGCTCGCTGTTTGCTCCCATGCCCCCGGCGCAGGTGCTGGAGCACCCCCAAGCGGACGCGGTGGCCCGTCCTCTGGACTCCAACCTGTTCGTCTGGCACGCCAACCTGCGCGTGCCTGAGGGGGCGGTGGAGGAGGTGGTGAGTTCGCCCGCCGAGGCGGGGCAGCCCCTGTCGGGGGTGGCCCTGCATGCCGTGCTGGTCTTCCCTGAGACTTATCCTACCGATGGCCCGGAGGTGCGGCTGTTCCATGCGCTGCCCCACCCCAACGTCTACCCTCATCTGGCGCCTCGCGAGTGA
57227	c_000000017479	2466	2970	f	Ubiquitin-conjugating enzyme	PF00179	ATGGGTCCGGTGGAGACTCCTTGGGAGGTGAGCTGCCCACTGTGGCTGCGGACTGCTCCCCTCCTGGGGGCACGAATCCAGGAGGCTTTCCCTCAGCCGTGCCTCACCCGGCACTCCCCTCTGTGCCAACCCTGCACATGCACCCGCCCCTTGCAGGGCGGCATCTTCCAGCTGCGCGTCACCTTCAGCGAGCAGTACCCCGAGAAGCCGCCACGCGTGCGCTTCACATCAGAAATCTTCCACCCCAACGTGAGTCGCTTCCCTGCCCTGCGCGCCCCTGCGCATGCGCACGACGTTGGCCTTGTAGGGACAGCCCACGCCCTCTCCCTGGTGCATGCCTCGTGCGCTAGGCCGGCTGTGCCCCACGTCCAGCCGCATCTTACAGCTCCTCCGCTCGGC…
29962	c_000000008804	1639	2746	f	Ribosomal protein S3, C-terminal domain	PF00189	ATGCGCTACAAGCTGCTGGGTGGCCTGGCGGTGCGCCGCGCCTGCTACGGTGTGCTGCGCTTCGTCATGGAGAGCGGTGAGTGCAAGCATTGCAGGCAGGCTTGGCCCCAATGTTGCCAACGCATCTCTTGGAGGGAGTTTGGATTGCACGCGCTACGTTCTTTCGCCTTGGCAACGGCATGTTCGTCACTGCCTCTGTCTGCCGATCACCCTCCCGCTGCTGCAGGCGCCAAGGGCTGCGAGGTGATCGTGTCTGGCAAGCTCCGCGCCCAGCGTGCCAAAAGCATGAAGTTCAAGGACGGCTACATGGTGTCCAGCGGCAACCCCGTGCGTGAGTACATTGACTCCGCTACCCGTCACGTGCTGCTGCGCCAGGTGAGGCTGCAGGAGAAAGAGTGG…
58506	c_000000017926	1751	1925	f	Catalase	PF00199	GTGGAGAAGCTGGCCAACTTTGACCGGGAGCGCATCCCGGAGCGCGTGGTGCACGCCCGCGGTGCCGCGGCCAAGGGATTTTTCGAGGTGCGTCCTTGCCGCGCCCCCTGCGTCTCCCTGCCGCCACGCTTGTGCTGTCGTGATGCTTTCAAGCGGCGTTTTTCGCACAGTTAG
55486	c_000000016918	1787	2027	f	Glutamate/Leucine/Phenylalanine/Valine dehydrogenase	PF00208	GTGACTGTGTCCTACTTTGAGTGGACGCAGAACCTGCAGAGCTACCGCTGGACGGAGGAGGAGGTGAACGCCAAGCTGGACCGGGGTGAGTGGAGGGAAGCCCGCTGGGCACGCTGGGCACGGTCCAAGCAACCCATGCGATTGTTCGCCACACAGCCACACGGCGCAGCGATGCGGGAAGCCACAGGCCTGCGATACTCGCAATGCGGGTTGATGATGGTGGCAAGCTGTGCGCTTTAG
43036	c_000000012923	2433	2670	r	Orotidine 5'-phosphate decarboxylase / HUMPS family	PF00215	GGAAGTGCGGCCCCCGGCGCCCCCGGCCTCATCCACATGACGCCTGGCGTGCAGCTGGCAGCCGGCGGCGACGCGCTCGGCCAGCAATACAACACACCTGCAGCGGTGATCGGCGAGCGTGGCAGCGATGTCATCATCGTGGGTCGCGGCGTGATCAAGGCCGCTGATCCCGCTGCTGCTGCTGCTGAGTACCGAGCTGCGGGATGGGACGCGTACGAGGCCAGCCTCTCGGCATGA
55564	c_000000016946	351	888	r	Pyruvate kinase, barrel domain	PF00224	GTGTTCCTGGATGTGGGCATGGAGGCGGTCTTGAACCCCATCAACGACGCCGAAGTGCGGGCGGGCGCCGGGTGCAAGGTGGTGGTGACGCTCGGCCCGGCCTGCCACGACGTCGCCACGCTCAGCCGCCTGCTGCTGGCCGGCGTGACGTGCGCCCGCATCAACCTGTCTTGGGGCACCAAGGCGTACTTCGAGCACTGCCTGGCCAACCTGGGAGAGGCGATGAAGCAGACGCGCCGGCTGTGCAGGTGCGACGCTGGCAGAGAGGTGCACACATGCGGGTGCAGCGTGGCTGTCGACAGCGCAGCGCTGGGCTGTGCAAGAGCTCTCGGTGCCGGGGTGGGAGAGTCCAGCTGGCATGCCTGGTTGTGCGCCCTGTGGGCTCTTGTACCCCCACCT…
1079	c_000000000331	42	408	f	Kinesin motor domain	PF00225	GTGTGCGCCTTGTGCCAGATTATTGGCAGGGCCACCGTATCCTATTCGTTGTGTCACGCCGTCGGGCTTGCGTTTTTGCATGCCGCAGTGAGGTGCCGTGCCAAGGTGCCTGTGTCTGCTGACGTGCGCCTCTGCTGCCCCTGCTCCTGCCGCTCAACTCGGCAGGACTTTGGCGCCATCCGCGTGTCCACACTCACACTGGTGGACCTGGCCGGCTCGGAGCGCATCGCCAAGACCGGCGCGGAGGGGCAGCGCATGAAGGAGGGCGCCGCCATCAACAAGAGCCTGCTCACGCTGGGCACCGTGATCAACAAGCTGTCGGAGGGCGTTCAGGCGCAGGGTGCGTGCCAGCGCAGACTGCAATGA
1080	c_000000000331	382	682	f	Kinesin motor domain	PF00225	GTGCGTGCCAGCGCAGACTGCAATGACGCAGGCTTTCTGTGTGGGAAGGCTGAAAGGTTAAAGGGGCATGCAGCCGCGCAATGGTCCTGGTTCAGGTTCTGCAGAAAGAAACGACTTCCGAATACCGTTGACTGGTGCCCTTACGCATTGCCTGGTGTGCCTGCTGCAGGCGGGCACATCCCGTACCGCGACTCCAAGCTGACGCGCATCCTGCAGCCCTCGCTGGGCGGCAATGCCAAGACAGCCATCATCTGCGCTTGCACCCCAGCTGTGGTGCATGTGGAGGAGACACACAGGTGA
2461	c_000000000744	2356	2665	r	Kinesin motor domain	PF00225	TCTGCCCAGCGCTGGCGCTGGGGTTTTGATATGCAATGGCGTACTTTGCCATCCTCTCTCCGCTCTGGCCCTGCCCAGGCCATCAACAAGTCGCTGGCGGCGCTGGGCGACGTCATTGCGGCGCTGGGCAACAAGGAGCCGCATGTGCCGTACCGCAACTCCAAGCTCACGCACCTGCTGCAGACCAGCCTGGGAGGTGGGCCAGATCCTGAGCTGCGGGCTGCGAGCTGGGCGAGAAGCCCGCTCGACATGCCCTGCTTGAACTGCCAGTGCAGTCGTGGCGCAGGGCGGTGCATCCCTTGCGGTTGA
4645	c_000000001347	1266	1545	r	Kinesin motor domain	PF00225	ATGTGGTGCCCTGCAATCTCTGCTGCAGGGCGGGAGGACGCCCTGGTGAACGAGGGATACCTGGGCGACAGCGATGACGGCATCATTACCCGCTCCCTTATGTACCTGTTTGAGCAGCTGGCGGCCCGCAGCGGCGACGCCGGCAACGGCTGCCGCTACGCGCTGCGCGTGTCCTTTGCCGAGATCTACAACGAGCAGATCTACGACCTCATCTGCTTTGACCGGCGCCAGCTGGCGGTGCGGCGGGCTGCGGCGCTGAAGTGCAACATGCAGGCCTAA
5447	c_000000001579	2202	2424	r	Kinesin motor domain	PF00225	CCGCAGGTGGAGGGCCAGGGCCACGTGCCGTACCGCGACTCCAAGCTCACCCGCCTGCTGCGCGACTCGCTGGGAGGCAAGACGAAGACGTGCATCATCGCGACCATCGCGCCCACGGTGCAGTGCCAGGAGGAGACGCTGTCCACCCTGGACTATGCCCACCGCGCCAAGAACATCAAGAACAAGCCAGAGGTGGGTGGGCGCAGGCAGGGCGGCTCTTAA
6703	c_000000001955	193	601	r	Kinesin motor domain	PF00225	TTGCAGGGCAGGTTGCCCCTGGAAGGGGTGCGGTATCTCAGCAAGAGCGGTGCACACAACATTGTGATCGTCAACCCCCCCACTGCTGTCCCTGCCCCTGCGCCTGCAGTGGAGGAAGTGCTGCGCCTGCTGCTGCGTGGCGCTGCGTCCCGCCACACCGCCGCCACGCGCCTCAACGACACCAGCTCGCGCAGCCACATGCTGCTGCAGTGCCGCATTGAGAGCCAGAGCGTGGAAGAGGGGGCGGGCGTGGTGCGGCGGCGCAGCATGCTGAGCCTGGTCGACCTTGCAGGCAGGCTGCTGCGCTGCTCGCTCCTCCCGCCGTTGGCCTGCTTAAGGGGATGTGTCAACAGTAATGCATTGACTTTTGCTTGGAATTTCGGGCAAGTTCGTCACTTG…
12398	c_000000003504	2874	3162	f	Kinesin motor domain	PF00225	ATGCCCATCCTGGCACCACAGCACATCTTGCCGCCGCTTGGTTGCAGGGGCGGCAAGGGCACATGCTTTGCCTATGGCCAGACTGGCTCGGGCAAAACCTACACCATGTCGCCGCTGCCGCTGCGGGCTGCCGGCGACATCTTCAGCATCATGCAGCAGCCCAACTTCCAGGGGCTGTCGCTGCACGTCAGGTGGGCAGGCAGAGCAGCGGCCGTGGGCGGTCAATCCCTTCTGCGCGCTTGCTACCTGCCGCTTGCCAAATGCTGGTCCCTCGCCACACGTCTTTGA
12760	c_000000003597	466	772	f	Kinesin motor domain	PF00225	GTGCTCAGCGTGCTGAGTGGTGGGCAGTCCATGTGCATGTGCGGGGTGTCCAGCTGGCACAGGGAGCGCTATATTCAGAGCCAATGCGTGGCCCCTGCCCTGGCAGGCTCGGAGCGCATCGCCCGAAGCGAGGTGGCCGGGCAGCAGCTCAAGGAGGCACAGGCTATCAACAAGAGCCTGTCGGCGCTGGGGGACGTGATTGCGTCGCTGCAGAGCAAGAGCGGGCACGTGCCGTACCGCAACAGCAAGCTCACGCAGGTGCGAGCCTGTGGGGTGGGTGCGGCCCCTTTCTGCCGGCAGCTCTGA
12761	c_000000003597	854	1088	f	Kinesin motor domain	PF00225	ATGCGCGCCTGGCAGTTTTTCAAACGCTGTCACGCCCTGGTTCTGCAGGTGCTGCAAGACAGCCTGTGCGGCTCCTCCAAGGTCCTGCTGGTGTGCTGCGTCAGCCCCGAGGTGGCCAACGCGCAGGAGACGCTGTCCTCGCTCAACTTTGCCAGCCGGGCAGCACAGGTGGGCCCCCCACCGTCTTGTTCGTGGTACGGCTTGCGGAGTGGTCAATCCAAGTGGACACACTAG
35451	c_000000010481	503	722	r	Kinesin motor domain	PF00225	GTGGGCAAGCTGAACCTGGTGGATCTGGCGGGCAGCGAGCGCGTGCACGTGACCGGCGCCACCGGCAAGCGCCTGGAGGAGAGCAAGAAGATCAACCAGAGCCTTTCGGCGCTGGGCAACGTGATTGCCGCGCTGACCGACCCAAGGGCAGGGAGTCGCGCCCGCACGTGCCCTACCGGTGCGCTGGGGCGGGCAGCGGGGCATGGGAGGCGCCATTGA
40115	c_000000012002	398	764	r	Kinesin motor domain	PF00225	GTGGCCGCTCATCAGGTGACTGTTGTCTCTTTGGTGGGCGGTGCGCGACATGGGCTGCAACGTGCATGGCAGGCGGGAGGAAGCATTGGTGCACGACAGGCAATGCTGCGCCCAACACAGCCTGCACTGCACCCAGCTTCCAGCCACTTCCACCTCCTCACCAGGTCTTGTGCCGACGGCTACAACGTCTGCCTGCTGGCCTATGGCCAGACCGGGTCGGGCAAGACCCACACAATGATGGGGCCGGGGGACAACCCGGGGCTGTCGGTGCGTGCCCTCAAGGCACTGTTTGACATCACCGCGGCAGAGGCGCAGGACGGCGCGCAGCGCGCCATCAGCGTCAGGTGGGTGCCCCCCGGCGCCTGA
42224	c_000000012657	3356	3665	f	Kinesin motor domain	PF00225	GTGGCCCCGCTGGCCCATGTGCTGCTGCTTCATCTCGGGGGACAACTGGCCGGCTGCTACATCAGGCTGTGCTTGCTGCTGCCCTCCCATGTCTGGCCTGCTTCGTGTCGGGCCTGTGCTGCAGACGGCCAGACGGGCACGGGCAAGACGCACACCATGACTGGCGACATTGACGACGACCTGACCGACGGGGCGGGCGTCATCCCGCGCGCCATCCACCAAATCTTCTCCCACCTGGAGGGTGAGGCGCCGCTGCCAGGCACCGAGTATTGTTCCTATCTGGCAGGCGGCAGCCACCTGCCGCCCTAA
42225	c_000000012657	3872	4649	f	Kinesin motor domain	PF00225	GTGCCCAAGGCGAGCAAGGCCCAGCAAGGGGACGGAGTTGTGGGCGGGGCATGTCGGCGGCCAACTGGGGAGACAGCAGCAGGCATCGCCCTCTTGGATGCCCAGGCTTCCTGGGCACAGCCTGAGAAGCAACACCCTTCTGGCGACATGCGGCCAACAGAGGATCCGAACAACCCTTGCCTGCGAGGGACTGTGCCTGGCCTGCTTGATTCCTCTGCAAAACCTCGCTCCTTTGTGCGCTGTTCTGCGCTTCGCCAGGTGCGCATCATGGAGGACCGCAGCGGCGTGGTGCTGGCGGGGATCGAGGAGTCGATTGTGAAGAACAGCAAGGAGATTTTCGCCCTGCTGGAGCAGGGTTCAGCCAAGCGCCGCACCGCCGAGACGCTGCTGAACAAGCAG…
46125	c_000000013888	843	1221	f	Kinesin motor domain	PF00225	ATGCATGCACGCCGTCTCGACCACATGCACCCAGCCCTGCTGCTGCCGCGCAGGGAGAGCGTGGCCATCAACAGCAGCCTGATGACGCTGGGCCGCTGCCTGGAGGCGCTGCGCTGGAACCAGCAGCACAAGGGTGGCGGCAACCTGCGGGTGGTCCCCTACCGGGAGAGCAAGGTCACGCACCTGTTCAGGTGGGGCCGCACCCTGGGCCAGCCTGGCAGCCAGAACTGCGGTGCAGAGCTAGCAAGCTCCCGAACTGGCGTTGACCCTGTCTCACCTGTTTTATGCGAGGCTGCCCCTTCTGCGCAGGGATGCACTGCATGGCTGGGGCCAGGTCGTGCTCAGCGTGAACGTGTCGCCCGTGGCCCGCGACTATGA
50960	c_000000015477	1104	1662	f	Kinesin motor domain	PF00225	ATGGCAGGCCGAGAGTGTGTGCGCGTGGCGGTGCGCTGTCGGCCCCCCGGCAGCCGCGAGGCCGGCGAGCGCCTGGCGGTGACCGTCGATGAGGCTGCCAACCAGGTGGTGCTGCGAGGCGCAGCACCCGGCGAGGCGCCCCGCGCCTTCACCTTTGACCACACCTTTGGCCCTGGCGCCAGCCAACAACAGGTGTATGACGCAACCGCCCGCGAGCTTGTTGACTCGGTGCTGGCGGGCTTCAACGCCACGCTTTTTGCCTTCGGCCAGACTGGCACCGGCAAGACGCACACTATGGAGGGCTGCAGCCGCGGCGGCAGCAGCAACGGCAGCAGCTGTGCCAATGGCAGCGCTGCCAGCCTGCCTACCGAAGCCGGCATTATACCGCGCACCTTTGGC…
50962	c_000000015477	2219	2555	f	Kinesin motor domain	PF00225	ATGAACCAGGACTCCTCGCGCTCGCACTGTGTGTTCACCATCACAATAGAGGCCACAGACGTTTCAGCAGCAGCGGGAGCAGCAGCAGGAGGGCAGGGAGCGCCAGGCAGCGGCATCCGTGTGGGCAAGCTGAATCTGGTTGACTTGGCTGGCTCCGAGCGGCAGTCCAAGACTGGGGCCTCGGGGGATCGGCTGAAGGAGGCCAGCAAGATCAATCTGAGCCTGTCTGCGCTGGGAAACGTCATCTCCGCGCTGGTGGGCAGGAGGGGGGCAGAATTGACAGCACAGCGCGAGGGCTTATTGCCAGATGGCCAAATGTGCTGCCAGGTGGCATAG
52239	c_000000015901	292	793	r	Kinesin motor domain	PF00225	GTGCAGCGACTCCCAACCCCAGCGCCCTGCCTGCCACCGCCTCGTGCAGGCAGCGAGCGGCAGAAAGCGAGCGGGGCGCAGGGCGAGCGCCTCAAGGAGGCCACTGCCATCAACAAGAGCCTGTCGGCACTGGGGAACGTGATCATGAGCCTCGTGGACCAGCAGCATGTGAGCAACAACCTTTCAAAGATCAAGCGGGGGGTAGATACTCATTCAGTGCATATTTTGGGCAGGCTGAGATTTGGCCAGGCTAGCGTGCGATGCTCTGGAGAGCTTGTTCTACTGCGTCTTGGTGCTATGCTGCAGGGCCGGGCACGCCACATCCCCTACCGTGACTCGCGCCTGACGTACCTGCTGCAAGACTCGCTTGGTGGCAACGCCAAGACCTGCCTGGTGGGC…
52242	c_000000015901	1660	1933	r	Kinesin motor domain	PF00225	ATGCCTGCAGACGGCCAGACCGGGTCGGGCAAGACCTACACCATGCTGGGGGCAGGCGACGTTGACGAGGCCGGCAACGGCGGGCGCGGGGACGCGCAGCGCGGCCTCATCCAGCGCGTGTTCGAGCACCTGTTTGCGCGCATGGCGCAGGGCTGCGGCAAGCACCTGCTGGAGTGCTCCTTCCTGGAGATTTACAACGAGGCGAGCAGGCTGGCAGACATGCTGGCAGAGGTTGCTAGCACGGCTGGCTGCACAGCCCGCTGCTGCACTTGA
52407	c_000000015951	2	224	r	Kinesin motor domain	PF00225	ATGCGCCTCCCCGGCGCTCACTCTTTCATTCTTCCCCTCCTGCCCCACCTGCGCCGCAGCGCCCTGGGCAACGTGATGCACGCGCTGGCCTCCAAGTCGGGCCACATCCCCTTCCGTGACTCCAAGCTCACGCAGCTGCTGCAGGACTCGCTGAGCGGGCAGGCCAAGACAATGATGTTCATGCACGTCGCGCCCGAGGTGCGTGCCCCTGCCCCTCTGTCA
52408	c_000000015951	273	477	r	Kinesin motor domain	PF00225	GTGCTCACCATCATCGTGGAGGGCACCAACAAAATCTCCCACGCCCGCACCCACGGCTGCCTGCACCTGATTGACCTGGCCGGCAGCGAGCGCGTCGGCAAGAGCGGCGCCGAGGGGCAGCAGCTGCTGGAGGCGCAGCACATCAACAAGAGCCTCAGGCAAGGGCGCCTGCGTTTGAGGTTCTGGGGGTTCTCGAGCGGATGA
55933	c_000000017066	2916	3714	r	Kinesin motor domain	PF00225	CGCCATCACTGCATGCTTGCAGAGCGCGCCTGTTACTGTCACTTATGTTTTGCCCCCTCCCCTCGGCAGGTGATCAACAAGCTGACAGACGGCTCCAGTCACGTGCCATACCGCGAGTCCAAACTCACGCTCTTGCTGCGCGAGTCTCTGGGCGGCAACAGCCGTACGGGTGGGCAGGGATGTCTGCTGGCACATTCACAAGCTGGGGGCCCCAAGAGCACGGGATATCTGTGTGCTCAGCATGAGGCAACCTGCTGTGTCGGCCAAGGCTGCACACGTTTCACCTCGGCAGATCTGCCTGTTGCCCCGGCCTGCAGTGATCATCCCAACTATCGCACCCACCGTGTCCTCACTGACGGAGACCGCCAATACCCTGAAATTTGCGGCGCGTGCCAAACA…
1523	c_000000000463	887	1088	r	DnaJ domain	PF00226	ATGTCGCAGCGCCTTCCGCTGCTGCCGCCAGTGCCGCCTCCGCTGCCCGCCAACCTGGTTCTTCCGCTACCTGCAGATGCACTGTTTGACTACTACTCGGTGCTTGGCGTTTCGCGTGACGCGAATGACAGCGAGATCAAGAAGAAGTATTACCAGCTGGCCAAGAAGTACCACCCTGACACCAACCAGGCAAGCACGTAG
10187	c_000000002890	1120	1366	r	DnaJ domain	PF00226	TTGGCCGCCTTGGACACTGTTTTTGGAACGTGCAAGCTTACTGTATACCGTGCAGACAAGAAGACCATCAAGAGCGCGTACCGCCAGCTGGCCCGCAAGTTCCACCCTGATGTGAACAAGGAGGCAGATGCGGAGGACCGTTTCAAAGATATCTCTGCGGCCTATGAGGTGAGGCTGCCACCCGCTGATAGAGCACCAGCGGGTTGGAAGAGCCAGGGACAGGTCATGGGGGTATGGGAGATGTGA
19560	c_000000005611	262	1021	r	DnaJ domain	PF00226	GTGCTGGGAGTTGAGCGCGAGGTGGATGAGGGCGGCCTGAAGAAGGCCTACCGCCTCCTGGCGCTCAAATGGCACCCAGGCAAGCAGGGAGCCCGTGTTTGCGGTCAGAGGAGCTGTCCTATCTCTGGAGTCTGCGCCCGGATGTCGCAGTTGCCCCCTGCCCGGGACTGCCGCCGCTGCTGCCGCCTGCTGCCCGCACCCCTCTTGAGGCGTGTTGCTCTGCCTGCGTTTGCTTGCCTACCGCTCACAGACAAGAACCAGGACAACCTAGAGCTTGCTGAGGAGCGGTTCAAGGAGATCCAGAATGCTTACGAGATCCTGAGCGACCCGCACGAGCGTGCCTGGTGGGCGCCCCCGGCATGCGCACAGCACGCCTGCCAGCCCTATCAGCGAAGTTGC…
24443	c_000000007075	807	1728	r	DnaJ domain	PF00226	GTGTCAAGCAGCACAGAAGAGCAGCGAGATGGCAGCCACTATGCCGTCCTGGGCATGGAGAGGGGCGCCAGCGCGGCAGAGGTCCGGCAGGCATACCGAAAAGCGCTCATCACAGCCCATCCCGATAAGGGCGGCCCCCGGGAGCGTTTCGAGCAGCTGCAGGCAGCCTTTGCTGTGCTATCAGACCCGGTAGAGAGGTTCATCTACGATGAGAAGTTGGATCGGGAGCTTGGAGCAGGCAGGGATAGCGGCAGCTGCATCCAGGGTGCTGCAGAACCAGCAGGCTCCCAACTGCAGCGCGCCACACCAGGGGTGACTGCTGTGGTGCACGGTCAAACGCGGGGAGCTGCAAAGCAGACATTGCAGCCCCTGCAGCCGCCACGGTGTCATCAGCCCGCA…
29143	c_000000008533	5400	6006	r	DnaJ domain	PF00226	ATCGCCGGAATGCGGGTCCAGGTCCAGGGGACGCGGGTGATTTCGTGCTGCTGGGAGTGCTGGGCACCCAAAGTTCCTGCCCCTCATGGGCTTCTGCTCTATTTCTGGCGCCTTGTACATCTTTCGATCCTCGATACAGCACGCCTAACGCCGCCCCGAAGCACCGAAGTTCTAGTTCCGAGTCCGCGCCGCTCTTCGCTGTTCCTTGAGCGAGGCCGGGCAGGCTTGAAGGATGGTGGACCTCGAGGGCAAGACGTTATACGAGGCGCTGGGTGTGGAGCGCACCGCCAGCCAGGTGCCTGCCTGCGTCGCCACTCCAAAACGCCGTCCCTGTCGTCTGCCTCGGCGCTCAAGTTCCTTGCTGGTGCTGTGCGTGTTGCAGTGGTTGATGCCCAGCAC…
32939	c_000000009738	3156	3543	r	DnaJ domain	PF00226	TTGCAACTCTTCTTCTCAGCCATTGCTTCTTGTCATCTGCAGGACCTAGGCCGCCTATTGGAGCTGGGAGGAGGGCAGGATGTTGCGGCGCGCCTGGTGGAGGCGCAGCGCCGCTCGCAGGCAGGGCAGCCCGCCAATCACTACTCGGTGCTGGGCCTGCGCCCCGCAGCTGCGCCCGGGGAAGTGAAGGCGGCATACCGGCAGCTGGCACGGGGCTTCCACCCTGACAAGGCAGCAGGGGAGGGGCTGAGCGCCGAAGCAGCACACTTGCTGTTCAAGCTGCTCAGTGAGGCGGCAGGTGTGCTGGGCGACGCAGAGCAGCGCCGGCAGCACGACATTGCAACGCTAAGACACAAGTACAGGCGGCAGTATGCCCCTGCTTTTTGA
33776	c_000000009994	2024	2486	f	DnaJ domain	PF00226	ATGCACGGCCACGCTGGGGTGCATACAGTCAGCCAGGCCTGCCTGTGTCTGCCTGTCCCAGGGTGTGCTGGCACCGAAGAGCCCACGGCTCCTGCCGGCGATTGTGGGCACAGCGGGGCCCAGCGCTCGGGGCAGGCACACCAGGGCGCAGCGCCGCTCAGCACATCACAGCGCACCACCGAATTGATGGGGCACGTCGTTGCCCCACACCCGGCAGCGCAGCTGAAGCACCCGCCTCCCGCCGGCCCCACCACCCCGTGCAGCCTGCTGGAGCTGCCGCCGCCCGGGGTGGACGCGCTTGGCCGCCCGGACTGGCCCGTCACCGGCGGCGAGGTGTCCAAGGCCTACCGCAAGCTGTCCATCCTGGTGCACCCCGACAAGAACCCCGGGGAGGAGGCG…
33996	c_000000010054	804	906	r	DnaJ domain	PF00226	ATGGACTTCTACAGGATCCTCGGTGTCTCGGAGAATGCTTCCCCTGCTGAGATCAAGGCTGCCTACCGGCGACAGGCCTTCCAGCTGCACCCCGACACGTGA
36533	c_000000010838	489	1101	r	DnaJ domain	PF00226	GTGCTGGTGTGTAGGCGGTACCATCCAGATCGCAATCCGGACAAGCCCGATGCCGAGGAGCGGTTCCGTGAGATTGCCGAGGCTTATGAGGTGCTGTCAGGTGGGGCAGCCAGCCCACCCAGCTCCCCCTGCCTCTGCCTGACATGCATCGGGCCGCGGTTGCAGCCAGCTTGCCTGGATGGCTCGCCAGGCGCCGTGGACTTTTCCTTACATTCCCCTGCCTGGTGTGATGCCACAATGTCGCCAAGGGCAGTCCACCATGCAATCTTCTTCTCTTTCAACCGCTTTGTATGGCTGCTCTCCTCGCTTGCTGCAGATCCTGAGAAGCGCCAGATGTATGATCGCTTCGGGGAGCAGGGGCTGAAGCAGGGTGGCGGCCCTGGCGGCGGCGGCCCTGGC…
36947	c_000000010975	1549	2047	f	DnaJ domain	PF00226	ATGGTGCTGCTGCTATTTCTGATCATTAGCACGGCCGCTGCCGAGCACCTCGACCCGCACTTTGTCCTCGGGGTGCAAGCCGGCGCTGGAGAGGCGGAAATCAGGCGGGCATACCGTGCAGCTGCACTCGTGAATCATCCAGACAAGGCGAGCGCCCCGGGTTACAATGCTTGCCAACCGCCTTCAACCGCTGCCACCGCCGCCCGTCCTGCCGCTTGCTGCCATTTAGATTCCTTCTTTGTCCCGCGCCCTGGCTGCAGAACTCCAGTGCAGCTGCGCAAGCGCAGTTCCTGCTGTTGCAGCAGGCCTATGAGGCATTGCGTCCAGGTGGCAGCGGCAGCGGCAACCAATTCAACCGGCATTCGCAGCGCCAACAAGAGCAGGAGCAGCAGCGCACGG…
38700	c_000000011541	1801	2086	r	DnaJ domain	PF00226	ATGGCCCACGCCACGACTGGGCAGAGCCCGGCGCCGCCAGCGCCGCAGCAGGGCCTGTCCACCCCGGCTCCCTGCTGGTATGCCGTGCTTGGGGTGACACCGGGGGCCAGTGCAGAGGAGATCAAGCGGGCGTACCGTCAGGCGGCCCTGCGCAAGCATCCCGACAAGGCTGCCGCTGCCAGCGGCGGCAGCAGCACGGGGCATGGCGCCCTGGCTGTAGCAGCTGGTGGCGATGAGTTCTGGCTGGTGCAACAGGCCTGGGAGGTGAGGCGCTGCCACCCTTAG
40824	c_000000012204	1415	2006	f	DnaJ domain	PF00226	ATGCGCCAAGGCACAGCAAGCAGCACCGGTGCTGCTGGCTGGGGGGACGAGGAGGCCTGGTACGAGCCGCCAAGTGGGCGCAGCAAGCGCAGCAAGGCCGAGGCCGGCAGTGGGGACGCCGACTCGAGTGGCTGGCAGTCGAGGGCGGCATGGGGATGGCACGCCTCCTGGCAGCACATTTTTGGCGGCAGCTGGCAGCACCCCAGCTGGCAGCATGGCTGCGGCGGCGGCAGTAGCAGCAGCGGCAGGCGGGGGCTTGGCGGCAGCAGTAGCAGCGCCACTGCCAGCTCCCTGCAGCTGCTGGGTCTGGAGCATGGCTGGCTGGCAACGCGCTGCAGCCGCAAGCTTCGGGCCTGCTACCTTGCCAAAGCCAGGGCTCTCCACCCAGACGTGCACGCC…
25750	c_000000007454	4461	4899	f	Proteasome subunit	PF00227	ATGGCGCAGCATGATTTCCTTTCGCAGCCCGTGTCCATGGGCACAACAATCATGGCGGCCAGCTTTGACGGCGGCGTGGTGCTGGGCGCAGACTCGCGCACCTCGACGGGCACCTGTGAGCGCCGCTGCCGCATCCCGCCCAGCGTGCTAGATGTCGCTGTCTTCAGCCTTGTCCGGCATGCGTACCGTTCCCCTTCTCGTCTGTGCCGCCAGTTGCCGACCGCGTCAGATGCCGAGTGGCCGAATGCCTCAAGCTTATGCCGCTGCCACAACCTGCTTTCTTCCACCTGCCCTGCAGACATTGCCAACCGCGCAACGGACAAGATCACGCCTCTGACAGACAGCATCTACATCTGCCGCTCCGGCTCAGCGGCCGACACGCAAAACCTGTCGCGATAC…
47747	c_000000014416	509	686	f	Proteasome subunit	PF00227	ATGCCCTCAACCACTCCCCGCACTTGCCTTGCACTCCTTCAGGCCACGGCAACGGGGGTGAAAGAGACAGAGGCAGTGAACATGCTGGAGAAGAAGTTCAAGTCAAACCCGCGGTTCACCCAGAAGGAGGCAGTGGAGCTGGCCATCTCCGTTCTGCAGGTGGGCATGCTCTTTTAA
56256	c_000000017182	0	588	r	Proteasome subunit	PF00227	GTGTGTGGTCTGCCCGCTGCAGAATCGGGCGGAGTGCGGCCGTTTGGCGTGTCGCTGCTGATGGCGGGGTACGATGACAACGGGCCGCAGCTGTATCAGATTGATCCCTCGGGCTCCTACTTGCGTGGAAGGCGTCAGGTGGGGCCGGGGCTGTGGTGTGCTGCAGCGGTCGGTAGTGGTCTGGAAACCAAGAGAGATGTGGAGCCGGCAGCAGGGGCGGGGCCCGTGCTGGCAATCACAGGAAGTGCGGCTGGCCACAGTAGCGTCAGCGGCAACGGCTCACGACTCCAGCTGGGAAATCGGGCACAGCGGGCCGCTGTGCCTCTGTGCCTGATTGCGAGTGGCAGGCCTCTTAGCGTCTTTTGCCAGCGCGCCGCTTCCCGGCCTGGTGCAGCCATT…
56257	c_000000017182	633	1539	r	Proteasome subunit	PF00227	ATGGAATACTCAACGTACGTGGTGCAGATCACGGCCCTCCGGTGTGCAAAAACGGGAGTTGGGGCGCAGCAGGCAGCTCAGCAGCACTGCCCTTATGCGCCACCCTTTCGCCCATCGATGCACCGGATCGCAACTTACGCATTCACTACAGCCCCCCGTCACGCCTGGACCGCCGCTCGCAACTCCTTCTCCCTTTCTTTGTCGATCGGCGCGCCCGCTGGGCTTGGGGCGAGATGGGGGACATGCAGGCAAGCTTTTAGATTGGAAGACATTGCGCGCAGGCCCCAGGCGCAGGTTCCAGGTGATCAGGTCCCCGCTCTTCCCTCTCTTAGCGCTCCTCTCGCTCTCCCCTGCCCTGTCCCGCAGTATTCGTTCAGTCTCACCACATTCAGCCCCAGC…
39962	c_000000011957	2204	2594	f	Major intrinsic protein	PF00230	GTGGCTTTCTGCGGCCCAGGCCATGCGCAGCAGGTCTTCACTGCCCAAGCTGCCAGAGGGTTGGGCCCCAGTTGCCATGTGTTTCAACTCGTGCCAGCGCTTGAGGCGTATCCTAAGTCCCTTGCCCTCCCCCTCTGGTCCCGAGCAGTGATGGCGTACGCTACCTCCCACCTGTCGGGAGGGCAGCTGAACCCGGCTGTCACCCTCGGCCTGGCCCTGGTGGGGGCCCTTGGCCCGGCCCAGGCAGCCGCCAACATGCTGGCCCAGGTGGGCTGCAACAGCACGGCCGGGAGCCCCTTCTCCCAAGTACCTAGGATCGATCGTGTGCTGCAGCTGTCCTCCTGCGCGTGGTTACTGAACAGCACGATGCCGGTCTGTGGCGGAGCCTGA
4386	c_000000001276	1	538	f	ATP synthase	PF00231	ATTGCATGCTGGCAGCAATGCAGCCATTTGAGTGCACTGCAGACTGAGAGGCACCCTGTCGCAGCTTCAGTCATGGAGACTAGCTCTTGTGACGCTGTGCAACTGCCCGCCGCCTCCCCCACCCCATCTCTGCTGCAGCTGACGCTCACCTACAATCGCACGCGCCAGGCCTCTATCACAACCGAGCTCATAGAGATCATCAGGTGGGGAAGACATTTGCTTTTGTGTGTTGGGAGGGGTACGGAAGAGGAGAAGCCTTGTCTCGCAGCTGCTGCCGTCTACGCCATGGCCTCATGCCGGCTTGCGCCGCCGTATGTGCCGCCCCCCACATCGCATCCTTTGCTGGTGTGTCTGTCCATGCTGCAGTGGTGCCACTGCCCTGGCGGGCTGAGCCAGCAG…
24241	c_000000007003	1464	1836	f	ATP synthase	PF00231	ATGGACGCGCAAATGCCGATGCGCCGGCCAGCATCGGTCAGCCCCTCGCTGCTGCCGGTGGTCTATGTGCGCAGTTCGGCCGCCGGCCGCCAGTCACTGCGTTCCCATTGTCGGGCTCCCCTGGCATCTGCAGTGAAGCAGCGCATGAAGTCGGTGGCCAACATTCAGAAGATCACCAAGGCCATGAAGATGGTGGCGGCCTCCAAGATGCGCTCCGCACAGGTCAACACCGAGAACAGCCGCGGCATTGTCGCGCCGCTGGTCCGCCTGCTGGGCGACCTGCCGGCGGCAGAGGGCACCAAGAACGTGTTTGTGCCCATCACCTCTGACAAGGGGCTGTGCGGCGGCATCAACACCACCGTGTGCAAGTGA
24244	c_000000007003	2691	2982	f	ATP synthase	PF00231	ATGAAGGATGCAGTGCGTCCAAGCTCCAGCCCGCCTCGTATTTTGCCTCCTTCGCTCTTGCAGCTGCTCAAGACCGAGTACGACACCACCCGCATTGTTTACAACCGCTTTGTGTCGGCCATCAGCCAGAAGCCCACCATCGCGACTGTGCTGTCCCCCGACGTGAGCATGACTCCAGATCTGCCCTGTCCCGGTCGCTTCTGCCTGCCGTGCATCCACTGGGAGAGGTCTTGCTTCGGGTCATCTCAACGTTGCCATCCCCAAGCCGATGTAGTGAGCCCTGTCTCATGA
13231	c_000000003731	96	372	r	Glycosyl hydrolase family 1	PF00232	GTGCCCGTTGGCCACCGCCGGCCCACCCTGCTCTGTGATGACCCGCGCTATGCCCGGCCTGAGATCGAGCTGTGCCCAGCACTGCCCCTCTTGCCCTGCTGCAGATACCACTGGGACTTCCCGCAGGCGCTGAACCAGCAGTACGGCGGGTGGATCGACCCCCGTGTGGTGGTGGACTTCACCGCTTATGCCGAGGTGCGTGGAGGCGCCTGCTCTCTCCCCTCTCCTCGCCCGCAGGAGTCCCTCAGACCATGGCTGGTAGGGGGTACCGCTTAA
13233	c_000000003731	613	832	r	Glycosyl hydrolase family 1	PF00232	ATGGGCCGCGCCCTGCCCAGTCCAGACCCGCCCCTGCCCCCTGCCCTGGCATCCTTCCCTCGCTGCAGCTACAAGGATGACGTAGCGCTGATGCGCACCCTGGGCCTGCGTAACTTCCGCTTCAGCCTCTCCTGGACCCGCATCTTCCCAAACGGCACAGGCGCTGTGAATCAGGTGTGCTTTTGCCGGGCCCCGCCGGCGCCCGGTCTGGCCAAGTGA
13234	c_000000003731	957	1146	r	Glycosyl hydrolase family 1	PF00232	ATGTGCGTGCTCCTCTTGCTGTTGCCGCCCCTGACTCAGCGCAGATGCTGCTGCTGCTCGGTTTGCCTGCAGGGCAACGTCAAAGCGGGCAGGCGGGGCGAGTCGATTTGGGACGTGTTTTCACACACCCCGGGCAAGACGTTCCAGGGGCAGACCGGCGACACTGCAGTGGATTTTTACAATCGGTGA
3981	c_000000001154	2066	2366	r	Ubiquitin family	PF00240	ATGCTCAGTCCGACGCTCCTGCAACATGCGCTCGTGCTTGCTCCTTCCCTCTTAACTCGTGGTTTGGCATGCTGCAACGTGCCCGTGTGTTTGGTACTCTTTGCCCGTCCTGCGCCCAGAGCCGGACCACATGCCTGCAACCACGTAAATTGGCCGCCCTGCCCCTGTTGCCCCTGCCTGCAGGTGAAGACGCTGACTGGCAAGGAGATTGAGATTGACATCGAGCCCACCGACACTGTGCAGCGCATCAAGGAGCGGGTGGAGGAGAAGGAGGGCATCCCGCCCGTGCAGCAGCGGTGA
3982	c_000000001154	2904	3177	r	Ubiquitin family	PF00240	ATGGCGCAAATCAAAACTGCCACCGCTCACTGCGTCACTATTTTCACCTGCAACTTGCCACAGGACAAGGAGGGCATCCCCCCCGACCAGCAGCGCCTGATCTTTGCGGGCAAGCAGCTGGAGGATGGCCGCACCCTGGCAGACTACAACATCCAGAAGGAGTCGACGCTGCACCTGGTGCTGCGCCTGCGCGGAGGCATGCAGATCTTTGTCAAGACCCTTACCGGTGAGCTGCAGGGTGCAGGGCAAGCCGCGGAGATGCCATGCATGTGA
3983	c_000000001154	3203	3353	r	Ubiquitin family	PF00240	ATGCAGACTTTGACAGGCAAGACCATCACCCTGGAGGTGGAGTCATCCGACACGATTGAGAATGTCAAGGCAAAGATTCAGGTGGGCGCAGCACGGGCTGACGGTTGCCGGCGCGGCCAGCTGTTGCCGCAAACGCGTCTGCAGGTGTGA
7643	c_000000002204	1607	1805	r	Ubiquitin family	PF00240	ATGCCCGCATGCCACCAGACGCTGGTGCACGCCGGAAAGCTGCTGGAGGACAGCGTTGAGCTGGGGGCCTGCGGCCTGGAGGCTGGCTGTACCCTGCATCAGGGCAGCCGACTGCTTGGCGGCAAGCCCGTGAAGGTGCGCTGTGATGCTGTCGGCGCACGCAAGCTGTATCTCCATTCAGGCACATATTACCTCTGA
15854	c_000000004515	1497	1677	r	Ubiquitin family	PF00240	GTGTTTCCGCAGCTGGACGCCAACGACCCTGTGGAGACCCTCAAGGCAGTGCTGGAAGCGGAGACGGGCTACCCCGCGGCGCAGCAGCGGCTGATCCACAATGGCAAGGAGTTGCCTGCAAGCGGGTGCGTGCCCGGGGTGGGCCGCTGGCGTTGCGATACCCTGCTGCCACGCACGTGA
48118	c_000000014539	1437	1665	f	Ubiquitin family	PF00240	ATGCTGCTGAAGATAAAGCAGGTGACGGGCGATTCCACCTTCACGGTGGAGAGCGAGCCTGAGTCCACTGTTCTGGAACTCAAGCAGGCGGTCGCGGACAAGCTTGGCGATGCTCTTACCCCCGAATCGGTCAGGCTGATCTACCGCGGCCAAATTCTCAAAGATCCGCAGTCACTCGCGTCCTACGGTAAGTGGTGCTGCATTGAGGGTGATCGGCGGGTCTACTGA
20566	c_000000005914	802	1549	r	Aldo/keto reductase family	PF00248	ATGTGGGACGGGCTTGCTGCCATCTATGACGAGGTGGGTGCTTGCCTGGCTTCTCAGCAGCGCCGCCTGACTCGCGGCCTCGTTCCTGTACAGATGTGGATGCTGGGGCAAGGCATGGGGGGGCCAGCACAGCAGCAGGCATTCGTCAGCTGTCAGAAGCCCAGAACACTGTGCAGATTCGGCTGTTCAACAGCCGCACCGACGGGTGATTTTGGGCTAAGCCCCTCACATTCGTCCGATCCTGCCTCCCCCCCTGTGAAGGGTCTGGTGGAGGCGGTGGGGCTCAGCAACTATGGTCCCAGGCAGCTGGCCAGAATCAAGCAGTTCCTGGACAAGCGCGGCATCCCGCTGGCGGCGGTGCAAGTGCAGTACTCGCTGCTCAGGCAAGCGAGAGCCAGG…
21178	c_000000006093	973	1603	r	Aldo/keto reductase family	PF00248	GTGACCGCCTCGGTGCAAGAGTCCCTGGCACGGCTGCAGCTGTCGTACGTGGATCTCATCCAGTGCCACGACATCGAGTTCACTCAACTGGACCAGGCAAGGAAGGGGTCGCCTGCAGCCCGCCCTGCCCCTGCCCCTGCCCCTGCCGTGCTTACGACTGCGGTGGCAGCTGGGACCGGGGAGTCCAGGCAGCTAGCCAGCTGCCGCTGCAGGCGACGTCCCCTTCCATTGGCTGCTGTTGCGTGCTGGTGCGTCATCCCGGGCGCCCTCCCAAGCCTGCAGCCGGTCGATGAGGTTCCGCCAGCGCTGTTGTGGCGCAAGGGAACCGTGGCAGTGACACTCCCTGGCGGTACTGCTGTACAGTTATCGTATTGTGGCCCGATCGCAGTGTGCCCGCAC…
21180	c_000000006093	2147	2306	r	Aldo/keto reductase family	PF00248	GTGGCTGCCGTCAAGGAAGCCTTTGACCGGGGCATCAACTTCTTCGACACATCCCCCTTCTACGGCGACACCCGCAGCGAGACGGTGGGCGGTACGGGCGGGCGGTCAGCGCGGCGCGGTGGGGATAATGTCGCAATAATATCTGCGGTGCTGGTCTAG
33551	c_000000009921	2	317	r	Aldo/keto reductase family	PF00248	GTGGGTGGTCGCTGGACTGGCAAGGGCTCCTCTGCGGCATGGCACCCTTGTGCAGTCTACAGCGTGCTTGTGAGCGTCCCTGACTTCCCGTTACATTCCCGTCTTCTAACACACTGCCTCCTGCCTGCAGTGGCCCGGCTGCAAGTTGAGGCGCTGGACTGCTACCTGGTGCACTCGCCTGTGGCCACCTTCAACAGCATCCGCACCCTGGCAAACAGCCTGGCCACGGCAGTGGAGAGCGGCCTGACAAAGGCTGTGGGAGCGTCAAACTACAGCGGTGCGGACTGGGAGGGGAGCGCGGCAGAGGGGCATGGG
39391	c_000000011756	3178	3421	r	Aldo/keto reductase family	PF00248	ATGTTGGATCAGTATAGTTGGACATACTGGGCATGCAATCTGGCAGGCAGCGCACCCTGCCTGATGCGCACCCTCCGTGCCGTCCTCCCTGGCAGGTATGTGGCAAGCGTGATCATCGGCGCAACCACAATGGAGCAGCTGAAAGAGAACATTGCTGCCTTTGACATCGAGCTGGATGCTGACACCGTGGCCAAAATAGATGCTTTGCACCTGGCGCACCGCAACCCTAACGTTACAGACTGA
48597	c_000000014687	664	832	f	Aldo/keto reductase family	PF00248	ATGCGAATGACGTGCACCCGTTTGCTGTGTTGCAGGAAGTCGGTGCAGCAGTCTGTGTCCGACCTGGGCTGCGGCCACCTGGATCTGTGCCTGGTGCACTGGCCCGAGGCCTGGCTGCCAGGCACCGAGGAGCCAGACACCGAGGTCACGCTGCAGCAGACCTGGTGA
20014	c_000000005747	1252	1483	f	Ribosomal protein L16p/L10e	PF00252	GTGCTGCCTTGCAGCTGGGAGAAGGAGAACATTTCCTCCGAGGCTCTGGAGGCGGCACGCATTGCTGCTAACAAGTACATGGTGAAGAACGCGGGCAAGGACGCGTTCCACCTGCGCGTCCGCGTGCACCCCTTCCACGTGCTGCGCATCAACAAGATGCTTTCGTGCGCCGGCGCAGATAGGCTGCAGACCGGTGAGCGTGTGTTGGCAGCCAGCGATGGGCAGAAGTGA
20015	c_000000005747	1784	1958	f	Ribosomal protein L16p/L10e	PF00252	ATGCGCGGTGCATTCGGCAAGCCCTTTGGCGTTTGCGCACGCGTGGCCATTGGCCAGATTCTGCTGTCCATCCGCTGCAAGGACAACCACGGCGCGGTCGCTGAGGAGGCGCTGCGCCGGGCCAAGTTCAAGTTCCCTGGCCGCCAGAAGATCGTGGCCAGCCGCAACTGGTGA
13024	c_000000003674	1118	1391	r	FKBP-type peptidyl-prolyl cis-trans isomerase	PF00254	GTGCTGCCGCAGCCTTTCGAGTTCATCGTGGGGCAGCCGGTGACTGGCTCCGGCTCCCGGCAGTTCCTGGAGAGCGCGGGCGGGCTGTTTGCGGGCGGCGGCGGCCCCAAGCCGCCGGTGGGCCTGAGCAACGCGGTTGTGGGCATGCGCGTGGGCGGCACCCGCAGCCTGCTGGTGCCTGCAGAGCTGGGCTACGGCAGCGAGGGCGAGCAGGAGATCCCACCAAACTGCGACAGCTTTGAGTTGCGGGTGGAGCTGCTCAGCGTGGCCTGA
44044	c_000000013256	370	997	f	FKBP-type peptidyl-prolyl cis-trans isomerase	PF00254	GTGCCCGGGGTGTGCACCGGCCTGCAGCTGGGCATTGAGGGCATGCGCGTGGGGGGCAGGCGCACCTTTGCCGTGCCCCCCGCCCTCGGCTTTGGCGCCACCACAGTGCTGGGACCCTACGGTGAGCTGTGGAGGCCCCTCGTGGGAGCTGCCGACGGTCTGCCATGCATTCTGCCAATCGCAGGGTGTCCCGCCTTGCTCGGTCAGGTGCTGGGTGCTTCATTTAGGTGCAGGGTGCAGCCCGTGCTGGGCTCAGGGCAGCGGCCGTGCTGGCACCCACGTGCTTGCCACGCTTGCGCCGCGTGCCCCTGCAGGCATCGTGCCAGGTGGCAGCGAGGTGCGGTACGAGGTGCAGCTGCTGCGGCTGTCGCGGCGCGGCCCCGACGCCCTCATGGCCGG…
18684	c_000000005371	1973	2237	f	Flavodoxin	PF00258	ATGCAGGACGTAGCCGAGCGCATTGGGCGAGAGGCGCAGCGCCGGCACTATGCGCCGCTAGTGCTGCCCGCTGACGCGTATGTGCCGCACGCCGCCTTGCTGCCCGCAGAGCCCGCGGTGGTGTGGGTGGCCTCCACCACCGGGCAGGGCGACCCCCCAGACAACATGCGCCAGCTGTGGCGCCTGCTGCTGCGCAAGAGCCTGCCGCCCGACCTGTTGGCGGGGGTGCGGGCCGCGGTGTTTGGGCTGGGAGACAGTGGGTGA
43970	c_000000013235	0	198	f	Calreticulin family	PF00262	CTCAAGGACGACACCCCCTACACCGTGATGTTTGGCCCCGACAAGTGCGGCGCGACCAACAAGGTGGGTGCGGCGGTAGATGTGCCCGACTCGCCTCTGCGGCGCTGTACGGCATGCAGGGTGCACTCCTGCAGGAAAGGCGACGCCAGCGGCAAGAAGGCTGCAGCGAAGCAAGCCGGCTTGCATCGTGGTCGCTAG
43971	c_000000013235	581	773	f	Calreticulin family	PF00262	GTGCCTGCAGGCAAGACCCATGTGTACACCGCCATCCTCCGCACCGACAACACCTATGCCATCCTCATTGACGGCGAGGAGAAGAAGGCGGGCAGCCTTTTTGAGGACTTTGAGCCGGCCATCAACCCGCCCGAGACCATCCCCGACCCCGAGGACTCTAAGCCCTCCGACTGGGTGGATGAGGCCAAGTGA
53360	c_000000016257	1684	1984	f	Calreticulin family	PF00262	ATGCGCTGCCGTATTGCTCTTCAACATCTCCCCTGCCTGCAGGTCCCGGAGAAGGCCAAGCACTATGGCATCAGCAGCCTGCTGCCCGAGCCCGTTGACCCCGCCAAGGACCTGGTGCTCCAGTTTGACCTCAAGCTGGGCTCGGGCCTCACCTGCGGCGGCGCCTACCTCAAGTTTGTGACTGCTGACGGCAGCTTCAAGCCCGAGGGCCTCAAGGACGACACCCCCTACACCGTGATGTTTGGTCCCGACAAGTGCGGCGACACCAACAAGGTGGGTGCTCAGGAGACGGGCGCTTGA
53361	c_000000016257	2150	2606	f	Calreticulin family	PF00262	ATGCTGGCCTTGGTGCTCTGCAGGTGCACCTCATCCTGCGCCACAAGTCCCCCAAGACCGGCAAGGTCGAGGAGAAGCACCTGGCGTCCCCTCCCTTTGTTGAGACCGACGGTGCGTGGCGGCCCGGGCCACCCGCGCCCGGGCACCCTGCACGAGCATGCCTTGCGCTGGCATGCCGTGTCAGCCTTTCAGGCAAGGCCTGGTGCATTCCACGTCTGCAGCGTCGAGGGCGCGTCCTCACGCCCTGCCGTGATCCCTGCCGTGCCTGCAGGCAAGACCCACGTGTACACCGCCATCCTGCGGGCCTCCAACAACTCTTATGCCGTGCTCATCGACGGCGAGGAGAAGAAGGCGGGCAGCCTGTTTGAGGACTTTGAGCCGGCCATCAACCCTCCTGAG…
41897	c_000000012544	4043	4286	f	Aminotransferase class-V	PF00266	GTGAGGTCTGTGGTCAATTGCCCGCTGGTCTCCTACCCGGCCTGGGCAGTGGCGCCCCTGCACCTCACGCACTGCTGTTCGCGCCGCCTGCGCAGGTTTGAGGCTGGCACCCCCGCCATTGCAGAGGCCATTGGCCTGGGTGCGGCGGTTGACTACCTGACTGCTCTGGGCATGGACCAGGTGGGATATGTGGGACAGGCTGCCAGGCCAGGGAGGGGCAGGAGTCGGGTCGACATGGAATGA
9695	c_000000002773	5664	6021	r	Ribonucleotide reductase, small chain	PF00268	GTGTGCCGCCGCTGGCATGACAAGCTTGGCAGAGCAACCAGTGCGGCGGGCGCATCCCTGCTGAGGACCCGTTGTGCAACCTTTCCTGCACCCCGCAGCGCTGAGCGCTTTGCTGAGCGGCTGGTGGCATTCGCCTGTGTGGAGGGCATTTTCTTCTCCGGCTCATTCTGCTCCATCTTCTGGCTCAAGAAGCGCGGCCTGATGCCCGGCCTCACCTTCTCCAATGAGCTCATTTCACGCGACGAGGGGCTGCACACCGACTTCGCATGCCTGCTGTACAAGTGCGGACGGCCAATCGCTCTGCCTGCGTGCTGTTGTAGGACGTGGCTGGCAGCAGTACGTCGATGCACAGTCTGA
19018	c_000000005463	2	143	r	Ribonucleotide reductase, small chain	PF00268	GTGCAGATTCCCGAGGCCCGCGCCTTTTACGCCTTCCAGTCGGCCATTGAGAGCGTGCACAGCGAGATGTACGGCCTGCTGCTGGAGCAGTACATCTCCGACCGCGTGCAGCGCGACATGCTCTTCCACGCCGTGGACACC
19019	c_000000005463	615	1089	r	Ribonucleotide reductase, small chain	PF00268	ATGAAGCCCCGCACTATCAAGCCCACGCCCAATGTTCACCGCACATCGCCTGCTCGTCCCGGTCACCCTTGTGCCGCGTGGGCGGCCCTCCCACGCTCCAAGCTGCTCACCACCTCGGGGCCTGCTGCCGCCCGCAGGTATGACCGCTGCTTCGAGTTTTACAAGCAGGCGCAGGCAAGCTACTGGACGGCCGAGGAGGTGGACCTGAGCCAGGACATGCGCGACTGGCGGAAGCTGACCGATGACGAGCGCCACTTCATCTCATACGTGAGCCTGGCGCCGCGGCCGCGCCGGCCCACCCCCCCTCAAGTTCAAGTTCTGCAGTTCTGGCCTCCACGCTGCCAGGGGTGCCCGTTCCTCCCTCATCTGCTGTTGCCTGTGGTGCGCGCTCTGTCTTTG…
25195	c_000000007288	1	247	r	Ribonucleotide reductase, small chain	PF00268	ATGGACGCTATAGCAAGTCCTGCCTGGCACAAACCGCCCGTCAACAAACTTCGTGCCCTCTCTCATCGATCCGCTCTCGCTCTTTGTCTGCAGGCACGTGCTTTTTACGGCTTCCAGATTGCCATTGAGAACATCCACAGCGAGATGTACAGCCTGCTGCTGGAGACGTACATCAAGGACAGCAAGGAAAAGGACCATCTGTTCCATGCCATCCAGACAGTGCCCGTGGTGAAGAAGAAGGCGGAG
25196	c_000000007288	325	595	r	Ribonucleotide reductase, small chain	PF00268	ATGCCACTCCTCTGTGTGCTTCTGCCCAATGCAGCCGAAGAGGTGGACCTGGGCAGCGACCTTAAGGATTGGGAGCGCCTCAATGCCGATGAGAAGCACTTTGTGTCCCACATCCTCGCTTTCTTTGCCGCCTCCGACGGCATTGTGCTGGAGAACCTGGGTGCGCGGTTCATGAAGGAGATCCAGGTCCCTGAGGTAAGGCGTGCCATGGGATCACATCTGGAGCAGGGTCTGGACTGCTGGGGCATCATGAACTGCACATGTCCATAG
2492	c_000000000752	540	780	f	DEAD/DEAH box helicase	PF00270	ATGTGCTGGGGGCAGAGGCCTGGAGCGAGCGTGCAGTACCCTGGGTTTGCCCCGCTGCAAAGCTCCCGCCTGCGGTGGTCGCCTTTCCGCAGGGCCTGCCACGTGGCAGTGGGGACCACCGGCCGGGTTCTGTCGCTCATCCAGCGTGGCGCGCTGCGCTGCGACGCGCTGCGCATGCTGGTGCTGGACGAAGCCGACAAGCTGCTGGGTGGTGAGCCGGGCTCAGGCGGGGCCTGCTGA
17488	c_000000005003	3996	4209	r	DEAD/DEAH box helicase	PF00270	GTGATTGATGAGGCAGACCGCATCCTGGAAATTGGTTTTGAGGAGGAGATGCGGCAGATTGTGAAGATCCTGCCCAAGGACCGCCAGACCATGCTGTTCAGCGCCACGCAGACCACCAAGGCGCGTTGGCTGGGCTGGTCAACGGCGTTGCCAGACCTGCGCTGGCGCCTGCCACTCACTCAATCTTGTGGAGGTGGAACGCTTGATGAATAA
17490	c_000000005003	4488	5001	r	DEAD/DEAH box helicase	PF00270	ATGCTGGCGTGCTGCTTCACAGGCTCCGGCAAGACGCTGGCCTTCCTCATCCCCTGCGTGGAGCTGCTGTACCGCGCCAAGTTCATGCCGCGCAATGGCACAGGCGCCATCGTCATCTCGCCCACGCGAGAGCTGGCGCTGCAGGTGCGGTCGATGGGCCGCTCTTTGGCCGGCGGGCAGCTGGTTGGATTGCTCAAATCGCGGCTGGCCAACTTTTGGTTTAGTGTAAGCCTGGCAGGGAGCCACGCCAATGAGCGCTCTACCTGCCTGCTGTGGCTGCTGCAGATTTACAATGTGGCCCGCGACCTGATGAAGCACCACACGCAGACGCACGGTGCGTGTTGCTGGCGGTGTTTTGGGTGCCAGCCACAGGTTTCTGCAGGCCAGGGAGCTCCATGC…
21866	c_000000006286	766	1015	f	DEAD/DEAH box helicase	PF00270	GTGTATTATTTTACGCTTGTCCATTTTTGTACTGCCCTCAATCTTCAATCGGCCCTTCTGCTGCTCCCCTGCAGGTGCTGGCCACTGCTGCTTCATGGGCGGGACGTGCAGGCGCTTGCTGAACCTGGCAGTGGCAAAACGCTCGCCTACCTGCTTCCGGCCGCAGAGGTGTGCAGCATCAGCTGCCTGTTTCTTGGTCGTGCTTTGGCCTGCACAACCTGGCAGCTGGGCGCTTGCAAGTCCTGCTGA
32534	c_000000009626	4	337	r	DEAD/DEAH box helicase	PF00270	ATGCTGTGCAGCAACCTGGCGGGCAGCGGGTTCACCGAGCCCACCCCCATCCAGCGGCAGGCGGCCTCCGCCCTGCTTCGCGGCCGGGAGCTGCTGGCCATTGCCCCCACCGGCTCTGGCAAGACGGTCGCCTTCCTCCTGCCCCTGGTGATGCGCGTGCGGCAGCTGATGCAGCAGGAGGCCGGGCCAGAGCAGCCGGCGGCAGCAGACGAGCAGAACGGGCAGCAAGGAGGAGAGGAAGGGGGGCCTTCCCAGGCGCAGAGCAGCGGCATCAAGGCCGTGGTAGTGAGGTGGGCAAAGGCTGCAGGCTGCTTGCTCGCTTGTCATACCTAG
34700	c_000000010263	2330	2750	f	DEAD/DEAH box helicase	PF00270	GTGGACGCCGACAGCGCCAGCAGCTTCCGCCAGCTGGGCCTGTCAGAGTGGCTGGACCGAGTGTGCGCCGGGCTGGGCATGACCGCGCCCACGGAGGTGCAGCGCGGGACCATCCCTGCCGTGCTGGCCGGCCGCGACGTCATCGGCGTGGCGCACACCGGCAGCGGCAAGACGGCGGCGTTTGCGCTGCCCATCCTTCAAAAGCTGGCCAAGGACCCCTTCGGCGTGTTTGCGCTGGTCCTGACGCCCACACGGTGGGTTCAGACTTGTAGAAGCGCTGTGCGGGCGGCATGGTCGCCTCCTGCTGCGTGCAGACCGCTGCACTGCAGGCTGCAGGCACAGCGAAGGCATGAGGCACGGCTGCTGGCCTTGCCCATGCCCTGTCCCTCGCCCAGGCCG…
38839	c_000000011580	1	325	r	DEAD/DEAH box helicase	PF00270	ATGCCGCTAGTCTTCAGCTGCCGCTGCCTGCTGCCTGCCGCCACTCCTCGGCCGGTTTCCGTCGTCACACAGCCTGGGCCATTAATGGAACCTCTGCGCGTGCATCTTCCTGACTCATTGACCCTGCCCCTTCTATCGTACGACAGGCTGCCGACGCCAATCCAGGCAGAGGCAGTGCCGCTCATCCTAGGCGGTGGCGACGTCATGGCCGCTGCTGAGACTGGCAGCGGCAAGGACGGCGCGTTGCGCTGCCGGTGTTGCAGATTGGTGAGCAGTCCTTTGTGGGATAGTGAAAGAGTTTCCAGCTCTCTCCCAAGGGAGTAT
17486	c_000000005003	2921	3299	r	Helicase conserved C-terminal domain	PF00271	ATGGGGCGTTGGTTGCTTGAGCTGTGCTGGCTATCTGCAACCGCAGACACGCACCTGAGCCGCCCTCTGCAGGCAGACAGCGGCATTCTGCTCTGCACAGACGTGGCGGCACGCGGCCTCGACATCCCGGCGGTTGACTGGATCATCCAGGTGGGTGCACCTACTGGCACACACGTGCAAGCCCGGTCTTTGTCAGGCGTGTGCTATCGGCATTGCTTGCAGGAAGATTTGCCCCTTCGGTCTGCTGGCGAGCTAGCGCCACCAAGCTCCACATTGACGCCTGACGGTTCTCTCATCAGCTCCACCTTGCGCCCTTCCTGCCTGCAGTACGACCCTCCGGATGACCCTAAGGAGTACATCCACCGCGTGGGCCGGTGA
21870	c_000000006286	3748	4012	f	Helicase conserved C-terminal domain	PF00271	GTGCGCTTCCTGCACAGCCAGGTCACCGAGGCCGGCTTCCGCGCCGCCATGCTGCACGGCGAGCGCAGCCAGGAGGAGCGGGAAGCCGCCATGGCAGACTTCCGCAGCGGCAAGGCGCAGGTGCGTGCCTGTACCGCGCGCTGGGAGCTGGGCATAGAGCAATCTTGCATTGCATTTCTGAGTTTTCAGGTTTGCGCTTTGGCCAGCCACTCTTTCTTGAGTTCGCGCTTTGACCAGCAAATCTCTCTCATGATGACGCAGTAG
21871	c_000000006286	4026	4203	f	Helicase conserved C-terminal domain	PF00271	ATGTCCCGTGCGTACCAACCCGCCCGTGCCCTGCGCGCGCAGGTGCTGGTGGCGACGGACGTGGCGGCGCGCGGCCTGCACATCCGCAACCTGCCCTACGTGGTCAACTATGACTTCCCGCCCAACCTGGAGCAGTATGTGCACAGGTGCGGAGTGTTTCATGTCATCCTGCGCTGA
57167	c_000000017460	2940	3165	f	Helicase conserved C-terminal domain	PF00271	ATGCATCGGCCCCTCAGTCGCCCCATGAACGGCACCTTTCTCTTCCTCATCTCCACCCTGGCCGGCGGCACCGGCCTCAACCTGACCGCCGCCAACAAGGTGGTCATCTTCGATCCCAGGTGGGGTGGGCGCCCCCTGGGCCAGCATGAGTCGCACAATTTCCCGGCCTCGGGCACACCTGGGCTCGCGGACGCTGCCGCCCACGCCTTGGCATTTGTGTGGGCG
4926	c_000000001428	2450	2654	f	Fructose-bisphosphate aldolase class-I	PF00274	GTGCCTCATGAGTGCTCTAAGCAGCCGACCACGCTGGACATGCACCCTCCCCTGCAGGCAGCCGGGCTGGTGCCCATTGTCGAGCCGGAGCTGCTCATCGATGGCAGCCATGACCAGGCCACCTTTGCAGCCGCCTCTGAGCAAGTCATCTCCCGATGCGTGGCGCACCTTTGGCAAAAGGTGCGGGGTAGGGAAACCGAGGTG
10748	c_000000003043	2231	2816	f	Fructose-bisphosphate aldolase class-I	PF00274	GTGAGCGGTGTCGCTGCGTCTTGCTTCTGCCGCCCGCGTCAGCCTCTGTTCAGCAGTGCCTGTCAGCGGCTTGCGTACAAAAAACTTGAGGATCGATTCAGGCTGAACATCCACTGCCCTGCTTGCTTGACTGCAGCCATGGACGAGTCCAACGCCACCTGCGGCAAGCGCCTGGAGTCCATTGGCCTGGAGAACACCGTGGAGAACCGCCAGGCCTACCGCGAGCTGCTGGTGACCACCCCCGGCCTGGGCGAGTACATCTCTGGTGAGAACTTGGCAGCTGGGTGCTTGCCACTATGCGGCAGCGAGTTCGGCACAGGTCGCCGCTTCTTACAGCTCATGCCTGGAGCACGTGCATGCCACGTGTGTGCTGATGTTTCCTGCCTGCGTGCCCCTTGC…
10749	c_000000003043	2893	3202	f	Fructose-bisphosphate aldolase class-I	PF00274	ATGGAGCATCGCGGCAAAGTGATAAGGCGCCACCGGCGTGGTGCAGAGCTTGCGAGAGCTTCTGCTGACCTGCGCCCTACGCTCCCTCGGCTTCTGCAGGGCATTGTGCCCGGCATCAAGGTCGACAAGGGACTGCACCCCCTGTCCAACTCCAACGGCGAGTCCTGGTGCTCTGGCCTGGACGGCCTGGCTCAGCGCTGCGCCGACTACTACAAGCAGGTGGGGATTGCTGACAGCTGCAGACAGCCAGTGTTCAAAAATGCGTGCAACCTTCTCCATACTACCAAGCCCTGTGTACCGCCAGCATGA
10750	c_000000003043	3198	3462	f	Fructose-bisphosphate aldolase class-I	PF00274	ATGAGAAAAAGCCTGCAGCAGCTTGAGGGAGCCGAATGTGAATTGGGGACTTGGCCTGAACCAGTGTTGTACGCACCTCATCCGCAGGGCGCCCGCTTCGCCAAGTGGCGCTCCGTGGTGTCCATCCCCGCGGGCCCCTCCACCATCGCCGTGCGCGACTGCGCCTACGGCCTGGCCCGCTACGCCGCCATCGCCCAGAACGCCGGCCTGGTGCGCCCGCCAGCTGCACAGCCGCAGCGCCGTACGTGCATGCGAAGCTTGTAG
10751	c_000000003043	3566	3656	f	Fructose-bisphosphate aldolase class-I	PF00274	GTGGAGCCTGAGATCCTGCTGGACGGTGACCACGACATCGACCGCACCCTGGAGGTTGCTGAGATGACCTGGGCCGAGACCTTCAAGTGA
10753	c_000000003043	4426	4636	f	Fructose-bisphosphate aldolase class-I	PF00274	GTGCAGAACACCGTGCTGAAGACCTGGAAGGGCGAGGAGGGCAACGTTGAGGTGGCGCAGCAGGCTCTGCTGAAGCGCGCCAAGGCCAACTCCGACGCGCAGCTGGGCAAGTACGACCCCGCTGGCGAGTCCGCCGACGCTGCCAAGGGCATGTTCGAGAAGGGTGAGTGGGGCCACCGGGCAGGGCGTGAGGAGCATATGGCATCGTGA
32423	c_000000009593	624	804	f	Fructose-bisphosphate aldolase class-I	PF00274	ATGTCTCTGCTGCCTAACCCCTTGCTGACTGGCCGCTCTGCCCCGCTGCCCCTGCAGGCGTCCGCGCTCAAGGCTTGGGGCGGCAAGAAGGAGAACTTCAAGGCTGGCCAGGACGCCTTCCTGGCGCGCGCCAAGGCCAACAGTGAGCCTCCGTATCTCAGCGCTTGGATGCAGCGCTGA
48468	c_000000014646	597	996	f	Fructose-bisphosphate aldolase class-I	PF00274	ATGCCTGCCTGCCTCTTTAAACCATGCGCTCGACCATCCCCGCCCCTGCAGATCCTGTTCGAGGAGACGCTGTACCAGAACGCCTCGGACGGCACCCCCTTCGTGAAGATGCTGCAGGACAAGGACATCGTGCCCGGCATCAAGGCAGGTTTTGCCTGCCTCTGGCTGTCCACTCCTTGCTTGGCTTCCGGTGCACCTTGGTCAACAGGCCGTCAGCCCTGCTTGCTTGAGCACTGCCTTCGGCAAGGCTGCACCGCTGCGCCGTGGACATCAGACACACCGTGGCGCGCTGGCTGTGCTGCCCACCGCGGTGTGCAGGTGGACAAGGGTGTGGTGGCCCTGCCAGGCACCGACGGCGAGACTGAGACCCAGGGCATTGATGACCTGGGCAAGCGGTGA
48470	c_000000014646	1767	2160	f	Fructose-bisphosphate aldolase class-I	PF00274	GTGGAGCCTGAGATCCTGTCCGACGGCAGCCACGGCATCGAGGTGTGCGCCGCCATCACCGAGCGCGTCATCGCTGCCTGCTACAAGGCGCTGAACGACCACCATGCCCTGCTGGAGGGCACCCTGCTCAAGCCCAACATGGTGCTGGCTGGTGAGGCTTCTGCCAGAGGGGGGGTTGCAGGCATCTGTGGGAGCTCCTGGGCCTCTCTTGCAACTGGCAGAGGACAGCAAATGCTGCGGGGGTTTGCTTACACGAGTGAGGCGGTGCTGGCTAGCTGCCCATCTTTTGCCCGGCTGCCTGCCTGTGCTCATCTCGGGAGTCCCCCTTTCCCGCCCGCACCCCACCCCTGCAGGTGCCGACGCCCCCAAGGCCGACGTGAAGCTGGCTGGCTA
21247	c_000000006111	343	586	r	Ribosomal protein L23	PF00276	GTGCCAGGCGTAACCAAGCCTGCCCTGCCAAGCCCTGGGATTGGGCTTCCCCGCGCCTCTGTCACCTTTCAAGCATCCCACCCCCCGGCCTGTTCGTCTGCCTTGTGGCAGGCCGAGGTCAAGGCCTTCCTGGAGGGTGTGTACGGGCTGAGCGTGGCCAAGGTCAACACTCTCAACGTGGAGGGCAAGAAGAAGCGTGGCAAGACCGGCTTCTTCCGGTGGGTGGCGGAATGCTTGGAATAG
44726	c_000000013442	3128	3509	f	Citrate synthase, C-terminal domain	PF00285	ATGGGAGACCCTGCATGCTTCATGCCGCCCGTCCTGTCCCCGCAGAACCCTGCCCTGGCGGGACAGAACATCTACCAGAGCCGGGAGGTGCAGGACAAGCAGATTGTGCGGCTGATCGGCAAGATCCCCACGCTGGCCGCGCTGGCCTACCACCGCGCCTCGGGCCGCAAGCCGGCGCAGCCCAACCAAAACCTGGGGTACGCCGAGGTGAGCCGCTACGGCCTCTGGGTCGTCGCACCGCTGACAGGTGGCGCGCAGCACTGCGACACTGCCAGCGCTGGCCCTGCCACCCTGTCTCCAGCTTGGCTGAGCAGACGCCGCGCTTCCAGGGGCCGCCTGTCCGCGCTGGCTTTGCCTTTGATTGCACCCAACCTTGGACCA
9714	c_000000002778	1297	1600	f	Biotin carboxylase, N-terminal domain	PF00289	ATGACCAAGGGCACCGTCTCCAAGGTGTTGATCGCCAACCGCGGCGAGATCAGCTGCCGCGCGCAGCGCGCCTGCAAGCGCCTGGGCCTGCCCTGCGTGGCCGTCTACACAGAGCCCGACGCGCTGTCGCTGCACGTGCTGCACGCCGCCGAGAGCGTGTGCCTGGGGGCCTCACCCAAGGAGTACCTCAGCCCGGAGCGCCTGCTGGAGGTGGCCAAGAGCACAGGTAAGAGTTGGACAGGCGGGCGGGACCAGGGGCAGGCAGCCGGGCGGGCAGCCAAGCAGCCCAAGCAGTGCAGCTAG
3545	c_000000001048	2772	3450	r	Pyridoxal-phosphate dependent enzyme	PF00291	GTGAAGGACCGAGTGGCCCTGGAGATCATCCAGGAGGCGCTGGCCGGGGGGCAGCTGGCGCCCGGGGGCCTGGTCACAGAAGGCACCGTGGGCAGCACCGGCGTCAGCCTGGCGATGTGCGCGGCGGCCTACGGCTGCCGCGCCTTCATCGCCATGCCGGACGACGCGGCGATAGAGAAGGCGCAGATGCTGCAGGTCTGGGCTGCAGGATGGGAGTGCGCGCTAACAGATGCAGCCAGCAGGCCGTGGCCATCCCGCTCCTCCGCCCAGCATCTCCACAGCCAGCCAGCCGAGCCGTCCCATACTCCCCCTCTGCCGCAGGCCCTGGGCGCAGAGGTGCAGCGTCTGCGGCCCGTGTCCATCACGCACCCGGAGCACTTTGTAAACGTGGCGCGGCGG…
23740	c_000000006862	3876	4263	f	Pyridoxal-phosphate dependent enzyme	PF00291	ATGCCAGTGAGTTACTTATCGGACAAGCTTGTGCGTGATTGTTGGAGGCCCCACCAGCCTTCGCTGCACAACCGCCTCGTGAGTCATTGTTTCGCGCACGCTCCGCAGACCACGCTCGTGGAGCCCACTTCTGGCAACACCGGCATCGCCCTAGCCTTCATCGCTGCTGCCCGCGGCTACAAGCTGGTGCTCACCATGCCCGCCTCAATGTCGCTTGAGCGCCGCATCCTGCTTCGCGCCTTTGGCGCTGAGCTGGTGCTCACAGACCCGGCCAAGGGTGAGGCTGGAGCGCTTGTGCAGCGGAGCTTCACCGCAGTGGGGCTCCTGGGTTTTCAAACAAGCTGGAGCATCATGGTCTGCACATCGTTGCGGCTCAGCTGGCGGTGA
31597	c_000000009335	1004	1790	f	Pyridoxal-phosphate dependent enzyme	PF00291	ATGGCGGCCGAGCTCGCTGTTTCAATCGAGGATGTGCGGGCAGCGGCCTCCAGGATTGAAGGGATGGTGCATCGGACCCCGGTAGGCAGCAGAAACTGTTGGTTACGCACACCCAGCCTCTGTCAACCACCCAGTGCCGTTGCCGCCACCGAACCCCTGGCTGCGTGGCATCCCCACCACAGGTCATCACCAGCAGCACCCTGGACTCACTCTCCGGCCTGCACCTTCACTTCAAGGCCGAGGTGTTTCAAAAGTGAGCGCAACCAGATTGTCGACACTTCAACTGACCGGTCGCCTGCTGCTGCTCACCAGGCCACCCTCCCGAGCGTGCTGCTTCGTCACGTGCACCCACGCTCCACACGCCCACCCAGGTGCGGCGCCTTCAAGGCCCGCGGCGCG…
21633	c_000000006219	1839	2409	r	NUDIX domain	PF00293	CTCCTCGCCCGAAGCCCCCACTTTCCTCCCAGACGCTATAGCATTTTAGCTGGTTTTGTTGAACCCGGAGAGAAGCTTGAAGAAGCCGTTGCCCGTGAAGTTATGGAAGAAGTTGGTCTGGAGATAGAGCATATTCAATATTTTGGAAGCCAGCCCTGGGCCTTCCCCCACGAGCATGCTGCAGGAGGGGCGACAGAGGACGGGAAGGTGCCACCGGACTGGAGGCAGCGGCTGGCACAGCAGCATGTGTGTGAACGCTCGAAAGGGCAGGGGCACAGGGAGGCAGGGCGGTGTGCCGCAGGCGCCCTGGCTTTGTGGTGGCGGCAGCGGGGTATCACCCACCACGAGGGGATGGTGTTGGTGTTCTGGAGGGTAGGAGATCCTTGCATCCCACACCAC…
42202	c_000000012652	1	211	f	Ribosomal protein L11, RNA binding domain	PF00298	TTCATCAAAAAGGCGGCAGGCATGGACAGCGGCAGCCAGAAGCCGGGGCACCAGCACGTGGCCGCCATCTCGCTCAAGCACTTGTACGAGATCGCGCTGGTCAAGCAGCGGGACCAGCCGCTGGTGCCGGTGGAGTCACTGGTTAAGAGCCTGATGGGCACCTGCCGCAGCATGGGCGTGCGTGTGGTGCCGCGGCCAGAGGATGCATGA
18204	c_000000005229	605	758	r	Histidine phosphatase superfamily (branch 1)	PF00300	GTGGAGAGCCTAGAGCAGCTGGAGGCCAGGGCAGAGCAGGCACTGGAAGACCTGGCGGCACGGCACCCCGGGCAGCGCCTGCTTGTGGTCACCCATGGCGGCTTCCTGTCGGCAGCCTACAGGCAAGGGCCCGGACCTGCTTGCACGGGCTGA
18206	c_000000005229	939	1443	r	Histidine phosphatase superfamily (branch 1)	PF00300	ATGGAACGTGGAGCAGCGGCTGCAGGGTCAGCTGGTGCCGGGCCGGGCCTGACGGAGCGAGGACGGCAGCAGGCAGCTGTGCTGGCATCCCGATTGCAATGCGAGCCCTTTGACATGATTTACTCCTCTGACCTCCTGCGTGCCACCGAGACAGCAGAGATTGTGGCATCATCCCTGCTGCGAAGCTGCCCTAGCAGTCATCGCACCAATGCCAGGGGTTGTGACGTTTGCACCGACGGCACGTTTGCTGCCGGATCAGCGAGCGGATACACCCACAGCAGACGACAGGCAGCAGCAGGAGCAGCAGCAGGAGGAGCTGATGAAGAGGACTCGCCACCAGCTGTAGCCGTGCAGCTGGACCCTCGTCTGCGCGAGCGGCACCTTGGGGTGCTGCAAGGG…
27897	c_000000008148	2745	3153	f	Lipoxygenase	PF00305	GTGCCGCTGCTGCTTTTCGGGCGCTCGTCTGTCCCGCTGTCTGCTGGCCAGCTGCGCAGGCAACCCCCCGGCTGCTGCGTGCGCTCTGCTCTGCAGGCGCTGTGGTCGCTGGCCAAGCACATCTTCCGCTCGGCGGACAGCGGCTTCCACCAGCTCATCTCGCACTGGCTGGTAAGGGCGGGGCTTGCTGGGTGGAGCATAAGGCGTGTGCTGACACCAGCCGGTGGTGCTTGTGTGTTCAATAGCTTGTTCCCACATGGCTCGCTTTATTTATCAGCAGCGCCAGGAGCCAAGCAGATGAACATCGCTGGCACCGGGCTGGGAAAAGCGGAGTCATGGAAGCTTTGCTTGCAAGCAAGAAGGCCGATGTGGGGGCACCCCTCGCAAGCGCAGTCCCAC…
44148	c_000000013287	1520	1754	f	Ribonucleotide reductase, all-alpha domain	PF00317	ATGCTTGCTGGCCTGGGGGTGTGCCCGCAGAACAGTTCCATCCCTGCCCTGATGCAGACTCTGGAGCGGTCGTACTTGCTGCGTGTGAACGGCAAGGTGGTGGAGCGGCCGCAACACATGCTGATGCGCGTTGCGGTGGGCATCCACATGGAGGACATTGATGCAGGTGGGTGGTTGGGGGGCGGCAGCAGGCATTGGCAGTATGCAGGTGCGGCATGTCAGACGGGCAGCTGA
13467	c_000000003807	38	389	r	Ribosomal protein S2	PF00318	ATGAGCAAAACTGGACGGGGCGGCACGAGCGCGCTGCCAGTGGGGGCCGCGCTCTGTGCGGCTCAGCACTGCGACGCTCTGGGCGACGCCCACTCCTCGCCCTCCATTCGCCTCCTGCCCTTCCGGGCCGGAACCTCACCCTCCGCTGCCGTGCATCACCCCGCTTTTTGCGCCTTGCCCTCGCTGCCCGCAGGTGCCTTCACCAACCAGATCCAGAAGGGCTTTGAGGAGCCCCGCCTGCTGATTGTGACCGACCCCCGCACCGACCACCAGTCGATCAAGGAGGCGGCCTACATGAACATCCCCGTCATCGCCTTCTGCGACACCGACTCGGACCTGCAGGTGTGCTGA
47333	c_000000014297	276	429	r	GATA zinc finger	PF00320	GTGTGCCTCAACTGCGGGTGCCACCAGACGCCGCAGTGGCGGTGTGGCCCGCTGGGGCCCCGCACGCTGTGCAACGCCTGCGGTGTGCGCTACAAGAAGGACCTTCCGCTCAACTGCTGGCCCATCCGGGACGGAATGGTGCTGCCGCCGTGA
12143	c_000000003427	1259	1634	r	Prolyl oligopeptidase family	PF00326	ATGGGTGCGCTAAGCTTGCTCAACACTTGGTTGCTTCCTTTTTGTGCCGTGCAGATTCGGCGGGTATGTCCCTACCAGAATGTGAGCCCCGCGGCGTCATACCCGCCCACGCTGCTCACTTGCAGCCAGAGTGACCTGCGGGTGCCCTTCTGGGGGCCCCTAAAGCATGCAGCACGATTGCGAGGCTCCATAGCGGCAGCAGCAGCAGCGGCAACAATGCAGCAAGAGGGAGGCGGCCGGTCTGGTGGGCCCATCCTGCTGCTGCCTGATGAACACGCGGGGCATTTCGTGCATGAGCGGGATCGCTTTGCCGCCAAGGCGCAGCAGTATGCATTCTTGGCAGCCGCACTCGGCGGCCAGCTCCCAAGCGCTTGA
12145	c_000000003427	1808	2642	r	Prolyl oligopeptidase family	PF00326	GCAGGGGTGCACACAGCAGCAGCAAAAGGGCAACAGCCAGGCAGCGGCGCCGGACCCATGGTAGCAGCAGCGGCAGCGGTGGCTGCCGAGGATGATGCTGCCACCAGCGGAGCTGAGCTCATCTGGCAGCGCCTGTGGGCAAGGTCAGCAGACGGCACGGCAGTGCCGCTGACTGTTGCGCATAGAGCCCACCTGCTGGCCCGGGAAGGCAGCGGCAGCAGAGGCGGTAACAGCAGCAGCGGCGGCAGCAGCCAGCTTCGCCCTGTCGCTCCCCGGCCCTGTTTGCTGGTTGTGTATGGAGCCTACGGCCACTGTCTGCCCACAGAGTTCGCCCCAGACCGGCTGCCGCTGCTGCGCGACGGCTGGGTGCTGGCACTGGCACACGTGCGTGGCGGCGGC…
11103	c_000000003144	1270	1465	f	Ribosomal protein L30p/L7e	PF00327	ATGGCCAAGACCGAGAACAAGACTGTGACCGTCCGTCAGGTCGGCAGCCCGATCCGCCGCAAGGGCGATCAGCGCGCCACCCTGGTGGGCCTGGGTCTCAACCAGATCGGCCGTGAGTCGACCCTGGAAGACACCCCTTCCGTCCGTGGGATGATCGCCAAGGTCGCCCACATGGTGGAAGTGGTCGAGAAATAA
50795	c_000000015419	1225	1420	r	Ribosomal protein L30p/L7e	PF00327	ATGAGCGCCCCCGTGCACAGCCTGTTCATCACGCTCAAGCGCAGCTTTGCGGGGACGCGGGAGCACCACGTGCGCATCCTGCAGAGCCTGGGCCTGCGCTACCGCCAGCAGACAGTGGAGCAGCCCAACGTGGCGCACATCCGGGGGGCCATCGACAAGGCGAGTGGCCGGCTGGGTAGTGAGTTTGTCGCCTAG
8127	c_000000002335	13472	13790	f	Histidine phosphatase superfamily (branch 2)	PF00328	GTGCTCTTTCGAGGGCGGGCCTTATTGGCCAATGCCTGGCTGCGTTCCATTGCCCTCCGCCCTCCGCTGCCCCACTACAGCCTGTCACTTGGCGCCGCCGCCTCTATTGCCAGCAGGCCTGAGGGTGAGCTGCGCTGCGTGCTGGCGGTGATCCGCCATGGCGACCGCACGCCCAAGCAGAAGATGAAAATGAAGGTGACCCAGGAGCCCCTGCTGGCGCTGCTGCACAAGTACCTGGACTCCAAGGGCAAACAGGCCAAGCTCAAGGTGAGGCGGCCACGCTTGAATGCAGAACACCAGTGTGCAAGCACATGTTAG
8129	c_000000002335	14365	14656	f	Histidine phosphatase superfamily (branch 2)	PF00328	GTGCTGGAGCAGGGCGGCCAGTTTGCCGGCATCAACCGGAAGGTGCAGCTTAAACCGCTGCGCTGGTCAGCAGTCGAGGAGGGCAGCGGGGAGCAGCCGCGGTGCGTGGAGGCGCTGCTCATCCTCAAGCACGGCGGCGTGCTCACGCACGCTGGGCGGCAGCAGGTGCTGCAGGAGGCGTTGTGGGGCGCCTCACACAACCGAAATTGCGCCATGCCTGGGGCGTGCTGCGCGAAGGCCTGCACTTCCTGGTGTTTGGAGGAGCTGTCTTCAGGTGGTCGGGAGAGTTGA
8130	c_000000002335	14639	14978	f	Histidine phosphatase superfamily (branch 2)	PF00328	GTGGTCGGGAGAGTTGATGCTAGTTTGTGCCTTGAAACATGTCCCACTTCTGTTCGTTTGGGACCGCTGCAGGCGGAGACCCTGGGCAACCTGTTCCGCAACGTGATGTACCCGCCCTCTGCGGGCGGTGGCCTCCTGCGCCTGCACTCCACCTACCGCCACGACCTCAAGATCTACTCCTCCGGTGAGTGCGCGTGTGCTGATGCAAACAGGGCCTGGAGGTCTTGGGCAGGCTTGAGGGACAAAGCGTGGGCTTCTTTTGTTGAGATACATGTCTGCATACTGGCATGCGTTGCATGCATCAACCTTGCTGCTGACCTTGTCTCTATGGGTGCGTGA
8131	c_000000002335	14974	15133	f	Histidine phosphatase superfamily (branch 2)	PF00328	GTGATCGCCTACATGCTGGCAGATGAAGGACGGGTGCAGACCAGCGCTGCTGCCTTCACCAAGGGGCTGCTTGACCTGGAGGGTTCGGCGCTCACACCCATCCTAGTCAGGTGCGCATCCACGTTGGCTGCTGGTAAGCTAGGCGGTCTGCCGGTGTAA
17846	c_000000005116	8851	9211	r	Nucleoside diphosphate kinase	PF00334	ATGCCTGAAGCACCCATTGACGATGCCATTGTTGTCCTTGTTACAAGTTGCAAGGCATCTAACCGGCCACTGCCACATCTACAGGGCTACACCCTGCGCGGCCTGAAGCTGATGAACGTGTCCAAGCAGCTGGCTGAGTCGCACTACGCCGACCTGTCCTCCAAGCCCTTCTTCGCTGGTGCGTTCCATACTTCAGGCCGCTTGAGCTCAACTGGGAAAAGCTGGACTGACTCCAGGCTCGTTTGCTATGGCCCCACCACACACTGCACCATGAACAGGGCAAATGTGCATGCCAGCCCGTTGTGCTTAGGCTGGCTGCAATTTCAGCTCATCTGCCTGCACATCTGCAGGCCTGGTTGA
34040	c_000000010064	41	233	r	Phosphoglucose isomerase	PF00342	GTGCGCAGCGGCGAGCTCAAGGGCGTGACGGGCAAGCCGCTGACCAACGTCGTCTCCATCGGCATCGGCGGCTCCGCGCTGGGCCCGCTGTTTGTGCACACCGCGCTGTCCACCGACCCAGAGGCCATGGCGCAGGTGGGGGGTGCTGCGCTGGGGGCCGCTGCTGCCACCGGCACATTTGGGATTGCTTGA
34041	c_000000010064	493	700	r	Phosphoglucose isomerase	PF00342	GTGCCCGACAAGGTCAAGGCCATGTTTGCTGGCGAGCACATCAACAGCACCGAGGACCGGGCGGTGCTGCACACCGCGCTGCGCGCGCCGCGCGACTCTGTGGTGCAGGACCGCGGCGCAAACGTGGTGCCCGAGGTGTGGGCGGTGCTCGACAAAATCCGCGCCTTCTCGGGTGGGTGCCGCTGGGCAGGCCCACAGCGTGGCTGA
2912	c_000000000870	361	1006	f	Carbohydrate phosphorylase	PF00343	GTGCACGACGAGGGCGGGCGCCAGGTGTTCCGGTGGAACCCCGGGGAGACGGTGACGGCCATGGCGTACGACAACCCCATCCCCGGCTTTGGCACCAACAACACCATCAACCTGCGCCTGTGGGCCGCCAAGCCCGACCGCGAGTTTGACCTACAGGCCTTCAACACCGGCGATTACGTGCAGGTGGGTAGAGTGGGGTGGAGGGGTGGAGCTGAGGGGAGGCGTGTGTTGATTCTGAAGCAGCACAGCATATGCAGGTCAGGGATCGAGGGTGGGAGGGCAGCAGGCGGGCAGGTGATTCGCACTCCGCAGGCAGGGGCGTCGCATGGGCCGGTGCCTGTAGGTGTGGGTTGCTGCCCACTGGCCATGCCATGTATGCCAGGTGACTGCCCTCTTCCT…
2913	c_000000000870	1005	1365	f	Carbohydrate phosphorylase	PF00343	ATGCTGCAAAAGGTCTGCATGCCTGGCGATCTGGCTGCAACCCCACGCTGCCCGCCTCTCCGCCCGTCTGCCTTGCCGCAGGATGTGGTGCGCCGCTACAAGGAGATGCACGACGGGTGGGATGAGTTCCCCGACAAGGTGGCCTTCCAGATGAACGACACCCACCCCACCTTGCTGGGTAAGGAGGGCCGATTTGAGCAGGCTGCGCTTCTCTGTGTGCTGCCTCGTTGCCTGCTGATCGCACACACGCACGCTGATGCGTCCAGCGAGCAGGCCATGCGGCCCGTCTGCTGGCTCTGCACCGTAGGCAGGCCCAGGACATGCCCTGCCAGCCTGGCCCTCCCGCAGTGCCCGAGCTGA
2914	c_000000000870	1325	1454	f	Carbohydrate phosphorylase	PF00343	ATGCCCTGCCAGCCTGGCCCTCCCGCAGTGCCCGAGCTGATGCGCATCCTGATGGACCAGGAGCACCTGGGCTGGACCAAGTCCTGGGAGCTGGTCAACAAGACCTGCAACTTCACCAACCACACGTGA
2915	c_000000000870	1742	1991	f	Carbohydrate phosphorylase	PF00343	GTGCTGCCCGAGGCGCTAGAGAAGTGGCCGGTGGCGATGATGGAGAAGCTGCTCCCGCGGCACATGCAGATCATCTACGACATCAACTGGCGCTTCCTGCAGCAGGCAGGCGGAGCACGGGTCTTGTTCTTCACGAGCATGCAGGGGGCTGACAAGAAAGGTGCCATCCCAAGCTCGTCTGCACCACACCAGTGGGGCTGCCCCAGTGGGGCTGCTCACGGTCCTTCCAATCCTGCCGTCCTGGCCTGA
2916	c_000000000870	2111	2369	f	Carbohydrate phosphorylase	PF00343	ATGTTGGCAGTGAGCAGTGTCATGCATGCGTTTGGCTTTGTAGTGCAAGAAGGAACAGCTGGTGTGGAGACATTTCTGCCAGACAAACAAGCAGCCTCACCTGCACCTCTCGCTGCCCCTGTGCAGGTGCGCATGGCGTACCTGGCGGTGATTGCCTCCAAGTGCGTCAACGGCGTGGCGAAGATCCACTCTGGTGAGTTGTTTCTGTTGCTTGTTTTCGCTTGCTCTGCCAAAGACAGCTCAAAGCTGCCCTTGTAG
22476	c_000000006468	2741	3071	r	Carbohydrate phosphorylase	PF00343	GTGCGGCGTGGCTCAAAGGCGGCCCCCCCCTGCGACCCTGCTGCCCTCAGCACTGTGCGCCCAGGTCTTGCACCAAGGGGCCCGCAAAATGGCAACTTCTTGGCATTCTGGTTTGTAAACCCTGCACCGCCCCCCTCCCTGCCTGCAGCCAACGACTTTGCCAGCTACATGGATGCCCAGGACAAGGTGGATGAGCTGTACCGCGATCAGGAGGAGTGGACACGCCGCTCCATCCTGTACACCGCCTCCAACGGTTTCTTCTCCAGCGACCGCACCATTGAGCAGTACGCCCGGGAGATCTGGAACGTGCAGCCCACCCCGCTGCCCTGA
22546	c_000000006493	2132	2519	f	SecY translocase	PF00344	GTGTACCTGCTGGCCAGTCACACACTCGGTCACCCCCCTCCCCTTGCCCTGCCCCCAGGCGGCTCCATCAGCAAAGTGGGCGTTTTCTCCCTGGGCATTGTGCCCTACATCAACGCCTCCATCCTGCTCCAGTTGCTGGCCACCGCCTTCCCCAGCCTCAAGAAGCTGCAGCGGGAGGAGGGACCCCAGGGCCGCGCCCGCTTCCAGCAGTACCAGAAGCTGGCGGCGCTGGTGTTCGCGGTGGCACAGGCGGTGGGCCAGCTCACCTACCTGCGCCCCTTTGTCGACGACTTCTCCCCCGGCTGGCTGGCAGAGAACACGGTGCTGCTGACCGCAGGCGCCATGATCCTGGTATATGTGAGCGGGGCCCGAGGCGGTGTGGGGTGA
11100	c_000000003144	1	295	f	Ribosomal protein L6	PF00347	GACGGTTTCGAGAAGACCCTGGAACTGGTCGGCGTCGGTTACCGCGCCGCCCTGAAGGGCAAGGATCTCTCGCTGCAGCTCGGCTTCTCGCACGACGTCGACATCGCTCCGCCGGAAGGCGTCACCTTCGCTGTGCCGAAGCAGACCGAGATCAAGATCTCGGGCGCCGACAAGCAGGTCGTTGGTGAAATCGCCGCCGTCATCCGCAAGATGCGTCCGCCGGAACCCTATAAGGGCAAGGGCGTGCGCTACCAGGGCGAGTTCGTCCGGCGCAAGGAAGGCAAGAAGAAGTAA
29719	c_000000008722	2	203	r	Dynamin family	PF00350	TTGCGATTCAATGCAGCCGGCAAGAGCACCCTGCTCAACGCCCTGCTGGGCGACAAGGTGCTCCCCTCCAGCAACGTCACCGAGACTGCCCGCATCGTCCGGCTGCAGCATGCCCCGGCCCGCACGCTGCCCCTGCTGTCCTATCCCATCCCTGGCGGGGGCAGGGTCCAGGTGGAGGGCGTGCCCCTGGTGCGGGAGCAC
7824	c_000000002252	2035	2197	r	Biopterin-dependent aromatic amino acid hydroxylase	PF00351	GTGGTGCTGGAGGGCGGCGAGCCCAAGGCCTTCGGCGCCGGCATCTTGTCGTCCTACGGCGAGCTGCAGCACATGGCGGAGGGACGGGCAGCGATGCTGTCACTGGACGTGTTTAGCCCCCTGCCCAAAATTAGCTACAAGGTGGGAGGAGGGCGTAGCTGA
7826	c_000000002252	2417	2780	r	Biopterin-dependent aromatic amino acid hydroxylase	PF00351	ATGCGCCACGCCAGCAAGCCGAACTACACGCCCGAGCCAGACGTGGTGCATGAGCTGATCGGTGAGGGCCGGGAAGTCGCGTCTTGGGGATGGGTGTGGCCAGCAATTTTGTGGATGCTCATTTTGGGGCCGTGCGCAGCTTTACCTCTCCTTTTGACGATGCGCACGCGCCTCCTGCCTGCCAATCAGTGCCTACCAATCTGTGAAGTGCCCATCAATGTCTTTCCCTGCCGACCCTCCTCCGCAGGCCACGTGCCCATGCTGGCAGACCCATCCTTTGCAGACCTAGTGCACGCCATCGGGGTGGCCTCTCTGGGTGCCGATGAGCAGCAGCTAAAGCACCTTGTCAAGCTGTACTGGTGA
31182	c_000000009199	2996	3185	f	Biotin-requiring enzyme	PF00364	ATGCCGGCGCTCTCGCCCACCATGTCGCAAGGCAACTTGGTGGCTTGGCACGTGAAAGAGGGGCAGGAGATTGCGCCGGGCGACGTGCTGGCAGACGTGGAGACTGATAAGGCAACGCTCAGGTGGGCGCCTGCTGTCATCCCAAGCCCTCTGTTTGCAACGCAGCTGGTGGGCGGCGGCCTAGGCTGA
54550	c_000000016621	238	523	r	Biotin-requiring enzyme	PF00364	GTGGAGGGCTCGCAGTGCCGGGGAGTCTCATGGTTTCGTCATCTCCTGCCCCCCCTGCGCTGCAGGCTGGCGCAGACGGGGGAGGGCATCAAGGAGTGCGAGCTGGTGCAGTGGTTTGTGGGGGAGGGCGACACGGTGGAGGAGTTTGGACGCGTGTGCGAGGTCCAGAGCGACAAGGCGACGTTGAGATCACTTCGCCGTATGCCGGTGCGCTTCATGGAAGGCTTGTGTAGCAAAGTGTTACGACTGCTGGTGCGGGCAGACGGACTGCGATGCTGCATCTGA
31347	c_000000009252	3351	3711	r	Phosphofructokinase	PF00365	GTGCAGGCACCAGGGCAAGCACTAGTTCTGGCTCAGGTCGCTGAATTGGCCCTCCTCCGCGCCCCCTGCGCCCGGTCGACCTGCAGCTTTGACACGGCGGTGGAGGAGGCGCAGCGAGCGCTGCTGGCGGCCAAGGTGGAGGCCAGCAGTGCATACCGCGGCATCGGGCTGGTCAAGCTGATGGGCCGGCAGTCGGGTTTCATCGCCATGCAGGCGTCCATGGCCTCTGGCGTGGTGGACATTGTGAGTTGTTGGGTACACACAGCAGGGCGCTGTGCAAGCCACGGGGTGCTTGTTCGTCAGGGCGGGGTCCGGCGCCCAGCAGGCCTTCACATCGCGAAAGTGCGGCCTGAGCCGTGA
37040	c_000000011007	1	256	r	FGGY family of carbohydrate kinases, N-terminal domain	PF00370	ATGCCATCCGTCTGGCAGGACCGCCGTGCCGAGCCCATCTGTGCCGCGCTGCGCGAAGCCGGCATGGCCGACACCATCCAGCAAAAGACCGGTCTGCTGATCGACGCCTACTTCTCCGGCAGCAAGCTGCAATGGCTGCTGGACCACGTGCCCGGCGCCCGCGCCGCGGCCGACGCCGGCGACCTGGCCTTCGGCACCGTGGACAGCTGGCTGATCTGGCAGCTCACCGGCGGCCGGCGCCATGTGACCGATGTC
53239	c_000000016218	452	701	r	FGGY family of carbohydrate kinases, N-terminal domain	PF00370	ATGTCAAATATCAGTGTCAAATCAAAAGCAAAACTGATAAGCCTGGTGAATGCCGTGCCAAGCGTGCAACCCCGGCCTCTGCCGCCCCCTCCCTGCGCAGCCTCCAAGCTGCTGTGGCTGCAGCGGCACGAGCCGCAGCACTGGGAGCGGCTGGCGCACGTGCTGCTGCCGCACGACTACATCAACTTCTGGCTGACCGGCCGGTTGTGCATGGAGGTGAGCCCCGCTGGCTCCGAACTCGCTCTCTAA
53240	c_000000016218	735	1101	r	FGGY family of carbohydrate kinases, N-terminal domain	PF00370	ATGGCCCTCCCGCAGGCCTGCAAGGAGTCGATCAACGACGCCCTGTCTGCGGCAGGCACCAACTGGGAGGAGACGGCTGGCAGGGTGCGGGCGCTGGGCGTGAGCGGGCAGCAGCACGGCCTGGTGGCACTGGATGGCGACAAGCAGGTCATCAGGCCCGCCAAGCTGTGGTGCGACGTGGAGAGCGCCCCGGAGGCCGCGGAGCTGTCTCAGCTGTGGGGCGTCACCATCGTGCCCGCCATCACAGGTGCGTCACGCAGGCACGCACTCGCGCATGTGCCAGGGCGGTGCTGCTGCCCGTTGCTGCCCAGCCAGCAGGTGCAGGCTTTCCTCCAGCAAGTTATCACCCTCCGGCGGTCCGTATGA
57481	c_000000017572	2	353	f	FGGY family of carbohydrate kinases, N-terminal domain	PF00370	GGCCAGGGCGAGCCCGGCGGCGGGACCTGCCCAGGCGCTGCGCACACCCGTGTTCGCCAGCTGCGGCGCTGCATGCCCGGCTGGCGCATGTATGCAGGACTTGGGAAAGATCACGCTGCAGGCATGCTAATGACATCCTCTATTTATGTTGTTGTTCACGAAGACGCCCCCGCTCCCCCCCTTGCAGGCGGCGTGGACGGCGGCCTGCACATCACCGATGTCTCGAATGCTTCGCGGACCAACCTCATGGACCTGCGGACGCTGAGCTGGCACGAGCCCACGCTGCGCCTGTTTGGCGTGCCCCCCGCCATGCTCCCCCAGATACGCAGCAACGCCGAGGTGTATGGGTGA
21255	c_000000006113	547	730	r	Enoyl-CoA hydratase/isomerase	PF00378	GTGTTTGTGCTGCAGGACGCGATGAGCGCGTTTGAGCGCTGCCCGGTGCCGGTGGTGGCGGCCGTGCACGGGCACTGCGTGGGCGCTGGGCTGGACCTCATCACCGCCTGCGACCTGCGCCTGGCCACCGAGGACGCGCAGTTTGCAGTCAAGGCGAGGCAGGGGCCTGGGCTGGGGGGTTGA
47856	c_000000014454	5885	6173	f	Enoyl-CoA hydratase/isomerase	PF00378	GTGGTTCTTTGTCCTGCAGGCACAAGCTTTGGGCTGCCCGAGCTGCAGCTGGGCATCATCCCGGGCTTTGGCGGCACCCAGCGCCTGCCCCGCGCCGTGGGCCTGCAAAAGGCGGTGGAGATGATGCTGACCAGCAAGCCGATCAAGGACGGAGCCGCCAAGAAGCTGGGCCTGGTGGACGAGGTGGTGCCGCCGGGCCAGCTGCTGGCGGCCGCCAAGAGCTTTGCCCTGGAGATGGCAGGTGGGCAGCCGGCCTGCCTGGTTATGGCTTGTGGGATACGGGCATAG
19793	c_000000005679	888	1344	r	Cytidine and deoxycytidylate deaminase zinc-binding region	PF00383	ATGCGGCGGGCGCTGGCGCTGGCTCGCCGCGCGGAGGGGCAGACGCACCCGAACCCTGCGGTGGGCTGCGTGATCGTCTCCCCAGATGGCCACGTCGTGGGCGAGGGATACCACCCTCGCGCAGGGATGCCCCACGCCGAGGTGTACGCGCTGCGCGCGGCAGGCAGCGCTGCAGCGGGCGCCACGGCTTACGTCACCCTGGAGCCCTGCAACCACTACGGCCGCACGCCGCCCTGCTCACGCGCGCTTGTGGCCGCTGGCGTGGCACGTGTGGTGGTGGGCTGCGTGGACCCAAACCCCCTGGTGGGGGGCCAGGGCGTGGCAACCCTGCGCGCCGCAGGCATTGCAGTGGCGGTGGGCTGCGAGGAGCAGGCCTGCGCAAGCCTGAATGCCGAGTTC…
45068	c_000000013539	2327	2609	f	Cytidine and deoxycytidylate deaminase zinc-binding region	PF00383	ATGCGCCTGGCTTTGGATCAGGCCGCTGCGGCGGCATCAGCAGACGAGGTGCCCGTGGGCGCAGTGCTGGTGTCGGCACAGGGGGAGGTGCTGACGGCGGCTCGGAACCAAACCGAGGGCGCGGGCGACCCGACTGCCCACGCTGAAATGCTGTGCATACGGGCCGCTGCGGCTCAGGCGGGTGGCTGGCGGCTGCTGGATGCCACCCTCTACGTCACCCTGGAGCCTTGCCCCATGTGTGCGGGAGCTCTGCTGCAGGTGGGCACTTTGCAGGGGTGCTAG
57060	c_000000017427	2948	3236	r	Cytidine and deoxycytidylate deaminase zinc-binding region	PF00383	GTGCGGTACATGCGCGCCGCTCTGCAGCAGGTGCGGCGGCTGGCGGTGGCAGGCAGGCGGCTGAAGACTGGTCGTGTCCCCTCTGACAACTGCTTAGATTTTAGATTTCTGCGGTGCTGGGCACCCTTTTTGCAGGCTTGCATAGCTCTTGAAGATTCAGAGGTGCCCGTGGGGTGCGTGGTCGTGCGTGACGGGCGTATTGCGGCGACCGGCAGCAACAAAACAAACGAGGAGCGCAACGTAAGGACTGGATGGGCACAACTATTTCACTTCCCTCCCTGGATTTAG
14223	c_000000004021	167	1313	r	Chromo (CHRromatin Organisation MOdifier) domain	PF00385	GTGAATGCACAGCAGGAAGACTGGGACCAGAAATTGGCTCCACTGGAGTTTGCATACAATGACAAGGTGCAAGCCTCGACAGGCTTCACGCCCTTCTATCTCAACACAGGGCGGCACCCACGCACTCCGGCCTCGCTCCTCAACAGGAAGGGGATGAGGGCAGTGGCCCCAAAAGCTGCTGTTTTCGTCGCCCGCTTGAGCAAAGATCTCAATCTGGCTCGGCAAAATTTGGAGCGAGCCCGTGAAACAATGGCCAGATGGGCTAACGAGCGTCGCCGCCACCACACTTTCCAAGTTGGTGATGAGGTGATGCTGGCCACAGAGAACCTGAACGTACAGGATCCTGGCCAGGCACGCAAACTCCGTGACAAACGGGTAGGACCCTTCGTCATTACAGAG…
10301	c_000000002922	882	1185	r	D-isomer specific 2-hydroxyacid dehydrogenase, catalytic domain	PF00389	ATGGACTCCTCCCCTCTCTTGGACGAACGAGAGCTGCGTCCTTCGTCCTCAGGTGGTGTTGCTGCCAGTCGTAGGTCCACGGCGGGCTGCACTGCCTGCACAGCTGCTCAGCTGCCTGCAACAACCCGTGTGGCCATCCAGCGCCTGGATGCCCCTCTGCTGCGCGCGGCCCCACGCCTCAAGCTGATCATACAGTACGGCGTCGGGGTGGAGGGAGTGGACATCCCCACGGTAAGGGCAGCTGCAGAGGCCAAGCTGCTAGGGCAGGGCCGAGAGACGGGCGCCGGCGGCGGCGGCAGCTAG
59554	c_000000018311	2	728	r	D-isomer specific 2-hydroxyacid dehydrogenase, catalytic domain	PF00389	ATGGAACCGAAAGCTGTGACTGAGGCAGCGCCTTTGAAGGTGATAAGAGTGCCGGGGGAGCAGCTAAAGGAGCGATGCCGTCTATGCAGCGGGTTTGACGGCATGGTGCTCCCACCGCTCCGCTGCCGCCGCCTGCTGCCTGTCGCCTCGTGGCACGACCTTTCCTGTTGCCTGCCTGGGCTGTGCACCTCCCTCTTTGCGGCCCTCTGTTATCAGCTGGACATTGATCCATCACCTCCTTCACCTGCGCACCAGCAGGTGCTCTTTTGCGGGCGGGACATGCACTTTGGCTTTGTGTTCACGCACCAAGCGCTGGCGGGGGACGTGGGCGTTCAGGTGCGCTGGGCACTATGCAGGCCTGCCTGTGGCTGTCTACGCCAGCTTTCTCTTGCCTGCCTG…
59783	c_000000018380	2	941	f	D-isomer specific 2-hydroxyacid dehydrogenase, catalytic domain	PF00389	TGCGCCTCGCTTCCGCCTGCCGCTTCCGCAGTCGTGGCCGTGGCTGCCGAGGCGGCCAAGCCCACCATCCTGGTGGCCGAGAAGCTGGGCAAGGGTGGCGTGGACATGCTGAAGGAGGTGAGCCTGGGGGCGCGGTGGGTGCTGCCCACCCGCCTCGCCGGCCTTTGCCCGCTGTTCTCACTGCCACAAGCGCGCCCTGCGACACGCCTTGTCTGCTTCTGCGCTGTTGCGAAACAGGTGGGCACTGTGGACTGCACTTATGACATGTCCAAGGAGGATCTGCTGGCCAAGATCAGCCTGTGCGACGCGATTGTCATCCGCTCGGCCACTAAGGTGAGCTCGGGAGGGCTTGCTTTGAGCTGGAACCGACCCTGGTCTCGAAGGGCTCAACGACGCTCT…
42819	c_000000012857	1	391	r	Malic enzyme, N-terminal domain	PF00390	GTGAGGACAGCGGGCTTGCAGCCTCGAGTTCGCACTGTGCTCGCAACCTGCGCACTGCCTTGCCTTGTGCCCGCCCATGTGCCCTTGGGGGACCACGTGCCCATTCGTGCCGCCACCAACTACAAGAGCACACCGGCTGATGCCCAGCCTACTGCCCACCGACCCCTGCCTATTCCGGCATTTACAGCCCCCCCTATTGACCCCATCCCTGCAGGTACCACAGTATCGGGGTGCCCACGTACGGCCTGTACCTGCGCGCCACCGACGCCGGCCGCTTCCTGCAGCAGCTGCCGCGCCTACCCCCAGCAGGACGTGCGCGTGGTGGTGGTGACCGACGGCGAACGCATCCTGGGCCTGGGAGACCTGGGGGCGGGCGGCATGGGCATCAGG
42820	c_000000012857	387	549	r	Malic enzyme, N-terminal domain	PF00390	ATGCGCTTGCAGGGTGGGCTGGGCTGCATGCATGCCCTCCTGCCCTATCCTGCCACCCACCGGTTACTTCTTGCCCCGCCCCATCGCTCGCAGGTGCACCACGTTCAGGAGATCCTGCCTTTTGTGTACACCCCCACCGTGGGCGAGGCCTGTCAGAAGTGA
30809	c_000000009071	238	475	f	6-phosphogluconate dehydrogenase, C-terminal domain	PF00393	GTGGTGCAGCTGGCAGTGGGCGCCGGCATCGGCGTGCCCGGCATGACCTCCTCCCTCTCCTACTTCGACACCTACCGCCGCGGCCGGCTGCCTGCCAACCTGGTTCAGGTGGTGCTTGCTGCTTGCGTGGTTTCATGCTCTGCGCTCCTCCTGTTCCGGTCATGGCCTTGGATGCCACGCACTGTTGCCGATTGCCTGGGCCAAGAGTGCCGGATGGGGGGGCTTTGGGGCAGGTAG
30810	c_000000009071	511	829	f	6-phosphogluconate dehydrogenase, C-terminal domain	PF00393	GTGGGTCAAGTTGTGTTCAGCGAGCCCGACCTGCTTTCTGTATTCCAATGCCTTGCCCCGTCCTGCATCCTGCAGGCACAGCGCGACTTCTTTGGCTCCCACACGTACGAGCGCAATGACGGCAAGGAGGGCTGGTTCCACACCGGTGGGTGGTGCCGCCGCCGCCGCCGCGAGCAGGGGCCTGCAGCAGAAATGTTAGGGACAAGACTGCAATTCCAGGGCACCGCCTTGCCCGTCGTGCCAGCAGAGAACCGGGTGGCTGCGCACATGTCACCCACCGTCGTTGCCCCCGCCATGGCGCTTTATTTGCCAGGCTGA
5971	c_000000001731	143	1022	r	WD domain, G-beta repeat	PF00400	GTGGACGGCGGGCGGCGGTGGCAGCTTGTTGGCACAAGCAGCAGCAGCCATCCATCACCTTCTGCATGCCTGTTTGGACGTGTGCGTGCACTTCATGGCAGCCGAACGGATGCACCCGGTCCCTCTGCCGCAGGTTCTGGGAGGCAACATCGGGCATCTGCTACCGCACGCTGCAGTATGCCGACAGCCAGGTGGGGCATTAAAGCAGGCATCCAGGCTGCGCTTGTTCCGGGTGGGTTCAGCCCATGCCGCCAGCTGTTGAGGGTTGCACCTCAGGACCCTGGGGCGGGGCCGGGCATCAGCGCCTGCTGTTCCACCAGCCACACCTGCCTGCCTTGCCAGCAGGTGAACAAGCTTGAGATCACGGCGGACAAGACCCTCATAGCGGCAGCCGGCAAC…
10250	c_000000002907	236	542	r	WD domain, G-beta repeat	PF00400	ATGCGGCTCTCCCTTCTGCAAAAGCACGAGAACGCGCATGAAGACAGCGTGTGGACAGCGGCCTGGGCCCCCGATGGCGGCACTTTGGTCACGGGCTCTGTGGACGAGAGCGTGAAGCTGTGGAACGAGGCAGGGGACACGCTAGAGCAGAAGCATCAACTGGTGAGGTGGCAGGAATTGATCGACAAGGGCCTGAAGCGTCCCAGCCCGAAGCGCTTGCTGCCCCGCCGCTGCAGCTGCCGCCCTTGTCTCCCGCCTGCCGTGCTCTCCCCATGGCTTTCTATCCGAGCGCATCCCAAACCCTGA
13549	c_000000003827	954	1323	f	WD domain, G-beta repeat	PF00400	ATGGACTGCTGCTTCACCCCCTCGGATGCCTTTGTGGTCGGCTCCTCAGGTGCAGAGCAGTGGTTTGGCCCACGCACATCCCACTGCGCAGCCCAGCTTGCCCAGCTCGGGCTGCGCAACTACCCCTTGCTTTGCAGGCCCCAGCGGCTGGACGTCTGCTGTCTGCTGGATCAATCCGCCGATAGCCTCTCCTGCCCGGCGCCTGCACCTGCAGAGGATGGCAGGGTCTTCTTCTGGGAGCTGGTCGACGCTCAGCTGGTGGAGAGCTTCCAGGCACACGCCGACGTCGTGTGCAGCCTGGCCATGCACCCGAAGGGCGAGTGCCTGCTCACCTCCTCGGTGGACGGCACGGTCAAGGTCTGGACCTGA
19088	c_000000005468	3477	4068	r	WD domain, G-beta repeat	PF00400	ATGCTGGACGTCGATGCGCATCAGGTGGCATGCGCTGCGGTGGCACTGCAGGCTACACGCTTCCAGCATCTTTGCTGCCAGCCTCGGTCGACCTCTTTCCCCCGTGTCGTGCCCTGGGGCCTACATGCTCCCTACATGCATTCCTTGTCACCTGCAGAGGGGGTGTACGCCGTGGCGTGGTGCCCCACCCAGCCAGACCTGGTGGCCACGGGCGGCGCCGACGACAGGGCCTTCATCTGGCGCGTGGGCCAGGATGCGTACGAGCAGACGGGGGGTGCCACCCTGGAGCTGGGCGGCCACTCGGACACCGTCTGTGCCCTGGCCTTTAACGCCGCCGGCGACGCGCTCGCCTCTGGCGGCATGGACGGCCGGGTCAAGGTGTGGGAGGCGGCCTCGGGG…
21657	c_000000006226	657	903	r	WD domain, G-beta repeat	PF00400	ATGGCGGAGCCAGCACCGCTGCCTGTGGCACGGCAGTTCGACCTAGTGGGACATGCCAAGGCGGTGACGGCTGTGGAGGCGGACCATAATGGCAGCCGGCTGGTAGCGGGCGGCAATGACTACATGGTGCACCTGTGGGATTTTGGAGGGCTCAAGTCGGATGGCAAGAGCTTCCGCAGCTTTGAAGTTACGGAGGGGCACCCCGTGGTGGCGGTGAGGACTCTGGTCTCCTGTTGCGCTAGGTGA
40211	c_000000012028	3627	3993	f	WD domain, G-beta repeat	PF00400	ATGCAGGCAGTCAGCGGATCGCAAGACGGCTTCGTCATGGTGTGGAACTTTGCCGGCGGAAAGAAAGACCGCCAGGCATTCCGCTACATCGGGCACACCGCTCCCGTCACCAGCGTGGCTTTCAATGAAGTAAACAACCTCATTGCCTCCTCGTCCGAGGACAAGTGTGTGCGGCTGTGGAAGCCCGCAGCAGAAGGCCGTTCCACCGTACTGAAGGCGCACACAGCTGCGGTGCGGGCCTGCGCCTTCTCTGCCAACGGCCGCATGCTGGCCACATGCAGCGACGACAAGACGGTCAAGGTTTGTCGGATCTCCAGCCATACCCAGCTTGTACCATTTCAAACTAGGCTTAAAGCGGGGTGTTGA
40212	c_000000012028	4102	4375	f	WD domain, G-beta repeat	PF00400	ATGATTTGTGCTACGAAACTGCTGTTTTGCTACCTGCAGGTGTGGTCCGTGCCACAGCATAGCTTCCTCTGCAGCCTCAACGGCCACACCAACTGGGTGCGCAGCTGCCAGCTGTCCCCAGATGCTCGCCTGGCTGTCTCGGGCAGCGACGACCACACCGTTAAAGTATGGGATGTGGAGACGCGGGCAGCTGTGAGCACCTTTGGGGAGCTGAATGGCAGCAGCGCCACCGTCACGCGCTTCCATCCTGACGGTGCGATACGTCTGGCTTGA
40213	c_000000012028	4517	4712	f	WD domain, G-beta repeat	PF00400	GTGGCCACTGGCGGCAGCGATGGCAGCCTCAAGCTGTGGGACCTGCGCAGCTCTCGCATCATCCAGTACTACGAAAACGACGGGGCAGTGACGGACGCGGCATTCCACCCCTCTGGCAACTTTCTGCTCAGCAGCTCCATGGATGGCACGCTCAAGGCAAGCTTGTGCAAGCTCGACCCGGGCTTGCTGTTGTAG
40819	c_000000012203	1	574	r	WD domain, G-beta repeat	PF00400	TTGCTGCCTTCCCTGCTTGAGCAGGGAGCCCCCAAATGCCGGTATGATACTTCAGTAGTACTGCTGTTGCCAATGCACTTTGGTGTTTTTCCTGCTGTGGCCTTCTTGCTGCAGGTGGTCACCCTGGGCCGCCTGCCCACTCGGCTGGTGGCCACCGCCGGCGCCGACACCACCGTGCGGATATGGTGCGCCGCCACTGGCCGCCAGCTGCAGGTGCTGGCGAGCCACAGTGACATGGTTACCAGCGTGGCATGGAGCGCCTGTGGTGCCCTGCTGGCTAGTGCTTCGCTGGACGGCACCGCCCGGCTGTGGAAGCTGCATGAGGGGCTGGCGAGGAGCAGTACTGGTGAAGGGGCAGGCGTCAGCAATAGCGGAACCAGCCCAGGGCAGCTGCTCGAG…
49186	c_000000014881	0	828	r	WD domain, G-beta repeat	PF00400	GTGGTCCCTTGGCACTCATCGCCAGCCTGTGCCTCTGCAGGGCAGCACGTGCTGGCCAGCGGCGCTGATGATGGAAGCGTCGACCTTTGGTACTTCTCGTCTGGCAATCCCAGCAGCGGCACGGCAGCAGAGCTGCGGCACGCCCAGGCACAGGTGGCGCACGATGCTGCCGTGCTGTGCCTGGCAGGCGCTGCGGGCAGCGGCAGCGGCGGCACGCAGCAGCAGCTGGCATCGGCGTCTGCCGACGGCACGCTGCGGCTCTGGGACTGCTCCCAGCTGCTGGCCTGCACAGCACAGCTGGGATTGGCTGGTGGGCCGGCCATGCATAGCGTGGCATGGACAGCAGACCCCTCGCTGCTGGCCTCTGCCAGCGCTGACGGCAAGCTAGGCATGTGGGAT…
50191	c_000000015226	227	1259	r	WD domain, G-beta repeat	PF00400	ATGTCTCAGGTGGAAGTAAGCCTGGCGCACGTCGCGGCGGGCTGCAACCGGGTGACAGGCGCTCTGCACTGGGGCGAGCAGGGCCTTGTGGCCTTTGGAGCTCACAATGCCGTGATGATCTACCATCCAGAGGTGCGATGGGATGAGAGAAAAGGTGCTCCGGCCTGTGCAGGTGATCCGGCCGGCTCCCCACCGCTACCGCCCACTTTGCTCACCCTCGCAAGGATGCCCTTGCTGCCCTGCGCGTGGTGTACCACAGAGCTCCTCAACAGCTGCAGCATCCCTTGTCATCTGCAGGAGGCGCGCATCCTGGGCACGCTGCTGGGCCACACCGACCGTGTCAACTGCGTGCGATGGCTGCCGCCGGCAGCGCTGCCTCTCGCCCAGCCTGCCGCGCTC…
1584	c_000000000485	2057	2420	f	Heavy-metal-associated domain	PF00403	ATGAAATGCGGCGGGTGCAGCGCTGCTGTCAAGCGAATCCTGCTGCAGCAGCCGGGCGTGCGTGGCGCAGCGGTCAACCTGTTGACTGAGACGGCTGTAATACAGGTGGCGGCCCCGCCTGGGGAGGAGGCCCGCCAGCTGGCCGAGGCTGCAGCGGCGGCTGTCAGCTCCAAGGGTTTCCCCACCAGCCTGCGCGGCGGCGAGGATGAGGGACTGGCAGGCGACGCGGCGGCGCTGGCAGAGCGCAAGCAGGAAGAGCTGCGCAAGAGGTGGGGGCAGGGCTCGAAGCGTGGCCGTGGGAGTGCATCTCTGTTCCTTGCAGCAAGCCGGACAGCGAAACTCCATCAGGCGTACTGGTCGTAG
8220	c_000000002354	5822	6035	r	Heavy-metal-associated domain	PF00403	GTGGAGGTTGCAGCTGCCTTGCCCCGCCCCCATCAAGCCTGGGCTCCCCTGGCCGCAGGCACCCAAGATGAGGCCGCCACGCTGAGGCTGGAGGTGGGCGGCATGGCGTGCGCAGCGTGCGCAGCATCTGTGGAGGCGGCGCTGCGCGGCGTGCACGGCGTGCTGGAGGCCAGCGTGTCGCTTCTGACATCCCAAGCTGAGGCAAGGCGCTAG
40237	c_000000012032	1034	1685	r	Heavy-metal-associated domain	PF00403	ATGCTGGCACAGTGGCTGGCGCTGGCAGCAGCAGCCTATCCATCGAGCAGCAGCTGGTGGCGGCTGTGGAGGACTGTGGATTTGAAGCATCAGGCAAGTGGTCTAGGAATTTCAATTGGCAGTGCACAACCCCGCCTGCGTGCTCTCTGCTGGCACACGGCCCTGGATCCCCGCAGTGGCAGCTGCGGCTGCCTCTGCTTAGGTGGCCTCCCGCCCTTGAGAAGCTGCCTGCCCCAGGATGTGACCCTTTCACCGATGAGAGTACAAGCATGCACCGCCCCTGCAGTCATCGGGCCGGCCGAGTCATGTCAGCAGCTGCTGCGGGTTGGCGGCATGACGTGCAGCAGCTGCAGCAGCGCCGTGGAGACGGCGCTGCGCGGCGTGCCGGGAGTGCAGGAG…
28227	c_000000008252	5490	5721	f	Adenylate kinase	PF00406	TTGCTGCAGTATGGCCTTGTGCACATCTCCGTGGGCGACCTGCTGCGTGCTGAGGTGGCGGCCGGCACGCCTGCTGGCAAGAAAGCCAAGTCCTTCATGGATAATGGCGACCTAGTGCCCAATGAGGCAAGCCAGCAACAAGCTGCCTGCCAGGCGCTGCTTGGGGCGCAAAATGTCGGGCTTCGCAGACCAGAAGGGCTTGTCGCAGGAGGGCAGGCGGACGAGCAGCAC
47254	c_000000014268	819	1104	f	Adenylate kinase	PF00406	GTGAACAAGGGCAACCTGCTGCCCGACTCCCTCATCCTGCGTGTCATTCGCGAGCACTTCATGAAGGCGCACAGCGAGGGCACCGACCGGTTCCTGCTCGACGGCTTTCCACGCACCGCGCAGCAAGCGGCTGCGCTGGAGCAGATCGCAAGCGTGAAGCTGGCTGTGAACCTGGGCCTGCGCGAGGAGGTGGGCTGCTGGTGTATTGATGAGGCAGGGCTGTGTGGATTGGTGCCCTGGTGCGGCACCAAACATAGTTGCTGCAGTGCGGCCAGATGGTGCTGA
43573	c_000000013108	1	400	f	Phosphoglucomutase/phosphomannomutase, C-terminal domain	PF00408	CCACGCTTCCTTGCGAGCTGTTCCGAGCGCGTGCTGCGAGCGGACGCCACGCCTGCGCGCGTGCATGGCTCCCAGGGCTTGTCCCGCCCCTGCCCTGTCCAGCTGCCCTCTGCCCCGCTGGCTCCCCAGCCACATGCGCCTGCCTGGACTCACTGCCACGCAGTGATCGTGACCACCGATGCGGAGACGCGCGTGGCGGAGCCGCGCGGCCTGCAGGCCGCCATCGACGCCGCGGTGGCGGGCGTCCCAGCGGGGCGCTCCTTTGTGCGGCCCAGCGGCACCGAGGACGTGGTGCGGGTGTACGCAGAGGCGGAGAGCCAGCAGGCGGCGGACGACCTGGCGGCGGCGGTGGCGCGGCTGGTCCATGCGCAGGCGGGGGGCGTGGGGCCCGCGCCCTGA
30596	c_000000008994	2823	3201	r	Regulator of chromosome condensation (RCC1) repeat	PF00415	GTGCAGCTAGGCACAGGCGACACCCTGGACCGGCTGGTGCCCACTGAGGTCCCGCTGGCTCTGGAGAGCGAGGCAGGGCAGCTGGTGCGGGCGATGCAGGTGCAGTGCGGCGCGCAGCACACGCTGGCCCTGGTCCAGGTGCAGGGCGAGAGCCAGGTGCGCTCCGTCGGCGGCAACAGCTACGGCGAGCTGGGCCTTGGAGACCGTGCGGAGCGCCACCGCTTCCACCCCATACCTGCCCTGCGGGTGAGCAGCTGCTGGAGGAAGGGAGTGTTGGGTTGGGTCTGTCATCATCGTACTGCAGCGCTGCGGCTGGTGGCCCTTTTGGTCTGTCAGTCTCAAGGCAGGGAACATTCTTTGTCAAGATGTAAATTTTGA
36645	c_000000010874	2348	2627	r	Regulator of chromosome condensation (RCC1) repeat	PF00415	ATGCTGCAGATATCTGCTGGCCAGATGCACTCTGCTGCCGTCAGCGCCGAAGGCGATGCGTTCCTGTGGGGCTACGGCAAGTTCAACCAGCTGGGACTCGGCGAGGCAGAAGATGTGGAGACGCCCGCCGTGCTGCCGCAACTCAAGGGCGTCACTGCTGGGCTGGCGTGCGGCTGGCACCACACCCTGGCCGTGACGCACAGCGGCGACGTGCTGGCGTGGGGGGCCAACCAGGTGAGGTGGTCGTATTTTTCACTCCAAAGCAGCAGAACGATGTGA
36646	c_000000010874	2799	3009	r	Regulator of chromosome condensation (RCC1) repeat	PF00415	GCTGCAGACGCCAAGGTGGCGGCCCTTGCAGCTGGCATGGAGCATTCACTGGCGCTCACAGCAGGCGGCGAGGTCTACTCTTGGGGGGCGTCCACGCACGGCAGGCTGGGCCACGGCGCTCCTGCTTCGCTGCGCCTGTTTGGATCCGGGGCGGAGTTCAAGCCGCGGCTGATCCGCGCCTTTGAGGCGTTGCGCATTAAGCAGGTGTGA
40311	c_000000012054	781	1351	r	Regulator of chromosome condensation (RCC1) repeat	PF00415	GTGGTTGCCCCCGCTCCGCATTTTACTCCGGATGATTGTACCATTCCAATTCACTCCAGATTGCCCCTGGTCCTGCCGCGCCTGCCCTGCAGCGAGGTGTTCAGCTGGGGCATCAACGACTTTGGGATGCTGGGCAACGGCACCACCAGCTATGCCACAGAGCCGGAGCGGGTGGAGGGGCTGGATGGCGTGACCATCGCCGACGTGGCGGCTGGCGGCTGGCACAGCATGGCCATTACCACCGAGGGTGGTGAGGGCGCCTTTGGCGAGCCGACAGACGGCTGCAAATTTGAAGAGAGCTGGCTGGGCGAGTTGGGGTGCCTGAGGAGCAGCGGCGTGGGGGTGCCTCCCCGCCTACCCGCGAGGTCACCTTGTGTGCGTTGCCAAAACCCCGCCTCC…
40312	c_000000012054	1535	2117	r	Regulator of chromosome condensation (RCC1) repeat	PF00415	ATGCAGCAGCATAGCGGCCCCACATGCCTGCTGCTCTCCCTGCGCTGCTTTGCACCCACATGCAGGTGGCATGTGCTGGCGGTGGACGACACCGGTCAATGCTGGGCCTGGGGCGGCAACGAATACAACCAGTGCGTGCCCGGCGACGGCAAGCGCGATATCCTGTCGCCTGTGCGCTGCCTGCCGGGCGTGCGAGTGCGCCAGGTGGCGACAGGCGGCATGCACTCGCTGGCGCTCACCGAGGAAGGGCAGGTGGGCGGGGCGCGGCCTGGCCAGCAAGGGGCTGGCATGGCATCGCGACCAAGTGCTGGCGGCCGAGAGCGGGCCGAAGCTGCTGCCCCTGTGACGGGCACAGTGGTTGCCTGGCTGTGCACGCACCAGCTCATGCCCCGGTCCCAT…
52438	c_000000015958	1438	1729	r	Regulator of chromosome condensation (RCC1) repeat	PF00415	ATGACGGGTTTCACCGCCGTCTCGGCAGGCGGCAGCCACACATGTGCGCTCCAGACAGATGGCCGGGCGTACTGCTGGGGTTCGGGCAGCTACGGCCAGCTGGGGAATGGCACCACCAATGATGCCCTCACGCCGGTGGCTGTGGCTGGAGACCTGCGCTTCAACCAGATCTCGGCTGGGGCAGCCCACACCTGCGGCATCCTGGCAACAAACTTCTCTGCCGTCTGCTGGGTGGGTGCACAATTTTTGATGCTGCAAACCACGGGCGCAACGCGCCGGCAGTTGGAGTGA
52439	c_000000015958	1725	2307	r	Regulator of chromosome condensation (RCC1) repeat	PF00415	TTCTGCTTTGGGTGGAATGAGTACGGGCAGATTGGCACAGGCAGTCTGTCCAACTCGACCGTGCCAGTGCCAGTGTTGGGCACACGCTCTTTCAAGAGCCTCAGCGCGGGAGACAGCCACACCTGCGGGCTGCTTTACGACACCTCCATCTTCTGCTGGGTGAGACCAAGGCTGCACATGTCGAGCTGGCAGCTTGCTTGCCTGCTAATGCGCGGCCACGGAGCTTGCAGAGGGTACAAGGCCAACGTTCCTTCGAGCACACTGCGAATGGAAGCAGGCCAATGCGAGCCCTGCCCCCACTGCCATGCATGCCCTGCCTTTCCCACCGCACCCTTCGTGGCCCCCTTCTCTGCAGGGTGCAGGCTCATTCGGGCAGCTGGGGCGTGGTTTACGCATCAC…
24655	c_000000007133	659	1142	r	Ribosomal protein S13/S18	PF00416	ATGGGGGGTGCGCACCGATGGGACTGCAGCAAGGGGGAGGGAAGCCCAGCAGAGCAGCGCTACGGGATGTACGCAACTGCCGGACTCTCTGGGCCAGCCGGCCGGCGCCATGCAGCCGCCGAAGCAGCATGCGAGCGCCTGGCGGCCACAGTGTGGCCGCAGCTGAGCACTGCCCGCGCAGTCCGTCTCAGCAGGGTTGTCAGCAGCTCGCCGCCGGCCGGAGCTCCCCAGGCGTCGCCCTGCTGGACGAGCCTGCTTGCCGCCGCCACCCGCCGCTCCTGCCCACGGCGCCCCGTTGTTCTGGCCCCCTCTGTGCAGTCCCTGGTGGGCAGCGACAACTTCACGCACATTCTGCGTGTGCTGAACACCAACGTGGATGGCAAGCAGAAGATCATGTAC…
31368	c_000000009258	2048	2204	r	chorismate binding enzyme	PF00425	ATGATTGTGGACCTTCTGCGGAACGACCTGGGCCGCGTGTGCGCGCCCGGCAGCGTGCACGTGCCCGGCCTGATGCAGATTGAGAGCTACGCCACGGGTCAGATGCTGGGGCGGCGGCAGCAACAATTTCTTCTCGTGTGGCGCTGGTTGTATTGA
31369	c_000000009258	2270	2627	r	chorismate binding enzyme	PF00425	CTCCGTGCTGCCGCTCAGCAACCAGAGCCGCTGAACCCCCTGCGCCCGTGTGCAGCCTGGCTGCGCTTTGCCGGCGGCGCCCCGCAGCTCTGCTGCTGCTCCCCGGAGCGCTTCCTGCGTGGCGACCGTGGCGGGCAGCTGGAGGCCAAGCCCATCAAGGGCACCGCCCCCCGCTTCCCGGCAGACCCCGAGGCAGACGCGCGCTCCGCCGCTGAGCTGGCTGGTGGGCGGCGTGCCGCTAGGGTGGCTGTCCCCGCTGTCCTGCAATGCCAGACTGAGGTGGTTGCCGGCCGATGGCAGGCACGTCTGCGGGTGGGATGCCTCCAGAGGTGGGGCCCCCGGCTGCCAGGCCTGTGA
42753	c_000000012836	878	1709	f	chorismate binding enzyme	PF00425	ATGCCCGGCCCCAGCCTCGTTGAGCCACACCGCCGAGCGCGCCGCATCCCTGCCCCCGCTGGGCCCCTGTGCTTGCAGGTGCGGGCGATGCAGATCATTGACGAACTGGAGGTGGCGCGGCGAGGGCCCTACGGCGGCGGCATCGGCCACGTGTCCTTCACAGGTGAGGGCCGGGGCCGGGGCGCTCGCTCGTCCAGCGGAGCGGGCACCGGCGCGAGCCTGGCATGCCTGCTGGCCCCCCACCTTACCGCGGCTGGGCCCCCCGGGGTGCCGCTTGCTGCCTGTGAGGCGGGCACAAGCCACTGGCCTGCGTCCGTCCCTGCAGGCGGCATGGACATGGCGCTTGCCCTGCGCACCATGGTCATCCCCACCGCCGCCGACGACACAATGTACAGCTAT…
25352	c_000000007338	427	1090	f	Prenyltransferase and squalene oxidase repeat	PF00432	TTGCTGCCTGCTGCCAGCACTGCCCGCCTGCTGCCCGCCACCGGCGTCGCTGCCAACCCGCTCTGCTCGGCCGCCCTTGCGCAGGACGAGAGCAGCTTCGAGTACTTTGCCACTGAGCACTTCCGCCTGTCAGGCGTGTACTGGGGGCTGACCGCGCTGCACCTGCTGGGCAGGCAGGCGGCGCTGGACGGCGCCGAGATTGTGGCCTGGGTGCTGCGCTGTCAGAAGCCCTGCGGCGGCTTCGGCGGCTCTGAGCGGCACGACGCGCACCTGCTCTACACGCTATCTGCGCTGCAGGCAAGCTGGGAGCGCAGCACGGGCAGCTGCACCGCTGCCTTTGGCTTTGGCTGCTTGCTCCGCTGGCTCTGCCTGGGCCTGCAGTCGTCTCACGCCGCTCCA…
25353	c_000000007338	1071	1623	f	Prenyltransferase and squalene oxidase repeat	PF00432	ATGCGAGCCGCAAATTTAGCTCCACGCCCACGTATCCCCCGACCTGGCGCCCCTGCCCTCGCAGATATCGCGGCCCTGCAGCAGCCAGACGGCTCTTTCTGGGGTGACGAGTGGGGCGAGACGGACACGCGGTTCTCGTACTGCGCGCTGAGCGCGCTGTGGCTGCTCGACCGACTGAAAGCCGTTGACGTCGCGGCGGCTGCTGCCTACGTGGCAGCCTGCAAAAATTTTGACGGCGGCTTTGGCTGCACCCCGGGTGGGTGGAGCGCACTCTTGGGCCGCATGGCAGCGCTGGTTGCTTGCTGGGTGAGCATCGTCCCATCCTTCAGGCAGCTTGGCGGCAGTGCGGTGGCACGCGGCTTGCCCTTCAGGAATGGTGCTCCGCTGCCGTGGCAGCCC…
7592	c_000000002191	0	363	r	Acyl-CoA dehydrogenase, C-terminal domain	PF00441	ATGGGTGGCTCACGCAAGGATGAACGCTGGCGGCAAGCCAACATGTTATGGAGGGTAGAGACAGGTCAAGTATCGGTCATTGCACATCAGGTGCTGGATGGCCCAGCGGCACGAACAGTTCTGGGAGCACTCCACGGTCACGACACCGCCGAGCTGTCGTTCAGCGACGTGTTCGTGCCCGAGGAGAACCTCATCGGCGGCGTCGAGGGCAAGGGCTTCATCCAGCTCATGATGAACCTCCCGCTCGAGCGCCTCTCGATCGGCGTGGCCGGAGCCGCCGCCGCACAGGCCGCGCTCGACTGGACCGTCGCCTACACGAAGGACCGCGAGGCCTTCGGGGAGCGCATCATCGACTTCCAGAAC
11112	c_000000003148	1266	1659	f	Ubiquitin carboxyl-terminal hydrolase	PF00443	ATGAAGCGCTCCTGGCTGGCTGCTGACAGCGGCGAGCGGAACGTCGAATACGAGCTGGTCAGCACTGTGGTACATCACGGCAAGGCCATCAGCAGCGGGCATTACACCGCCGACGTGCGCCAGCCTGACGACAGGTGGGCCATGCGCGTTGGGCAGGGCAGGAGTCGTTGCTTGGGCAGGGCAGGAGTCGTTGCTTGCCAAGCTTGTTCTTTGCTGAAATCGGAGCGTTTTTCCCTCAGTGGCGTGGTGGTGATCCTGGCCTGCTCACGTTGCAAGCCGGCCCCATGTTTCTGCAGTTGGCTGCGGTTTGACGATGGCCATGTGTTTCAGGTCAAGCAACAGGACGTGCTGACCAACCGCCCCTACCTGCTGTTCTACCAGCGTGTTGTGTGA
16712	c_000000004781	630	882	f	Ubiquitin carboxyl-terminal hydrolase	PF00443	GTGTATCTAGGTGTGGAGCCTGGCAGCGCGCTGTACCGCCTGCACAGCATGGTGTGCTACTACGGGCAGCACTACTCCGCCTTTGTCTGGGCCGACGACCTGGGCGCCTGGCTGATGTTTGACGATGCCGCCGTCAGCCGCGTGGGCGGCTGGTCGGAGGTGCGGCGCAAGTGCGAGGCGGGGCGCATCCAGCCTAGTGTGCTCTTCTACGAGGCGCGGCAGTCTGGGGGGCATGAGGCCTCGATGTTGTGA
27543	c_000000008030	1269	1524	r	Ubiquitin carboxyl-terminal hydrolase	PF00443	TTGTCTGCCACCCTCCAGATCGACTTGGGCGAGGTGTACCAGGGCACGGAGCGAGGCTCGCACCGCTACCGCCTGCGCAGCATGGTGTGCTACTACGGGCAGCACTACCAGGCGCTGATGCTGGTGCCAGAGGCGGGCGGGTGGCTCGTGTTTGACGACACCCGCGTGGCGCGCGTGGGCGGCTGGGACGCGGTGCGTCGTAAGTGCGAGGCCGGGCGCATCCAGCCCAGCGTGCTTTTCTACGAGGCGGTGTGA
48455	c_000000014641	4362	5961	r	Ubiquitin carboxyl-terminal hydrolase	PF00443	GGGGCGGGGCGGGCGGGGCGGCCGCGACCGCGGTCCTGCCCGTTGTGGCTGCGCGCTGACAGCTCATCGTGCTCATACGTCGTTGCGCCGGAACCGCAGCTGCCTCAGCCCCATTTCTTCCCAGGCCTGCTGCAGGGCACTGTTGCTATCATGGCACTGCTGCTATCAAACTGCCTGTCGCTCTGCGCCCCTGCCCCTGCAGGCCACTACATTGCCTACGTCAAGTGCGGCGACTCCTGGTTCCTCTGCGACGACTCCACTGTCACCCCAGTGGCAGCCGCCAAGGCGCTGGCAGCAGGCGCCTACCTTCTCTTCTACGAGCGGCAGGCGCCGCGCAGGATCGTGCCCAAGCTGGCAGCTGCACCCAGCGAAAACGGTCAGGCTGTCGAGGCGGGAGCC…
8569	c_000000002463	2	158	f	SRP54-type protein, GTPase domain	PF00448	GCCATGACAGGCCAGGAGGCCGCGGGGCTGGTCAAGTCGTTCAACGACGCGGTGGACATCACCGGCGCGGTGCTCACAAAGATGGACGGCGACAGCCGAGGCGGCGCGGCGCTCAGCATCAAGGAGGTGGGGTTCAGGTTTTTAGTTTTTTTGTGA
8571	c_000000002463	429	1107	f	SRP54-type protein, GTPase domain	PF00448	ATGCCTCCGAGCCCTGTCACCTTGGCTGCCCTTCGCGCCCGCCTATTGCATCACGCACGCATCCCCCACCCATCCTTCTGCTCCATACCGCCGCTGCCCACATGTTGCTGCCGCCGTTGCCGCCGCTGCCCTCCTGCTGTGCCACTGCCCTCACACTGTGCCACCGCTGCTGACGCTGCTGCTGCTGTTGCCCTGCAGGTCAGCGGGCGGCCCATCAAGTTTGTGGGCACTGGCGAGAAGATGGAGGCGCTGGAGCCCTTCTACCCGGACCGCATGGCCTCACGCATCCTGGGTGAGGGACCGCCCACGGCCTGGCCTGTTCTAGCCAGCCTGACTGCAGGGGCTCGCCAGGCCGGTGGGAGGGGCGCCTCCCTGTTTGACGCCATGCACGGTCGAAAT…
9171	c_000000002624	699	1044	f	Serine carboxypeptidase	PF00450	GTGCCACCTGCTGACCACGGTGCAGGGTATCTTCCCCATCGGACCGGGGATGCGCAGCAGTGCTTGCAGCCTGGCAGCATGCACAGGAGCAGAGGGCCAGCATCCGCAACATCGATCTATGCTGCTCCGCAGGCCCGCAACGTGTCTTCGGGCGCACCCATCGCGAATGCGCCGTTGATAGCGTGGCTGCAGGGCGGCCCCGGGTGCAGCTCCCTGTTTGGCCTTTTCTTTGGTGAGCCCGTGCTGGCTCCTATATATCACCCGGATGTTCTGGTGGCCTTGTGCTGTACAAGACATCACACGAACGGCAGCAAGCCGGTATTCACCCTCAGCATGCTGTGGTGA
24533	c_000000007096	1793	2009	r	Serine carboxypeptidase	PF00450	ATGAGCCCGGGGTCCACCCGCCGCCTTATCCGCAATCACTGGAGCTGGCACACGCTGCCCGCCAACGTCATCTACCTTGACGCCCCCGCCTTTGTTGGCTTTTCCTACTCAAACAGCTCCAGTGAGATCAAAGCTGTGCCCAGTTTGCTGGTGCCGGCCAGTGGGGCGACAACGCACCTGCTTGTGCACCTGTTGTGTGCAGGCCCGAGTACTTGA
17410	c_000000004980	1447	1723	f	Phosphatidylinositol 3- and 4-kinase	PF00454	ATGCTCCTGCTCACTGGGCGCTCTCCCAGCAAGCTGCTGGTCTCTCGCAGCATGGGCACCATCACCCATGCCGACCTCATATCCACGTACGACTCACGCTTCCAGCTGGAGCGCGGCCATGAGACAGTGCCCTTCCGCCTCACACGGAACATGCAGTCTTTCATTGGGCCACAGGGCATGGAAGGCATCGTGGTGTGTGCCATAACCGCAGCCGCACAGGCTTTGCAGGCTGAGCAAGGCACAACCTCGTCCATGGTGGCCCTTTTCTTCAGGTAA
19726	c_000000005658	2172	2643	f	Phosphatidylinositol 3- and 4-kinase	PF00454	ATGGTCTGCTTCGCCGGCATTCGCTGCCGTCTGCAGACATGTGCAAGCCAGGTTGAGGCCCTTGCGTGCCTGCACAGGCTGCCTTCATTTGCCATGAACCCTGGTCTTGGAGCCACTCAAACGTGCGTGCTTTTGCCACAGTCTTCCGACTGCCACCGCCCTGCTGGCAACCCGCTCCTCGACCCCTCGCTTGCCTGCAGGGGTCTGCACCTCAAGGTGCCCGAGGTGGTGCCTTTTCGTCTCACACAGACGCTGGTGGAGGCGCTGGGGGTGACGGGCGTGGAGGGCGGGTTCCGACGGGGGTGCGAGCGCGCGTTGGGCACGCTGCGTGCCAACATGGGGCCGCTGTGCGCGCTGCTAGAGGCCTGCCTGCTGGATCCTGGCGTGGACTGGGAGGCA…
51767	c_000000015727	3306	3627	f	Transketolase, thiamine diphosphate binding domain	PF00456	ATGGGCTGCGCCCCCATGTCCTACGTGCTGTGGAAGGAGTTCATGGCGGTGGACCCCAAGGCGCCCAAGTGGTTCAACCGCGACCGCTTTGTGCTGTCCGCCGGCCACGGCTCCATGCTCAACTACTCCCTGCTGCACCTGATGGGCTACGACTCCGTCGGGGTGAGCCCGCCGCCGCGCCTCTTGTTGCTGCTACAGCCGCTGCTGTCCGTGCCACGCTGCAGCCACAGAAGATCTGTTCCCTGCCCGGTATGTCGTGTGATCACACCAGCATCATCATTGACGCAAGGTCCTGCACCCACCACCTCCAACACCACCCAA
11091	c_000000003139	621	1080	f	Glutaredoxin	PF00462	GTGGTGGAGGCGCTGCAGGCGGCGGGCGAGGAGTTTGGCTCCTTTGACATCCTGGGTGACGAGGCTGTGCGGCAGGGGCTCAAGGAGTTCTCCAACTGGCCAACCTTCCCGCAGGCGGGTGCTGTCCGGGAGCGTCGATGCAGTGTTTATGATATCTATGTGTGTATGCGTCCCTGCTCTACCACGGGGGTCTGCTTCTCTGGGCCTGGCTTGGCGCCCTGCTTGCGGGCCCACGCGGCTAGGCACACGCGCGTCCTGTGCGTATCCAACCCCCCGCCTGCCACGGATGCCCTTAGGGGATCGGTCCGAGCACTGTGTGAGCAGCACAGTGCGCCCCTCTCGCCCTGTGCGCAGGTGTACGTCAACGGCGAGCTTCTGGGCGGGTGCGACATCGTGCTG…
34025	c_000000010061	189	465	r	Serine hydroxymethyltransferase	PF00464	ATGGAACAGCAGCTGGGGGCAGGAGGCAGCATCGGCGGAGGTGGCACGGCACGACTCCCTGACCGCCGCCTGCTTCCCCCGCCCGGTGCGGCGCCCCCTTTGCATGTGCAGTGGCCAAAGGTGCTGAATGCACCCCTGGTGGAGGTGGACCCCGAGCTGCTGGACATCATCGAGCACGAGAAGAACCGGCAGTACAAGGGGCTGGAGCTGATCCCCTCTGAGAACTTTGTGTCGGCGTCGGTCATGGAGGCGGTTGGCTCGGGTGAGCTTCCCTAG
46798	c_000000014113	2023	2227	r	Ribosomal protein L34	PF00468	CTTATACGCCCGCCTCTCTCGCGGCTGACGCTTGTGTCTGTCGCCAACCCCAGTAACCCGGAGCCGACCGTGAAGCGGACCTATCAGCCGTCGCGACTCGTGCGCAAGCGCCGTCACGGCTTCCGTTCTCGGATGGCCACCAAGAACGGTCAAAAGATTGTCGCGCGTCGCCGCGCCAAGGGCCGCAAGCGCCTGACGGCCTGA
32346	c_000000009564	993	1236	f	Protein phosphatase 2C	PF00481	GTGGTCAGCCCGGGCGGCATCCTCACGGTGGCGAACTGTGGCGACTCCGGTGCAATCCTGGACACGGGCGCCGAGGTGGTGCAGCTGACGCAGGAGCACCGCATCGGTGCCTCCCCCACCGAGCTGGCACGGCTAGAGGCGGCCGGCGGCCGGCTGGCCAGGCTAAACGAGTATGGAGCGGGACCGTCGCGCGGCGTGCACGACGGCGTAGGCCCTGTGCGCCTCTGGCCTGGCGGAATGTGA
42390	c_000000012710	2	341	r	Protein phosphatase 2C	PF00481	ATGGCCGCCCTGCCGCCTTCCCCTTCTCCCTCCCGCCAGGTGGTGGTGGCAAACGTGGGCGACAGCCGTGCCGTGCTGTCGCGCGCCGGTCGGGCAATCGACCTGTCCACGGAGCACCGCGTGTGGGGCAAGAGCGCCACTGTGCTGGCAGAGATTGAACGCATCGAGGCGGTGGGAGGATGGGTGGATGACGGCCGCGTCTGCGGCGTGCTCGCCGTCAGCAGGTGGGGGCCCGTGCGGGCACGTGCACAGCTGGAAACTTTGCCACGGTGCCGGCAGGCTGATGCGGCGATGGGCTGGGCAGAGCGCATTGCTACAGCGCTTTGGCCGTCTGCTTGG
46341	c_000000013957	3162	3366	f	Protein phosphatase 2C	PF00481	GTGGTGGCCCTGCTTGTGAAGGACCACCTATATGTGGCCAACGCCGGCGACTCGCGCGCCGTGCTGTGCCGCGGCGGCAAGGCGGTGCCGATGTCGGGTGCGCCGAGGGTGCACCGCAAGCGCCGCATGGGCGTGCCTCGGGAGCGCGGCTGCCGCTCGTCAGAAGGGCCGGGCGCTTCCGTCCCATTGGCAGGCAGCGGGGTC
36053	c_000000010672	732	1524	r	Nucleotidyl transferase	PF00483	GTGCTGGGCAGCCGAGCTTATCAGAGTGCCGCCGCACACCCCCTGCCCCCGCAGACCGTGCTGGGCATCATCCTGGGCGGCGGCGCCGGCTCCCGCCTGTACCCGCTCACCAAGAAGCGCGCCAAGCCGGCAGTGCCGCTGGGCGCCAACTACCGCCTGATCGACATCCCCGTCTCCAACTGCATCAACTCGGGCGTGAACAAGATCTACTGCCTGACCCAGTTCAACTCGGCCTCGCTCAACCGCCACCTGTCTGCGGCCTACGTGAGGCGGCGCCGCAGCCCGCAGAGCTGGCCCTGCCTCGTGTGGTGTGGAAAGAACGTCAGGCCATGGTGTGGTGGCATGCCGCAGCGCCGCATCTTTGAGCTCCTTTGCTTACCCGCTCCGTCGCTGCCCTCC…
44934	c_000000013503	2521	3154	f	Carbonic anhydrase	PF00484	ATGGCCTTTATGTGCCACCATTCGTTCGGCAGCCGGCGCAGATGGCACCCTCCTCTGGAGGCAGGAGACTGCGGCTGGGGGAAATGGCCCTTTCTGTCGCTGTCTGGAGCCCTGTCGACAACCTCCCTGCCTGTGCCTATCTACCACACCCTGCAGCGCAACGTGGGCAACCTGGCCACCCATAAGGACATGAACGTCATGTCCTGCATGGAGTATGCCGTCACCGGTGAGCAGCTCGGGCGCTTTGCCCTGCCGGCCAGCCGAGAAGTGGGCGCTGCAGGCGGCACGCGTCAGCAGAGGAGGCATGCACATGCACACGCACACGTGGACTCGTGCATCCCGCACGCGCCCCCGAGCTGCATGCGGGCTGTGCCCAGCCGCCGCGCCGTGTCTTCCTGC…
28776	c_000000008412	1699	2152	f	Transcriptional regulatory protein, C terminal	PF00486	ATGGTTTTCTTAACAGCAAGAAGTGAGGAGTATTCGGAGATTGCTGGATTCCATGTTGGTGCGGATGATTATATTGCAAAACCTATCAAGCCACGTGCGTTAATGAGCCGTATCAATGCCATCTTGCGTAGAAATACTTCGGAAGTTATTGATGATCAAACGAGCGATAAACTAGAGATATCGGATTTAGTAATCGATCGCGACTCATTCTTAGTTTATCGCGGAGAAGAAAAGTTCGTTTTAGCGAAAAAGGAATTTGAGCTTTTATATCTCTTGGCTTCCAAACCGAATAAAGTTTTTACGCGAGAGCAAATCCTGAAGGCAATATGGGAAGACTCCGTAGTGGTGACCAATCGTACTATCGACGTTCATATTCGTAAGCTACGTGAAAAGATTGGC…
9949	c_000000002833	221	440	f	Fatty acid desaturase	PF00487	ATGAATTGCACAGCCTTTATCCCCTGCACAACCAACACTAAACCCCCATGTGCATATCTGCAGTGGTTCGTGGTTGGCCATGACTGCGGACACCGCGCCTTCTCTAAGAACAAGTTGGTGGAGGACATTGTGGGCACGCTGATGTTCATGCCTCTGATCTACCCCTTTGAGCCCTGGCGCATCAAGCACAACCAGCACCACGCGCACACCAACAAGTAG
9952	c_000000002833	1472	1760	f	Fatty acid desaturase	PF00487	ATGCATCCTGGCTTTCGTTTAACGTCCTCACATGGCATACACCTCTGTGAGTCCGCCTCTCAATTTTTGCCCTCCCTGCTGCTGATCCCATTGCTTCTCTCCTACAATGCGCAGTGGGTGGAGTTCCTGTGCTTCGATATCAACGTGCATGTGCCGCATCATGTGATGTCGAAGATCCCGTGGTACAACCTGCGTGCCGCCACCGACAGTCTGCGCCAGAACTGGGGCGAGTACATGACCGAGGCCACGTTTAACTGGCGCATGCTGAAGGTGAGGGTCTTTTTATAA
6285	c_000000001829	1253	1628	r	MutS domain V	PF00488	GTGGGCATTGCGTGGGCGGTCAGCGAGGCTCTGCTGGCGGCGGGCGCGCCAACCCTGTTTGCCACCCACTTTGCCCAGCTGTCGGAACTGGCTGCGGTATACCCGGCAGCCAAGGCCTGGCACTTTGATGTGGGCGACGTCGCTGGCAGGCGCGCCCTGGACTTCACCTGGAAGCTGCATGCCGGCAGCTGCGAGGCAGGGCACTACGGCCTGCTGCTGGCGGCGGCTGTGGGATTTCCTGAAGAGGTGCTGGCAACGGCACAGGAGGTGGTGGCAGGTGAGACACCTGCACAGGCTGGCGCCCTGAGCTGTGACTTCGAGTCTTGCCCAACCTGCCTGCTTTGGTGTCAGCTGTCTGCGGGCTTGCCCCGATGA
8818	c_000000002540	3236	3308	f	MutS domain V	PF00488	ATGGGCGGCAAGTCGACGCTGATGCGCCAAGTCTGCCTCGCCTCGCTCATGGCGCAGGTGGGTGATGTCAAG
20660	c_000000005944	2510	2798	r	MutS domain V	PF00488	GTGCGAGGAGTGCAGGCTTGGGGGCTCACATGCTCTTCGTGCGTTCACAACTCCTCCGTCCAGAAATCTAGAACACCAGGGTCTATAGCTCTGCCAAAGTGCTATTTATCCAGCCCTTTTACCTCATCCCCACACCCAATCAAACCGTCTGTAGGCGCTCAGGATCGCATATTTCGCGGGGAGAGCACCTTTGCTGTGGAGATGCTGGAGACCTCATCGCTGCTGCGCCACGCCACCCCGGCCTCTCTGGTGGTGCGAGCCAGTGCTGGGTTCCGGGGAACCCACTAG
40737	c_000000012180	715	1102	f	MCM2/3/5 family	PF00493	ATGGAGCAGCTGGGCGCCAGCCTGGCGCCCTCCATCCACGGGCACAGCACCATCAAGAAGGCGCTGGTGCTGCTGCTGGCGGGCGGGCGCGAGCGCACGCTGGCCAACGGCACCCACCTGCGCGGCGACGTCAACTGCCTGATGGTCAGCCGCTGCTCACGGAGGGTGGCGCGCCACCTGCGCCTTCCCTGCGTGGTTTGCCGATGCTGTGCTGAGGGCAGGCAGGCGCTGGGTGACGTGCCGCTCGCTGCTGCAACTCCGGGCGCGCAGACCGACTGCAGCCGGTGTTGTGCAGTTGATGTGCAGGTGAAGCCGTATTGCTTTGGTCCCGGGCCACGCAGGTGGGAGATCCGGGTGTGGCCAAGTCGCAGCTGCTGCGCGCGGTGA
40738	c_000000012180	1071	1566	f	MCM2/3/5 family	PF00493	GTGGCCAAGTCGCAGCTGCTGCGCGCGGTGATGAACATCGCGCCTCTCTGCGTCTCCACCACCGGCCGCGGCTCCTCCGGCGTGGGCCTGACCGCTGCCGTCACCACGGACGCCGACACGGGTGGGCAAGGAGGAGGGCGCTTTGCCTGGAGGGATGGCAGGCCTGCCTGCCTCGTGCTTGCATGCCGCTTGATTTGCTGGCACCAGGGGGCACGGGCGGGGCGGTGCGCACTGCTTGCTCCTCGTCAATTCGCGAATGAAATTGCAAACCCGCTCACCTGCGCTTGTGCAGGCGAGCGCCGGCTGGAGTCGGGTGCCATGGTGCTGGCTGACCGCGGCGTGGTGTGCATCGACGAGTTTGACAAGATGAATGACGGCGATCGCGTGGCCATCCACGAG…
40739	c_000000012180	1566	1779	f	MCM2/3/5 family	PF00493	ATGCCCTGCCGACGTGAGGCAGCAGCAGCTGCGCTGCCTGCCGGCTGCTCCTTAAGTGGCCCTTCCTCGCCAATGCCGGATCACCTGCAGGTGATGGAGCAGCAGACCGTGACCATCGCCAAAGCCGGCATCCTCACATCGCTCAATGCTCGCTGCAGGTGGGACGGGCCCCACAAAGCGGCGGCGGTGTGGCTAGCGCAGCCCGTGTGCTAG
40740	c_000000012180	1884	2286	f	MCM2/3/5 family	PF00493	GTGGTGGCGGCCGCCAACCCCATCTACGGCCACTACGACCGCACCATCTCCATCACCCGCAACATCGGCCTGCCCGACTCCCTGCTGTCCCGTTTTGACCTGCTCTTCGTGGTGCTGGACAACAACGACGCCGCACGGGGACCGCGAGGTGAGGGGGTGGGGTGGGGGGGGACACATGCCGTGGCAGCATGCGCGCCAGCCGCTGCGTTTGGAGATAGGGGAGCTGCAGCCGCGCGGCTGGAGGTTGCTCTGGGCGCTCGCCAAGCCGCCCCCACGTGCCTGCTTGATTCTGCCTGCCTGCTCCTGCGTGCAGATCGCGGAGCATGTGCTGGGCCAGCACCGGTACCGGGCCCCGGCGACGACGGCAAGAATGCCGGCGACGACCGCTACATCGAGAAG…
40927	c_000000012235	2	176	f	MCM2/3/5 family	PF00493	GAGCTGCATGGCCTCTTCCACGTCAAGCTGGCCACGCTGCTGGTGCTGATTGGCGGGGTGGAGCGGCTGGACGCCAACGTCCCCCACATCTGCGGGGAGGTGCATATGCTGCTGCTGGGCGACCCGGGAAACGGCAAGAGTCACTTAAGTGAGTTGTGGTGGTCAGTGGTGTGA
45910	c_000000013820	6248	6536	f	MCM2/3/5 family	PF00493	ATGCCACCTGTGTGCGCACTGAGTGCGATGGCCTGGCCGCTCCGCAGGTACAACCCTCGCCTGCCGCTGTCGGCGCAGCTGAACATCGGCGGGCCGCTGCTGTCGCGCTTCGACATCATCATCCTTCTGCTGGACCAGACCAGCCCCGAGGTGACCGCCTCCATGCATTGTTGCTTTTGGCTATTCGCTATGTGCAGCACTGGGGGTAGAAAGTGGGTTCAGCCACCAGGGGTGGGCACTGCCGTGGGCTTGTCACACAGCGCGCCCTTGCCTCCTATTGTCCGTTAA
47208	c_000000014254	5728	6457	f	MCM2/3/5 family	PF00493	GTGCCAGTTGTTTGGCGGCGTCAGCAAGGTACGGCGTACGCAATACCCGATGCAGGAGGCAGGGCCCATTTGTCCACATGTGGGGCTGGCTGGCATGCAAAGCCAGCAATTCTTCTGGGCGCTGCCATGAGCTGGTGCGCGGGTGTGCATCCCCGCACTCTGCAGGTGCTGCCTGGCGCGAAGACGCGTGGCGAAATCAATGTGCTGCTCGTCGGTGACCCTGGTGTCTCCAAGTCCCAGCTGCTCAGGTGCCTGTGCTGCTGCATAAGCTTGCATAAGTCAGGCTTGGTTCAAGCCGCGGTGTGCCCCCACCTAGAGGAGCCCCAATCCAGTCAGCATGGCCTACAAAGCTGCCCCTCTCTGTTCACCCACCTACGCATCCCTGCCCTCTTTGCCTCT…
4838	c_000000001403	0	711	f	FHA domain	PF00498	GGTGGTTCGGGATGGCAAGCCGCTAGGTGGGTGCCGCGCTCGCCGGTGCAGTGCAGCGAGAGGCACTCGCGCATTCTGTTGTGCCTGCCTCAATCTTTGCTGCGCTTGCGCTGGGCAGGAAGCAGGGGTTTTTCTGCCTGTCGTCAGCTTCCGTGCCTGTTGCCCTCCCCACCTTCCCCTCCAGGCCACCTGGTGCTGGAGATGCAGCGGCCCAGCCAGCAGGCCACCTTTGGGCGGCTGCCCTCCTGTGAGGTTCCGTTGGAACACCTGTCCATCTCGCGGGCCCACGCGCAGCTCACCACCGATGGTGCAGGCAACCTGTTTATCACCGACCTTGGCTCAGGTGGGCGGGGGGTGGCTGGTCAAGGGCGGCTGGCTGTGCTGCTGGGCCGGCTGTGC…
6020	c_000000001746	1022	1328	r	FHA domain	PF00498	GTGCGCGACGGCGCCTGGCACCTCCGGGACCTGGGCTCCACCAACGGCACCACGGTCAACGGCCGCGCCCTGGAGGGCGAGCCCTCGGACTGGGTGCTGCTCAAGGATGGCGACCTTGTCAAGTTTGGCACCGACAGCCAGGCGCGCGTGGAGATTGTGCCAGCGGTGGCCCTTGAGGAGCTCACTGTGGAGCAGTTTGTGCTGGGGGAGTGCACGCAGCTGGAGCAGCGCATCAGGTGGGCAATGGGTGCTGCGCCGATCGGCGCGCCAGGGCTGTCAAGAGCACAAGCACGGCATGGCATGTGA
11608	c_000000003286	2374	2653	f	AMP-binding enzyme	PF00501	GTGGCCATTAACACCCCCATGACTGCCACTGCGGTAGTGGCCTACCTGGGCATCGTGCTGGCCGGCTGCGCCGCTGTGTCCATTGCCGACTCGTTTGTGGCTGCAGAGATTGCCAGCCGGCTTCGCGTTGTTGGGGCCAGAGCCATCTTCACTCAGGTTGACCGCCCTGCTGCTCCTTGTGGGAGGTGGCGCCACCTGCGCTGCTGTTTGCTGTATTGCTGCACCCAGCATGGCTTAATGTGCCCCTTGCACATGTGCCCTTGGGGCATTGCCATGTGA
40604	c_000000012138	265	640	r	AMP-binding enzyme	PF00501	GTGACCAGCAGCGGGCGCCCCTTTGAGCTGATTGAAGTGCGGGTGGTGGACGAGCTGGGCGGCGATGTGGCCAAGGACGGCCAGCAGGCAAGTCTCGAGTTCTGCACGCTGCTTGTCAGGGATGGTGTACAAGGGCGGGAGAGGGAGAGCTCAGGGGCTGGCGCCCCCAGCAGAGCCCCGTATGCATGGGCAGGGCATGTGCCCAGGGACTTGCCCTCTGCGTCTGGCCGCTGCTGCAACGTGTTGCGGCTGCGTATGGGCCTTGGCCTGCAGGTTGGCGAGGTGTGGGTGCGAGGCCCCACCGTGTTTGATGGCTACTGGGGCCTGCCAGAGGCCACCGCTGACAGCTTTGCCCCCGGCGGCTGGTTCAAGTGA
40608	c_000000012138	1766	2057	r	AMP-binding enzyme	PF00501	ATGTACTACACCTCTGGCACCACCGGAAAGCCAAAGGGGGTGGTGCTCAGCCACCGAGTGGTGGTGCACCACGCAGTGGGCACGGTCAAAGGTGAGCTGGGCCCCTGCCACCCGGGTGCCTGCAGCCTGGAGCTCGCCTGCTCCTGCCTGTTCACCGCCCGCCTGCCTGCTTGCCTGCTACACTTGCTCTACTTGCTTGTGTTGCACTGTCAGCTGCTGACCGTACTGCATGCCTGCTCGCCCGCTAAGCTTGTGTGCACCGCAGCTTGGCGGCACAATGCGCAGCCCTGA
40610	c_000000012138	2392	2857	r	AMP-binding enzyme	PF00501	TCAGCTGCGGCCCGCGACCTGACGCCCCTGGCCGGGGCGCTGCGTGCCTCCGGGGTGCGCCGTGGCGACCGAGTCGGAGTGCTGTCCCGCAACTCCTCCCATGTGATCGAGCTGCACTACGCGGCAGCAGCGATTCACGCGGTGGTGGTCAACCTGAACATCCACCTGGCGGCACCAGAGCTGGCGTACATCCTGGCCGACGCGCAGCCTCGGCTGGTGTTTGCCGACACGCACTGCGCGCCTGCGCTGCTGGCCGCTCACGCAGAGCTGCAGCGCGGGGGGGATGCCGGCGCACATGGTGGCCAGGACAGTGCAGAGAGAGGAGCGATAGCACCGGCAGAGAGCGCTGCTAGGGGCGCCGCTGCGCCGTTGGAGGCTGTTGTTTGGATGCATGTGGAG…
9863	c_000000002813	534	972	f	Chlorophyll A-B binding protein	PF00504	ATGGCTGGCGTGGCGGGCATCATCATCCCCGCTGAGCTGACCCGCCAGGGCGTGCTGAACGTGCCTGCCTGGTACGACGCCGGCAAGGTTTACCTGGAGAGCGAGAACGCGATCCCCTTCGGCTCCCTGCTGATGGTCCAGCTGTTCCTCCACAACTTTGTGGAGATCAAGCGCTGGGAGGACATCAAGAAGCCTGGCAGCCAGGCTGAGCCTGGCAGCTTCCTGGTGAGTGCCAGGGCGGCACAGCCTGCATGCGCGTGTGCATGTACGTGCCTGGAGCGTGCGACCTGTGTGCTGAGCTCTTGGCATCCCAAGCTGGGCAGCTCCTCAGCGCTGCCGCTGTGCTGGCTGTTGCTGCAGGGCTTTGAGAGCGCTTTCAAGGGCACTGGCGTGAGCGGC…
9864	c_000000002813	1109	1499	f	Chlorophyll A-B binding protein	PF00504	ATGGATGACTTCAAGTGGCGGGAGATCCGCAACGGCCGCCTCGCCATGGTGGCCTTCCTTGGCTTCCTGGCGCAGCACGCCGCCACCGGCAAGGGCCCCATTGAGAACCTGGCTGGTGAGCGGGCGGGCCGCCATGTGATGGGCAGTGTGTTTGGCTGCTGTGTGCTGGGACCAGCAAGATGCTGCCTGCATCAGCTGGCCAATTTATGGCTCCTGCACCCCTCCCCCTGTGGTTTCAGATCACGTGGCCGACCCCTGGGCAAACAACTTCTGCACCAACGGTGTCAGCCTGCCCATCTCCATCTTCTAAAAAATTTCGGCCTGGGCCCAATCCCGAGAAGAGCAACTTGTGCTTTGTGCTTGCTATTCCTTTGCTACGCGTTTCACTGA
21280	c_000000006118	0	216	r	Chlorophyll A-B binding protein	PF00504	GTGTTCGGCCTGCAGCGCTTCCGTGAGTGCGAGCTGATTCACGGCCGCTGGGCGATGCTGGCGTGCCTGGGCGCCCTGGTCCAGGAGGCCGTGACCGGCGACTCGTGGGTGGCTGCGCAGGTGCGGGGCGGGCATGCTGACGACCAGGGAGACACCAGCAAACAAGCTCCACCTGCTCCGGGGCTGTTGCCTGCCGCAAAGGGCCCACTCATCAGT
21281	c_000000006118	292	961	r	Chlorophyll A-B binding protein	PF00504	TTGTCGCGCCGATCAGCTCGCCGCCCATTCCTGTGCCGCTCTGCAGGCGATGCGCTGTGGCTGCCCAACACCACCCGCCCTGCCTGGCTGGACGGCAGCCTGCCCGGCGACCGCGGCTTCGACCCCCTGGGCCTGTCCAAGCCTGTGGAGTACCTGCAGGTCGACGTGAGTGTCACGCAAGCAGATGCAGCGGCTGTGGTGGTGCGGCAGCCGCAGCGCCAGCGAGGCCCTACGCTGCAAGCTGGAGTGTGTTGTGTCAGTGTCAAACATCACTATTTGCAGTGGCATTCAAGTGCACGCACAGCAGAACGTGTCTTGGCGCAATCAATGCTCCGGCCTTTTGACCTCGCGCAGCAAGAGGCGCTCGATGGCCATGCTGCATGCACACAGCTGTGTTCT…
21996	c_000000006327	1753	1975	f	Chlorophyll A-B binding protein	PF00504	ATGTGCCCCCTGGCTCACCAGCAGGCACGCACCCACCTTGCCCTGCAGGCCACCCAGTTCACCGCCGACCTGGGCGTCACCAAGAAGACCATCACCCTGGGCTTCACCAAGTCCAACGAGCTGTTTGTGGGCCGCATGGCCATGCTGGGCATTGCCGCCGCCTTGTTTGGCGAGATCCTCACCGGCCTCGGCCCGCTGGCGCAGGTGGGCAGCTCCAGCTAG
27677	c_000000008072	1200	1494	r	Chlorophyll A-B binding protein	PF00504	ATGAGTGGTACTGTACTGACTCGCACGCCATTGCTGGGCTGTGATGCAGGCGAGTTCCCCGGCGACTACGGCTGGGACACTGCTGGCCTGTCGGCTGACCCCCAGACCTTCGCCCGCTACCGGGAGATCGAGGTCATCCACGCCCGCTGGGTGAGTGCAGCTGGGGTGCCCTGTATCATGATATTTTGTGCTGGTGCAGGGAGAGTCTTGTGGTGCAGTTATGACCTGCAACGCAACTCGCCGTTTGACTGGCAGAGGGCTGCATCGAGTGGCTGGTCGGCGATTCCCGTATGA
28222	c_000000008252	1918	2305	r	Chlorophyll A-B binding protein	PF00504	ATGAACATGCATGGCTGCCGCAGCCCGGTTGCGCGTGTGCAACCAGTGCTCACGTGCCCTGCTTTCTTGCCCTCTGCAGGCAACCCCTCCCTGATCCACGCCCAGTCCATCGCCGCTGTGCTGCTGACCCAGCTGGTGATCATGGGCGCCGCCGAGGCCTACCGCTCGGCTGGCGAGGGCCCGGTGGAGACCACTGGCGACTCCCTGTACCCCGGCGGCTTCTTCGACCCCCTGGGCCTGGCTGACGACCCCGACACCCTGGCTGAGCTGAAGGTCAAGGAGATCAAGAACGGCCGCCTGGCTATGTTCTCCATGTTTGGCTTCTACGTGCAGGTGGGTACGGGTTGCGGCTGGGAGGGGGCCTTGGTGGGCCTGCCACATGCTTGA
35331	c_000000010448	510	735	f	Chlorophyll A-B binding protein	PF00504	ATGCCATTTGAGTTGCCAATCCCTCCTGGCCAGCAACAGCTGGCACAGCCCACTCTGCCCTCCCCCATCGACCGAGTGCAGCATCTACCGCCGCTGATAGCCCTTCTTCGTGATCCTCTGGCTGCTGCAGGCGTTGTGTCCCCCTCCTACCTGGACGGCTCCCTGGCGGGCGACTACGGCTTCGACCCCCTGGGCCTGGGCGCCAACCCCGAGCGCCTGACGTGA
35332	c_000000010448	941	1373	f	Chlorophyll A-B binding protein	PF00504	ATGGGCATGGCAGCCTTCTCCCCTTCCCTCCCTCTCCCTCTTGACTGCAGCTGGTACCGCCAGGCGGAGCTGCAGAACGCTCGCTGGGCCATGCTGGGCGTGGCCGGCATCCTCGGCCAGGAGGTGCTGAACCCCGAGCAGTGGTGGTACACCGCCGGCATGCCCGAGAACCTGCCCTCCTTTGACAACAACAAGACCAACCTGGGTGAGTGCCATCCCGCACCGGCTGCTGCGCGCTGCATGCCCTGCGCTAGGAGCCTCCTGCTAAGCAGCGCCTGGCACATTGCACAGACAGCTGCATGTGTGATGGAGCGCACTGGGAGGTGGCGTGCTGAGCGCAGCTGCCGGTCAAGGGCTGCCAGCCTGCACAGCAGAAGATGCAGCACTTTCCCGGGGAAT…
35334	c_000000010448	1874	2135	f	Chlorophyll A-B binding protein	PF00504	GTGCCCAACCCCGAGCTGGGCTACCCCGGCGGCCCCTTTGACCCGCTGGGCTTCTCCAAGGGCAACTTCAAGGAGGCCCAGACCAAGGAGATCAAGAACGGCCGTCTGGCCATGGTGGCCTTCGTGGCCTTCACCATCCAGGCGCAGGCCACCGGCAAGGTGAGGGAGGGATGCAGGGGTGGGGCCGGCAGGCGGCGTTCTCGCAAGTTCAGCAGGGGCGGAGCCCGCAGGCGGCCCTGCGGTTGGAAGTGTAGCGGCTAG
3814	c_000000001118	377	980	r	HMG (high mobility group) box	PF00505	ATGCGGGCTGCCCTGCAGCAAGCCTTTGATGGGTTGGCATGCTCTTGGCGGCGGGCGCCATGCTGCATGTCCAAACGTGATGCCTCGTCAATGTGTTGTGACTGCTTGCCCTCTCCAGCGCCTCCCCTCCCCTGCCCGTCTGCAGCTGCGCACCCGGACCTCGCCTTTGGTGCGCTCAACGCCAAGCTGGGCGAACTGTACAAGGCTCTGAGCCCGGAGGAGAAGGCGCCGTACGAGGTGGGGACTGGGCTGAGTTTGGCAGACTCGGAGGCATGGCAGACCCAGCGTATGCTGTGCATGATGCGCCTGTCACATAGCTGGCAGTGTGTGACGCAGTGGCCTGGAGTCACGAGCCCAGCGCCAATGGCAGTGCTCAGCTGCCCCATATGTGCCCCTCTG…
9196	c_000000002627	2619	2865	r	HMG (high mobility group) box	PF00505	ATGGGTCGCGGCCCCACTGCCTACTTTCTGTTCAGCGACGAGAACCGCGCCTCTGCGAAAGCAGAGCTTGCAGGGCAGGACGGCAAGCATGGCGTGGCACAGGTGGCGAAGCTCATCGGGCAGCGTTGGGCAGCGCTAAGCGAGGAGGAGAAGCAGGTTTACAAGGATCGCGCTTTCAAGCTGCAAGGCGAGGCGTTCTTTGGGTGCTGGGCTATTGGCCTGCACCCGGTGGCACAGGCTGCATGA
32833	c_000000009709	3615	4041	r	HMG (high mobility group) box	PF00505	CCACCACCGCCTACTTCTACTATCAGCAGGACCACCGACAGGTGCGCCAGCTCGGGTGCCACTGCTTTTGGCTGCCGGCGTCTTTGCACACTTTGCTACAAGGCTGGTCGGCACCACAGAAAACGTGGGCTGACCTGCATTTTGATCATCTCACAGCCCCGTGCTGCGGACGCTAGACCCGTGCCCCCCGCTCTTCCTGCCCCTGGTCCCCTGCAGCGCGTCAAGGAGGCCAACCCTGGCGCCGGCATCGGCGACATCGCCAAGCTGCTGGGTGCCGAGTGGAAGGCGCTCACCGCGGAGGAGAAGGCGCCGTATGAGGAGCGCGCACGCGCCGACAAGGTGGGCCATGGCCAAGCTCTTTGCTGTGCGGGCTGGCAAAGGTGGTCAACCGCGTGGCAA…
9985	c_000000002844	0	717	f	Armadillo/beta-catenin-like repeat	PF00514	CTGGGTGCCGAGCAAGCGGCCGCTGTCGCTGCCTCCGGCGCTGTGCCCGGCCTGTGCAGCCTCTTGCGCACGGCCAGCGGCGCCGCCCAGTCAAAAGCAGCCGCCGTGCTGGCTGCGCTGGGCGGGCATGCACCGCGCTCTGTTGTGGCAGCTGGCTGCATTCCTGCGTTCGTGCAAATACTGGGCAGCACCACTGACAGCAATGTGCAATACAATGCAACAGTATGCCTTGATCTGCTGGCAATCTGCGACGGCGAGTATGGGCTTGCCGCCATTGAGGCAGGTGGCCTGGCCGCACTGCAGCAACTGCAGCGCAAGGCCAGCCCTGCTGTAAGGCCGGTCGTGGAGCGCTCAGTGCGCAGCCTGGAGCTGTGTGTGGCAGCCGCCGAAGCCAGCGCT…
9988	c_000000002844	1618	2980	f	Armadillo/beta-catenin-like repeat	PF00514	ATGAGGGTTTTATTCTTTCTGGTGGATGCCGCCCTGCAGGACGTCAAGACAAAAGACCCAATGAGGCCCCTGCAAAACACGATGGCGAACCTGGTGCAGCGAGCCCGGCACGGCAGCACTGCTGCCCAAGTCGACGCGCTGGAGAGGCTTATCAGGGCAGCCAGTAGCAGCGAGGCCCGCCAAGCCATCCAGGCAGCGGGCGGCCTGCCTGCCCTGGTTGCGCTGCTCGGCAGCGACAGCCCACGTGTGCAGCTTGCAGCCAGTTACGCCCTCTTCATGATGTGTTTGTTTGAGGCTGAGGATATCGCGCTGGTGGTTGCAGCTGGCGCTGTTCCTGCGCTGCTGCAGCTGCTGCAGCCAGCTGGCGCCGACGGCGCTGCGCCTGGTAGCGCGGAGTCA…
24838	c_000000007190	2550	2823	f	Armadillo/beta-catenin-like repeat	PF00514	ATGCAGCTGGTGGTGTCTGTGCTGGGTGCCGACCCGGCAGCACCCGACTGCGACCCCGCAGCGCTCGTGCAGGCAGCCGCTGCCCTGGGCAGCTTTGCTGCCAGTGAGGAGGGGCTGGCAGTCGTGCTGGCGTCAGGGGGCATCCCACGCCTGCTGCGTGTGCTCACTGCCAGTCAGGACGAGAAGGTGGTGGAGGCAGCAGTGCGGGCGCTGAAGGCAGTTTCGCGGGTGAGCTATGCGGGAGGGCGCAGCGGTGACCACACTGGGGGGTAG
42822	c_000000012857	2480	2660	f	Armadillo/beta-catenin-like repeat	PF00514	GTGCGGCAGGAGCGCGGCATCCCGCCCCTCGTCTCCCTGCTGCACTCGGTGGACCCCAAGGTGCAGCGCGCGGTGGCCGGCTCCCTGCGCACCCTGGCCTTCAAAAACGACGAGAACAAGAACATCATCGTGGACCTGGGCAGCCTGCCGCTGCTCATACAGATGCTCCGCTCCGATGAC
42830	c_000000012860	1360	1672	r	Armadillo/beta-catenin-like repeat	PF00514	ATGCCTGCTTTGCCAGGGCCACGGCAGCCAGGGATTGTGGCTTTGAGAAACGAAATCTGTGTGTCAGGGTACCTGCACGCCCAAGAACGACTCATGATGTCTGTCTCATACCGCACCACGCAACCCTCATGCTTCAGGAATCTGGCCAACGTTGGCGATCCTCCTGAGGCCGGGGCACCAGGTGCCATTTCGAGGCTTGTTAACAGTCAGAGGGCAGCAATTGTGGACGAGGGCGCCATTTATCCGCTGGTGGATCTGTTGAGCTCCAACAGTGATGCCACAAAGGAGGCAGCGGCAGCAGTCCTGGGGTGA
42831	c_000000012860	1697	2276	r	Armadillo/beta-catenin-like repeat	PF00514	GTGGCGGCAGGCGGCGTCCCGGCCCTGGTCGCGCTGCTCACCAGTCAAGATCAGAAAATGCTGGACATCGCGGTGCGGGCCCTGGGGAGCCTGGCTGGCGGCTTTGCCGACGTGCGAGCCTCCCTGACGGCTGCTGGGTCCGCTGAGGCGCTAGAGCGACTGGTTCAAGCGACAGAGTTCGAGCCAGTGTACAAGCTTGTGCGGGGCCGCGCGCAGGCCGTTCTCGATTGCCTGGCTGCACCCGCGGCAGAGCCGACCCCTTTAGATGCCAGCGAGGTATTGCGCCAGCTCGTGGCGGCGAACAGTGCTGAGCTGTTCAACCAGGCGATTGTAGCGCTGGCCGACCTCTGTGCCACAGATGCAGACGTGGTGGTCACAGCGCACGGCCTGCGACACATT…
47530	c_000000014356	1485	2730	r	Armadillo/beta-catenin-like repeat	PF00514	GCAGCCGGCGCCATCCCCGTGCTCGTGCGACTGCTGCGCAGCAGCTCCCCAAGAATCCAGGCAGTCGCAGCGGGCGCCATCTATGCAATGATGCAGAGCGCTGCAGAGCTGCGCTCAGCCATAGTGGCAGCTGGCGCAGTGGCCCCGCTGGTGGCACTGCTGCAAAGCAGTCATGACGGAGTCAAGATTGCGGCCGCCTGCGCCCTGGATATGCTGTGCATCCAAAGCACAGAAGGCACGGAGGAAGCTGCTGCGGCGGGCGGCGTGCCAGCTGCACTTCAGCTGCTGTGCAGCGGCAGAAAGCAGGCACGCATATTTGCACTCTGCCTGTTGGCCTCCTTTTTGCGCCAGCACAGCAATGAGGTCTGCGCAGCCATTGAGGCAGCCCCGAGAGCGGTC…
48802	c_000000014752	3371	3872	f	Armadillo/beta-catenin-like repeat	PF00514	ATGGGCAGCAGCCTCTCGAGGAGTGTTGCCGACCTCAGCAGCGGAGACCCTGCCGAACGTGAGGCGGCCGCGCGCACCATTTCGGCTGCGGCATGCAAGCCTGCCAACCGTGAGGTCATCGTGGAGGTTGGGGCCCTGGCTCCCCTCGTTGAGCTGCTGGGGAGCGGAAGCCCAGGGGCACAGGAGGCTGCGGCAGAGGCGCTCGCCAACCTGGCAAGCCAGACGCCCTCAAACGCCAAGGCTATGGTGGCGGCGGGCAGCATCCCTCCGCTCATCAACCTCCTCGGCAGCGGCACCGACGGCGCCAAGGCCGAGGCTGCACGCGCGCTGACAAACATCTCCTGTCACAGCCCTTCCAAGCGCCAGGCCATCGCTTCGGCGGGTGAGTGCTGGTCGGGA…
51252	c_000000015573	799	1210	r	Armadillo/beta-catenin-like repeat	PF00514	ATGGAAACTCTGGTGCGGCGCTTGCGCAGCGGCAGCTTTGCCTTGCAGCTGCAGGCCTCGCACACCCTGGGAGCGGTCTGCAAAGGCAGGCCCGAGACCAGCCGGGCTGCAGCTGCGGCTGGCGCCATTCCCGTTCTAGTGCGGCTGCTGCACAGCAGCTCATCAACAGTCCAGGTGTCAGCGGCGAACGCCCTTACTGAGATGGCGGAGAGCGCTGCAGAGCTGTCTTCAGCCATGCTCACTGCCGGGGCGGTGCCCGCTCTCGTGGCGTTGCTACGCAGCAGCAGCGACACGGGGCCAGTCTTTGCCGCTAACGGCCTGGGGGTGCTGTGCAGCCAGGATTGCAGATGCCAGGGAGGCAGTTGCTGCGGCGGGGGGCATAGCGGCTGCAGTCCAATT…
53911	c_000000016418	5246	5501	f	Armadillo/beta-catenin-like repeat	PF00514	ATGGTCCGAGCGCTTTGCTCCCTGCTGCGCCAGCTGGTCAGCAGCGACAGCAACAAGGCACTGCTTGTAGATGCTGGCGGACTGGAGCTGCTGGCGCGCCTGCTGACCACTCATCGCGCTAGCCCTGCGGTGCTGGAGCAGGCGCTCGGCTTGCTGACCAACCTGACGCTGCGCAATCCTGAGGCGGCAGAACAGGTAGGGATGTACTTTGTGCAGTCACCACCAATCAATCAATGTTCACAGACAGCAGGATAG
6087	c_000000001764	672	1068	f	Tetratricopeptide repeat	PF00515	ATGACGAGGCAGCACTGCAGGCTCGTGGGTAAGCCTGGTGCCTGGCCAATTGGTCTTCAACTCCTTTGCCAGCCAGCTGCATGTGCTCACCTTTTGATGGGCTTGGAAGCAACTGCAAAGAATGCTAGAGGGCCTCACTCATCGCGCCTGCTGTTGCCCACACATGCCCGCAGCTTCTGCCTCAGAAAGCTGGGCAGCTACGCAGCAGCAGCGCAGGACTCCTCGCGGCTGCTGGAGCTAGGCCACGCCACCACGCGGGCCTACAATAGCCGCGCCTACTGCCACGCCAGCCTAGGCCGCTACGCCGAGGCCGTGGCTGACTACACAGAGGCGCTCAAGGTGTGCACCTGGCCGGCCCTGCCTGGAAGGCTGGATGGCTCTGGCCTTTCCAGTTAG
26887	c_000000007826	2219	2960	f	Tetratricopeptide repeat	PF00515	ATGACGGAGGCCACGCCGCCACAGCAGTTGCTGCAGTCGGTGGATGACAGCGATATCGAGTTTCTCGCCAGCGGCACTCTGGAACGGCGCCGTGACGCCGCTGCCAGCAGCCGCGGAGCCGCTGCTGCTGAAGGCAGCAAGGCAGAGAGGCAGTTTGTGTACCGGCGCAATGCAGACTATGACAGCCTCATTGAGGCTTGCTCCCGCAAGCTGGCAGTGCAGCCTGGCAACACGCGTGTGCTCATGATCCGCGCCAACAGCTACGCCAAAACGGGTGGGCTTGGCGCTCTTCATGTGCATGCGGCTCCTTTAGGGCTGGCTCGCTCCTGTGCTGTCCTGCAGTGTTTTCTAGATGCCTCTGCCATGCTGGAAGTTCATCCTCCACTGTCCATTGCTGCT…
40708	c_000000012167	1838	2030	r	DNA gyrase/topoisomerase IV, subunit A	PF00521	GCTGTGGGTATCGCCACCAAGATCCCGCCCCACAACATGGGCGAGGTGGTGGCCGGCCTCAAGGCGCTGATCCGCAACCCGGGCATCACCGTGCGGCAGCTGATGCAGTACATCCCGGCGCCCGACTTCCCCACCGGTGCGCCGTGCGTGCTGTGCCATGTGGCGGGCCGCCTCGTGGCAGCCGGGCCGTAG
25781	c_000000007462	1937	2468	f	Binding-protein-dependent transport system inner membrane component	PF00528	GTGGCGACGGCTCTGTTGACGCTTCTGTTCGTGTCGTTTACCGGGTACGCCTATTCGCGGTACAGATTCAAGGGTCGAAAAGCATCGCTGATGGCGATCATGCTGATCCAGACAATTCCGTCGTTCGTCGGTATTGCCGCCTTCTACACGATGCACTCGATTATTTCCGCCGTGATACCGGGGTTCAGCCGCCAAATGTTTTTAGTGTTGATTTACGCAGGCGGCGGCATTGCCAGCAATACGTTCATACTCAAGGGGTATATCGATTCGATCTCAACGGAGCTGGATGATGCGGCGCGCATTGACGGGTGTGGAAACTTGCAAGTTTACCGGCTGGTTATCATGCCGATTGTGCGCCCGATGCTCGCGATTATTGCGTTGTGGTCTTTTATCGGACCT…
14842	c_000000004212	3793	4216	f	Scavenger receptor cysteine-rich domain	PF00530	GTGAGGGGTTCCAAGGGACTGCTGCAGCAAGTGGAGCCGTGCGCCCAGCAAAAGACACCAATGCTGATTCTGACCGCTCATGTGGAACAAGCATTCCACTCAGGGACCATGTTTGCCCATCCAAAAAAGTGGCACAGCTGCCTCGCTTGTTGCAAAACGGGGGGTCTGCCTCCTTTCCAGGTTATTTGCCGTGGCCAGGGCCTACCAAGCACACAGCCGATTGTGAGCGCACAGGCAAGCGTCGCAGGCTACTACATTTGGATCAAGGACCTGAACTGCACAGGCAGCGAGAGCAACATCATGGACTGCCCGCACACGATGGCAGACGGCAGCAGCTACGGGTCCCAAGACTGCCTGGCCCTGAGCGTCACCTGCGTGGATGCAGGTGGGAAGGAGGGC…
24464	c_000000007079	5966	6302	f	Scavenger receptor cysteine-rich domain	PF00530	GTGTGGCCAGCCAAAGCAAGCGGCATCACTGCCTTGCCTGTCAGAGGTGACTTGCAGCACTCCAGAACAGGTGTGGTCTGCCTTGCTTTTCAGGTCATCTGCCGCGGCCAGGGCCTACCCAGCACACAGCCGATTGTGAGCGCACAGGCAAACGTCGCAGGCGCCGACATTTGGATCAAGGACCTGAATTGCACCGGCAGCGAGAGCAACATCATGGACTGCCCGCACACGATGGCAGACGGCAGCAGCTACGGGTCCCAAGACTGCCTGGCCCTGAGCGTCACCTGCGTGGATGCAGGTGGGAAGGAGGGCCGGCCGGCGGAGCTCTGCTCGGGC
35062	c_000000010360	424	913	r	Scavenger receptor cysteine-rich domain	PF00530	ATGCCCAGCCAGCCTGACCTTGCCTGCAGGGGTTTTGACCCCCTGGATGCCCGTGTCGTTTGCTGCACGCTGGGCCAACGTTCATACGGTGCCGTGGTCGCCACATCCGTCTTTGGCGCTGGCAGCGGCCGGATCTGGATGTCGGATGTGGCCTGCACTGAACCTGAGGCCACACTGCTGGAGTGCACCAGCCGTATCGGCCAAGCATGCACACATGCCATGGACGTGGGCATCCGCTGCAGTGACACGCCGCCGGGCGTGCGTGAGTGCTGGGGCGTCAGGAGCGCTTGGGATGCTCGGGGCGCGAAGTGCATGCTGTGCCTGGTGCCTGCCCAGCCAGGCTATGGTGTACCTGCTGTGTGTGCTTGGGAGGGGAGGGAATTGTTGAGCTGTAGTGGT…
41348	c_000000012367	1171	2035	f	Glycosyl transferases group 1	PF00534	GTGCCCATTCGTGCTCCCGGAGACCTGGAAGAGGCAGAGGCCAGCTGGCGGCAGGGCCTGCCTGCAGAGCTGGCAGCATTCGCGGAGGACGGCCCCACCTTTCTGTCCATCAACCGCTTTGAACGGAAAAAGGTGGGCGCACGGCTGTGGTCCAGCTGGCTGTGCAGGCCGCCTGCCTTTTGGCGAGCTGAGATTGCCCGCATTGCTCACTGCCATATTGCACCTCTTTTCGCCCACCCATGTCTCGACAACCTCCCACACCAGGGCATCGGCCTGGCTGTCGAAGCGCTGCAAGAGCTGCGGTCCCGTGGCCGACGCTACGCCGCCGCGCGGCTTGTTGTGGCCGGTGGCTACGACCCCCGCCTGGCTGAGAACGTCGAGCACCTGGGAGAGCTACGC…
54203	c_000000016506	934	1288	f	Glycosyl transferases group 1	PF00534	ATGTGTCCAACCAATGCTGCGCACAACCACCAGCTCCCGTCCCCCAACCCTGCTCTCGCAGCCTTTGGCCTGACGGTGATCGAGGCCATGACATGCGGGCTGCCCACCTTTGCCACCAACCATGGTGGACCCTCCGAAATCATCAAGCACAAGAAGTCGGGTGAGCGGCGGCATCACGTAAACGAAAGGGCTGGACGCAGGAGCAGCGGCGATGTTGAATGCCCGAAGCTGTCTCCCTTTTGCAAACCTGGGCGGCTGTGGTGGCAGGCACCTGAGGAGGCCTGGGAGATGTGTTCCCAGCGGGGAAACGAGAGCAGCAAGCGCAATGGGGGGGACTGGTTGATGCCAGCCTGA
41222	c_000000012322	2036	2477	r	Glycosyl transferase family 2	PF00535	GTGCGGGTGTGCAAGGCAGCAGTGCTTGCAGTGCATCCTGCTCGCTTGCCCCCCCCTGCTTCCGCCATTCTTAGCGCCTCGCTGGCTGACATGCTTCTTCATGCCCGCCCCAAGTTTGGTATGCTTCATTCAGTTGCCCGCACTCGCCGTCCACTGTTTTATCCGGCCCGCAGCTATCTTCAAAGGCGGCGCGACCGGCAGGGCGCCTCTTTCACATATGAGGTTATTATTGTGGACGATGGCAGCCGCGATGGCACAGCACGTGCCGCCTTGGAGTTCGTGCGCAAGCACGGCTTTGACGCCGTGCGTGTGCTGCGTCTGCCACAGAACCGCGGGAAGGGCTACGCAGGTGAGGAGCGTTTTTTGGATTGCAGAGCAGGCGCCCAGGGGCATGGGGCC…
55871	c_000000017048	1953	2643	f	linker histone H1 and H5 family	PF00538	TTGGGCCCCCTTCCGGTCTCCCTGGGTTTACTCCTTGCCTGCCCCGAGCATCGCCAGTCTCACCAGTCACCAGCAGCCATGTCCACCGCCGCCGCCAAGGCGCCACCGGCGCACCCCCCCTACCTCACCATGATTGTGGCCGCCGTGAAGGCCCTGAAGGAGCGCACCGGCTCCTCGGCCCCCGCGATCGCCAAGTACATCGGCGCCAACTACAAGGTGCCCGCCGGCTTTGAGAAGACCCTGTCCCAGCAGCTCAAGCGTCAGGCTGCTGCTGGCAAGCTGGTCCGCGTCAAGGCCTCCTTCAAGCTGAGCGACGAGCTCAAGGTGGGCCCCGAAGGCGTGGAGTTAGGCCGCGGAGTTCAAATGCCAGCACCTGTGGTGGTGGCGACACCGACCGCT…
38704	c_000000011542	571	814	r	Nitrogen regulatory protein P-II	PF00543	ATGACCTGCATCTTTCCCTGGGCATTCCCATGCACGCTGTACATGTGCCGCACCTGCTGGCGCTGCGTGCAGGCCATCATCCGGCCGTGGCGGCTGAACAAGGTGATAGAGCAGCTGAACGCGAGTGGCATTCGTGGCATGACAGTGGAGGATGTGCGCGGCGCGGGAGTGCAGGGAGGTGAGCGAGCACCCAGCAGCAGAGGGACAGGCTGGCCACACAGGCCTCTGTCCGCTGCAAGCTGA
21011	c_000000006049	6234	6915	f	Phosphopantetheine attachment site	PF00550	GTGCGTTCAGATTCCGCCACTGTTGGGCTAGTGGTAGAAGACTTGAAGCGCACCATTCGCGACATTGCAGCTGAAGTTCTTGGCTTCGACGAATTTGTTGGCGACTTTCCAGCTGGTGAGAACCCTTGTCTTTGCATGCTCTTTGGAAAACTCGAAACGATTCTCATAAGGCGTGCACTTTCGTCCGCTGATCCCTGTGCAGGTGTTTTTGACAGCCTGTCCGCTGTTGAGCTTGCCAACAAGCTTGGGCGGGAGTTAGGACTTGAGCTTCCCAGCACCCTCGTGTTCGACTATCCTTCAGTGGATTCTTTAGTATGTTTCGTGTCCACTCGTGTGCATGGAACCGTGCACGGCTCGGCCGCGGAAGTGTCCGAGGATTTCAGCCCACCATCTGCACGG…
23708	c_000000006855	2	1094	f	Phosphopantetheine attachment site	PF00550	TTGTCTGGGACAAGTTCCTGCGCCGCTTTGCCAGCCCAGCAGGCCAGCCCCCCGCCTTCTTTGGCGAGTTTGCCAGCAACGCACCAGCCCAGCAGGGTGCTTCCAGCATGGCAGCGGTTGGCCCACGCCCCTCGCGCCGCAGCAGGCGGTCTGGGCGGCCTGTCAGCCGCAGACCGCCGGGCTGCCGTGCTGGCACAGGTTCAGGAGGCTGCCCGCGGCATTCTGGGCGCCGACGTTGGTGCAGATGAGCCGCTCATGGCGGCTGGGCTGGACAGCCTGGGAGCAGTGGAGCTCAGGAACAGCTTGGAGGGGCGGCTGGGCCTGCAGCTGCCGGGCACCCTGGTGTTCGACTACCCCACAGTCGCCGCCATTGCCGGCTATGTGGAGGCGCAGCTTCCT…
30217	c_000000008883	1110	1608	f	Phosphopantetheine attachment site	PF00550	GTGGCAGAACAGGTTGCTGCTGTGCTGGGCAGCGCCGTCGGCGGCGACGACCCGCTCATGGCTGCCGGCCTCGACTCCCTGGGGGCCACCGAGCTGCAGCAGAGCCTGGCAGACACGCTAGGCATTGAGCTGCCCTCCACCCTGGTGTTTGACTACCCCACCGTCAACGCCATGGCTGAGTTCCTGGCAGGCAGGCTCAGCAGCACGGCGGCCGCCGAGGTCAGCCCCCGCGCCCTGCCCGGTGCTGTGGGCCTGGCGTCTGGCCCCGCCGCCGGCTCTGCTGTTGCCATCGTGGGCGCTGCTGGGCATGATGAGCTTGGCCCACTGGCAGGCAGGGATGCTTCGGCGCGTGTGCCGTACGCTCGATGGGACGCGGCATCGCCTCTCATAACCGCGGAT…
30284	c_000000008901	2685	2913	r	Phosphopantetheine attachment site	PF00550	ATGCCTGCAGGTGCCATCCAGCTTCGCAATGCACTTGGCCAGGAATTTGGTGTTGACCTGCCACCAACAGCGGCTCTGGATTTTCCCACGGTTTTATCTCTGGCGAATTTTGTCGCACAAAAGACGCATGGCAGTGGCTCCAGGGCGGCAATGACAGCCATATCTGACTCCCTGACAGCAGGGAGTGACGATTTATGGGACAGTGTTTCAGGTGAGCGGCGGTGGTGA
47796	c_000000014435	155	866	f	Phosphopantetheine attachment site	PF00550	GTGTGTCCCTGCACACTGGCTCGCACAGGTGATGGCTTCCTTCCGGCAGGCGTTCTAGACAGCTTGTCAGCAGTCGAAGCTGCAAGTGCCCTCAGCAGGGCTTTTGATATCAACCTGCCCGCCACTCTTGTTTTCGATTACCCGTCCATATCAGCAATGGCAGCATACATCCATGATGTGCTGCAAGCAACGCACAACAAGCTCAGCTCTGATGCACAATCAGGATTTTCTACATCAGAACTGTCAGCCACTCATGCTCACCCCAAACTAGCAGACGAGGCAGTGCTAGTGGTCACTGCCTGCTTAGCAAGCCGCCTCCCAGTGGGCCCAGTGTTGCGCAGCCATACAGCCAGCAACCGGGATGTTGTTGCGACAATTCCGTACAGCAGATGGGATCTG…
54255	c_000000016523	4831	5914	f	Phosphopantetheine attachment site	PF00550	ATGACTCGTGCAGGAAATAGTATCCAGTGGGGTGCATGGGCGAACGTTGGAATGGCGCAAGGCAGTTCCGTCGTCATTGATCGTGTCATGAAATCCGGCCTCGGGCTGGTAACGCCTGTCCGTGGACTGGAGGCCTTGCAGCTTGTACTTCATGCCTGTGGCGAGTCGCGACTTGTTCAGGTCAGAGATCAGGGGTACCAGCCTTCTGCTCCTTGTGAGAACATGCCATCCCACAGTTACTGTATTCTACCACATACAGATGGTTCATGCATGCATGTACCCCTGCAGCCCGTTATAAGCCCTATATGCTTTTCACAACTGCTCGGAGGGGTACCCACACCACCGCTCATATTCTCCAACGTTCTGGAGTTGGAGCAGCATGAAAATTGGTGTCAAGGC…
56447	c_000000017243	1414	2386	r	Phosphopantetheine attachment site	PF00550	ATGGGGGCGCTCACCCCCGCCACCGGCCTGCAGGGCCTGCACGGCCTGCTGCTGGCCTCTGCGTGCCACACTGGTACCTTGAGCGGTAGGCGGCCGGCGCCAGCGGTGGCTATGACCCCTGTTGACTGGCCCGCCTTCCTGCTTGGCAGCCAGGCGGTGCCTCCGTTCTTCCAGCAGTTTGCCCACCTCAAGCCAGCCCCTGCAGCCGCTGGCCAGCCAGGGGCAGGGACATCTGCAGCGGCGCTGGCAGCAGCCGCTGCCAGCCCTGCTGCCGGCATGTCTGCTGAGCAGCGCCTGGCGTATGTCACCGGCGAGGTGGAGGCTGCAGCCAAGGCCATCGTTGGCAGCAGTGTCAGCGCCAGCGAGCCGCTCATGGCTGCCGGCCTGGACAGCCTGGGG…
57158	c_000000017458	176	644	f	Phosphopantetheine attachment site	PF00550	TTGCAAACAGAGAGCCACACAAATACTTTGCCCTGCTCCCTGATAATTGCGCCTGCAGTTGAGCTGCGAAACGCCCTGGAGAAGCAGACTGGGCTGGAGCTGCCCTCCACCCTGGTGTTTGACTACCCCACCGTGGGGGCCCTGGCCGGCTTCCTGTCGAGCAAGTCCGAACAGCCAGGGCAGGCAGGGGATGCCAACGCCGCGTGGGACTCCGACGAGGAGGGCAGCCTGGTTGGCAGCCTTTCCCTGTTGGCAAGCGACGCAGGAGCCGCCCTGCGGCTGGTTGGCGTCAGCCAGTTGGTTGCCCGCACCGCTGGGGGCGCCATCCTGCAGCCGCAGCCGTCGGACCAGAGCCGGCCCATCCCTGTGGAACGCTGGGACGTGGAGGCGCAGGCGGAG…
59210	c_000000018180	766	1018	f	Phosphopantetheine attachment site	PF00550	ATGCCCCCCGACGCCATTGCTCACTGTTGCACTTGCCCATGCCCTGCTGCTCGCTCTGTTGTGGCCCCGCCGCAGGTCAGCCCCAGCGCCTCCTTCCAGAAGGACCTGGGCCTGGACAGCCTGGACACTGTGGAGCTGGTGATGGCGCTGGAGGAGGAGTTTGCGATTGAGATCCCCGACAGCGAGGCCGACAAGATCCTGTCCTGCGGCGAGGCCATCTCCTACATCGCTTCCAACCCCATGGCCCGCTGA
5556	c_000000001609	584	1010	r	Metallopeptidase family M24	PF00557	ATGTGTGTACCGTATCTGTGGCCATATGAACAGCGTTCTTCCTCGTCGGTTGGCCGCTCCCTTTGGCAGCTGCGCACCCAGCCCCGCCCTGCCGGCCCGCCCCCGCAGGTCAAGAGCATACGCAACCTGAATGGGCACTCCATCGGCCCGTACCGCATCCACGCGGGCAAGAGCGTGCCCATTGTGAAGGGCGGTGAAGCCACCAAGATGGAGGAGGGCGAGTTCTTTGCCATTGAGACGTTTGGGTCCACAGGTGAGCGCCCGGGGCGGGCGCCGTGCTCGGAGGGACGCGAGGGCTGGCAAGGCGGGCTTCAGGGAGCCCCTTGCTCTGGGTTTCTGTGCAGCGAGCAGCTCACAGTGGCGGCGGAGGGTCTGCCCAAGCAGCCAGGGGAGGCGAGG…
48177	c_000000014556	469	1408	r	alpha/beta hydrolase fold	PF00561	ATGGACTACTGGGCACTGGCAGGTGAGGCCTTCAGACCATACCATCTGCATGGCTGGGACCTTGGCATGCTGCTTGAGGACACGTGCCGCAGGGTCGAAACCAGCCAGTGCCCGCTGCCCTCCCCACGGGCGCACAACTGCCGCAGCCCCATGCTCCGCGCCCGCCACAGGAACCTGCGCAGCCCGGTGACCGACCTGTGCCGGCAGGCCGCTGCACGTAGTGGCCTGCCCTGGCGGGCGCTGCTGCTGGACCTCCGTAACCACGGCAAGTCGGCCGCACTCAACCTGAAGCCGCCACACACGCTGGCATCCGCCGCTCGTGACGTCATCCATTTGTTCCAGCAGGCGACCGGCGGCGCTGCGCCCGCTGTGCTGGTCGGGCACAGCATGGGCGGCAAG…
48988	c_000000014813	2878	3547	f	alpha/beta hydrolase fold	PF00561	ATGTCCTCCTCGCTCCCCAGCCCGCCTCGACAGTATCACAAACTTCCAGACGGGCGGCAACTGGCCTATCTGTGCTTCGGCGCACCCTTGAAGGGCGCAAAAAGAGTGCTGCTGTTCCTGCATGGCGTGCCAAGCAGCGCTAGCGAAGCGGCTCCGCTGCACGAGCAAGCAGCAGCCGACGACATCACGCTGCTGGCGGTGGACCGACCTGGCCTCGGCGGCTCCACTGCCCCCTTGGCTGGCACCCGTCTGAGCCTGCAGTCCTTTGCTGCTGACCTGGGCAGCCTCCTGGATGGCCTGCAGCTGGGGCCCGTGGCAGTAGCAGGCGAGAGCGGAGGCGGCCCCTACGCGGCCGCTGGTGCGGCGCTGCTCGGCCCTGCTCGCATCGACCAGCTGCAC…
3371	c_000000001006	89	548	f	RNA polymerase Rpb2, domain 6	PF00562	ATGGGGCGGCCTGCCTTAGTGTTTAGGAGTGTCTTTGTTCAACCGTCTGCCCTGGATGGCTTCCCTGATGGTTTTCCTATTCCCCCGCTCCCGAACGTCAAATTGCAACGGACAGCCGCGACCATCTGCATGGACACGCTGCCTGCCACTCCATGCCCCCCAAGCCCCTCACATGCAGAGACCTTACCAGCACCAGCCACCCCACTTACCCCCACCATCCACCCCATAATCCCTGCCCTGCAGGAGGACATGCCGTTCAGCGCCGAGGGCATCAGCCCCGACCTCATCATCAACCCGCACGCCATCCCCTCACGCATGACCATCGGTCACCTGGTGGAGGCGCTGATGAGCAAGGTGGGCAAGCCCTGGGCTTGCCTGGACGGGCGCTGCACACCTTGC…
3373	c_000000001006	1154	1538	f	RNA polymerase Rpb2, domain 6	PF00562	ATGTACAACGGCCACACCGGGCGCCAGCTGCAGGCCCAAATCTTCCTCAACCCCACCTACTACCAACGCCTGAAGCACATGGTGGACGACAAGATCCACTCGAGGTGGGGGCCAGGATACCCATTGTACTGTATTGGAGTTATGACAGGTTTTAATGCTTGCCCCCCCAAGCAATGCGAGACGCCTTGCGTGTGTCAGCGCCGGCAAATCCTGCACGCGTTGCGCCAGACCTGCGTGGCCTGCCCCTGCCAGGATGTGACGCTGCGGGTGGTGCATGTGTGGTTGGAGTGCGGGTGCCGCCCTGGCTGCCGCCTGGCTGCAGAGCTCATGCCCAGTCAAGCCCACACAGCGCACATATGCTGCTGGCAGGCAGACATGGGCTGA
2221	c_000000000668	843	1170	f	Zinc finger, ZZ type	PF00569	ATGGCTCTGGCCACCCCGCACTTGTGTCCAGCCCCTCTGCTGTGGTGGGGCAACCTGCTGTGCCCCTTCGTCCGCCACCCGCTTGCCCCATGGAGCAGTGAGGGCCTGTACCACTGCGACTACTGCCACAAGGACCTGTCCTCCACGCTGCGCATCAAGTGCGCTGTCTGCAAGGACTTTGACCTCTGCCTGGAGTGCTTCAGGTGGGCACGCGGTATCGTTTCGTTTTATTTTACAGGCTGTATTCCGCCGGCACGGCTGCCCGCGGCGCCGCTCAACGACTTGCGTCGCGCGCACCCTTGCTGCATGCATGTCCACGGAAAGTAG
25230	c_000000007300	2	1244	f	HRDC domain	PF00570	CTTACATCTGATGAAGGGATGTGCGTTGTTTTACAGTGGATTTGTACGATCGACACCCTGCCTCAACCGCTGCGCCATGAGTCTGCCAATGAAACATCTCGTGCAGCTCAACCTGCCACCTGCATCCCTCCCTGCAGGCCGCTGCCGCCACATCTGGTTGAGTATGCCCGGCGCGATGTCCACCACCTGCTGACCGTGGCCGATTACCTGGGGCAGTTGCTGCTGCAAGAGGGTGGGGAGGCCAAGGTGCCAGGCACACAGCCAGGGCAGCCAGCAGAGGCGCATGCCGCCGCAAGTGGCGCTGCCACCGCTTGTGCAAGCGAGGCGGAGGCAGCCAGCCAGGCCTCGCACGAGGCAGCAGCGGGCAGCGCAGGCCAGGCGGCAGCTGCAGGAGGCACA…
16874	c_000000004828	914	1208	f	CBS domain	PF00571	ATGCATGCAGAGTTGCCTCGGCCCCCGGCTGCAGGACTTACCCTAGGCCAGGGGTCCCCTGACGCCGGCTGCCGCAGTCGTCTTTACCACAGCTGCGCTCTGACGTTTGCCGCCATTCCTGGCCCTCAGGTGATGACCCAGCACAAGTTCCACCGCGTGCCGGTGGTGGCCGACGATGGCAGCACCATCGCGGGCATCGTCACGCGCACCGACATCTTCTGGGCGCTGACTCAGACCGACCAGGAGGCCGAGGACGGCGCCTCGTACTTTGCAGAGCATGGGCTGGACATGTGA
27018	c_000000007866	1877	2276	f	Ribosomal protein L13	PF00572	ATGGCCCTGGCTTGCCACCCGCTGTCCCCACAGGGCAAGGACAAGCCCACCTACTGCCCCAACAAGGACGACGGCGACGTGGTGGTGGTGGTCAACGCCGCCGACGTGGAGCTAACGGGGCGCAAGTGGGACCAGAAGATGTACCGCTGGCACACCGGCTACCCGGGCGGCCTCAAGGAGCGCACCGCCAAGCAGATGTTTGCCAAGCAGCCAGACAGCATCCTGCGGGAGGCCGTGATGGGCATGCTGCCCAAGAACAACCTGCGGCGGGTGAGCCAGGTGGAGCCAGGGCAGCGGCCGGGCTTTGGTACCTGGGAGGGAGGATGCGTGGCTGCTGTGCGAATTCAACACGCAGTGGCAGGAGGTGCGGAAGGGTTGCTTGCACAAGCACACAGCTAG
30662	c_000000009018	687	966	f	Clp protease	PF00574	GTGTCTAGAGGCGAGCGCAGCACGGGCAGTGACGCGGTCCCGCCCTGCCTGGTGCTGCCGCAGCGCATGCGGCGCTGGCACACGCCCCCGCCGCCCCCCTTGGGTCTCTGCCTGCAGGTGGCCACGCAGGTGGTGGCCTCGCTGCTTGCCCTGGACTCCCTGGATCCCGACCAGGAGATCAAGCTGTACATCAACTGCCCGCAGGTGGGTGCTGCACCTGCTTCTGTTGCTTGGGCCGTAAATCAGGGCCTCTGCAGGTGCCACATCCTGTCGGCATGA
2768	c_000000000832	295	856	r	AhpC/TSA family	PF00578	ATGCTGGATGGGCTGCCCGCCGTCCACCCCGCGCCCACCCTGCCGACCGCTGCAAGCTACGTCCTGCTCCCCGCCCTGCGTGGCGCAGCCCCCGCCTTCACCGGCCAGGCCGTGGTGGACGGCGACTTCAAGACTATCTCGCTGTCGGACTACAAGGGCAAATACGTCGTCCTGTTCTTCTGTGAGTTTTGCTCGTCGTTGTGCTGGTCAAGTCCGACCGTGGACTTGGTCACGCTGTTGTGTTTGCCGCTGCCGCTGGCTGTTCAAGGCGAGACAGCCAGCCTTGGCCGCCAGACGGGCAGCTGGGCGGGCAGCCGGCAGCAAGGGCTTGGCCCTGCTTGGCGCCAGTTGGCCCCTTGGCTGCCACTCCTTCGTGCCGTACGCTCGCCAACCGCTTCC…
37561	c_000000011165	9695	9995	r	AhpC/TSA family	PF00578	GTGCCCGTTGGTGGAGGTGACCGCAGTGTTGAAATGCAGCTGCCCATCTGCCTGACACCAAACACTCAGTTGCACATAGAACTTGATGGTGCTTCTGTTGCCTTTGCTTCTCACTGCCCCCGCAGCTTTGTGTGCCCCACTGAGATCACGGCCTTCTCGGACCGCTACGACGAGTTCGCGGCGCTGAACACCGAGGTCCTGGGCGTGTCCATCGACTCCCAGTTCTCTCACCTGGCCTGGATCCAGACCGGTGAGTTTAGCAAAGAACCTCGGCAGGGTTGTGTGGGTGGGCAAGGCTAG
41469	c_000000012405	1954	2164	f	AhpC/TSA family	PF00578	GTGCTCTCATCTGCGTCGCTGCCAATAACACTCTGTGACAGAGCCTCACCCCTTTCTCCAATTTCCCTGCAGATTCCCATCCTGGCGGATGTGACCAAGGCGGTGTCGGCGCGCTACGGCACGCTCAAGCGCGACGCCGGCATCGCGCTGCGCGGCCTCTTCCTGATCAACCCCGAGGTGACCGCGGCGGGGGGCTGCCGGGGAGCATGA
34369	c_000000010166	2338	2512	r	Universal stress protein family	PF00582	ATTGGCAAGGCCGTGTGCAAGAAGGCGGCGGAGCTGGGCGCCGATCCGCTAGTAGTGGCCGCACACGATAAGGGACCCATCGAGAAGCTGCTGCTCGGCTCCGTCTCCGAGTACTGCGCGTCCCACTCAAAGCGTCCGGTGCTGCTCCTGCACCCGGAGCACTCCCAGCTGTGA
5155	c_000000001496	764	965	r	Acetyltransferase (GNAT) family	PF00583	ATGCTTGCTAGCCTCTCCTGCCCGCTGCAGGAGCACGAGTGCTTAATCGACTTCATCGCTGTCAGCCCAGAGGCACGTGGCAAGGGCGTGGGTGCCAAGCTGATGAGCTGGGCTGAGGAGGCGGGTGCCGCGATCCTGGCAGAAACAGAGGCGGCCGCGGTGGCAGCGCATGGCGTGGAGATGACGCTATGGGTGAGCTGA
31192	c_000000009202	1719	2184	r	Acetyltransferase (GNAT) family	PF00583	GGGAGAGGCCACAGCCTGAGGTACAGTGCTGCAGGCCCCTTGGGTGCTGCCAGCTCCGGGCTGGCCGTGGGGAAGCCTGGCTGCGTGCAGGTCACCCCTGGGTGCCCCTGCTCAGCGCTAGCAGCAAGGGCATCCAGCCAGATGCTGCGGCATCGCGCCGGCACGATGCGGCAGTTGGGCACGCATCCGCGGGAGGCAGGACGCGCTCCGCCCCACTCTCCAACCAGGCCTGACACCGCCCACCTCGCCCTCGCAGGCAGCGAGCTGGTGCAGCGCACCATAGCGGCCATGGTGACGGGCGGGTGCGAGGAGGTGGCCCTGGAGGCTGAGGTGACCAACAGCGGGGCGCTGCGCCTCTACCAGAAGCTGGGGTTCATCCGGGACAAGCGCCTGCACAGG…
40580	c_000000012127	2412	2682	f	Acetyltransferase (GNAT) family	PF00583	ATGGCGGTGGATGCCAAGCTGCGCCGGCGTGGCCTGGCCCGGAAAATGCTGGCGGCCGCCGAAGCGCTCGTGGCCTCGGCCGGGCAGCGGGAAATCTACCTGCACGTTCGCCTGGCAGACGCGCCGGCGCAGCAGCTGTACACGTCCTCTGGCTTCGAGGTGCTGACCAGGGATAACGCCCTGCTGGCAAAGGTGGGACCTGCAGGCGGCTCCGGCAGGCACTTGGGAGAGGAGCGGTGTAGGGGCTTGCGCGTAGCGGGGTCTGGGCGC
15268	c_000000004345	1447	1795	f	tRNA synthetase class II core domain (G, H, P, S and T)	PF00587	ATGTTTGGCAACCGCAACCGCAGCTACCGCGAGCTGCCGCTGCGGCTGGCCGACTTTGGCGTGCTGCACCGCAACGAGTACAGCGGCGCGCTGCAGGGGCTGACCCGCGTGCGGCGCTTCCAGCAGGACGACGCGCACATCTTCTGCCGGTGGGTGCCCGCTGTGTTGCACGCTTTGCTGCAGGGTATGGCAGGTGCCATTCTTGGCATGAATTGCGCAGCAATCATAGCATCCCTGCCGCAGTTCTGTGCTGCTTTTCAAAGCCGTCTGCACGTCACTCACCTGCTGTGCCTGTTGACATCCCGCTGCCCTTTGCTCCTCCCTGTGTCTGCAGGCGTGACCAGGTGA
18079	c_000000005193	1273	2446	f	SpoU rRNA Methylase family	PF00588	ATGATCGTGCTGAAATCCACGAAAGAAGGCGAGACCCTTTGCACACCACACGAGTGGCAGTTGCGGACTGCAGCGAGCAATGTCGTTTTCGGTTTGCGAAAGTTGGTAAGCTGCGATCTGACCGGAAAACGCCATACGAACGCCGATGGGGAAGTCTTGGACCTGCCTCACCGCCCGCGCCCTCATCATGCCTTCACCATACCAAGCTTTTCAAATTCTGCGTTCGCCCTGCAACTTGAGATCTGCACGATGGCGTCGCCGTTGAGCATACCCTGCGGGCGCCAGGGGATGTTGTTTCCACGCACGGCATTGCCCTCTTCAGCTCTTGCCCATCCCTCTGAAAACCAAACGAAGCGAATCCATGCAGCACAAGTACGGCAGCGGCACGTTAAAGCGGCA…
18080	c_000000005193	2637	3366	f	SpoU rRNA Methylase family	PF00588	GTGCACGCCTCGATGCGCCAGCTGCTGGCGCGCTTCCCTGCAGCGGTGCCCGCGCTGCTGGAGGGCCCGCAGCCGCAGTGGCAAGGCAGCGTTGCAGAGCCGATAGCTGCAGCAGCGGATACAACTGCAGCAGGGCAACCAGACGTAGCGCTTGGCGATGCAGAACAGGCAGCACGGCTGCCAGCGGCGGCAGCGAGGGCGGAAACTGTAGCCCTGGTGTTCGGGCGGGAGGAATCTGGCCTGCTAGAGAGCGAGCTGCTGCTGTGCAGCCACGCCTGCGCCATCCCGACCGGCCGCACGCAGCCCAGCCTGAACCTGTCGCACGCGGCGGCGGTGGTGCTGAGCCAGCTGTTTGACCTGAAGCAGCAGCGGCTGCTGCAGCTGGCGGCAGGCAGGGGC…
48491	c_000000014656	141	1248	f	SpoU rRNA Methylase family	PF00588	GTGTGCAGGAGCCTGCAAGGCCGGCGCAAGCACAGGCTGTGGGAGCCCGTGCTGCAGGACCCACCGCCGCTACTGGCCGACGTGTGCGTGGTGCTGGTCTCCCCCAAGCGGCCCATCAGCGTCGGCACCGTCGCGCGCTCGCTGGCCTGCTTCGAGTGCGAGGATCTGCGCATTGTTGCGCCACGGTGCGACCACCTAGCACGTTCATCACGCAACGGCAGCAAGGGTGCCCAGTGGCTGCTGTGGAAGGCGGCGCAGCACGACAGCCTGGCAGAGGCACTTAAGGACGTGGACATGGCGGTGGCCTGCACCCGCTGGGTGGCAGGTGCGGCTGGGCGATTTGTGTGTGCCTGCACTGCTGGCGTTCGTTGCCAGCAGGGGCAAGGCTGGCTGGATATT…
56275	c_000000017186	409	643	r	SpoU rRNA Methylase family	PF00588	ATGTCTGGGCCCCAATTTGCTGCATCCCACAAGTACGCTGCGTACCCTACCGCCGCAGGCACGCTGGCACGCTGCGCCACCGCCTTCAACGTGAAGCAGCTTTGCCTGGTGGGCTCACGTCAGTTCAACACCTTCGGGGCCCACGGCGCCAGTGACTATGTAGACTTCCGGCACTATCCCACGCTGGAGGACTGCGTGCAGGACCTGAAGAGCAAGGGTGCGCCGCTGGGCTGA
54262	c_000000016526	981	1359	r	Tetrapyrrole (Corrin/Porphyrin) Methylases	PF00590	GTGCAGGCCACTGCTATTCCAAGCATGCTGGGCGCCCTGCAAATGTGTGGCGATTTGATTTTTTGGCACGAATTTTGTTGGTCAAAAAACGCAACTGCTGCACTCTGGCCCTTGCAGGTGCACTCTGAGCTGGCGGCGCTGCGGGCGGCGGGGATCCCCTATGAAATAGTGCCGGGAATATCATCCGTCCAGGCGGCTCCGCTGGCGGCAGGTGTGGGGCCCTGCCTGTCTGGGCGCCCCCGCCGATCTGTGTGCCCATCTTCTGACTGCCTGCCCACCCCACGGCCCCCACGTCAAGAGCTGTCTTGTCCGAGTCTATGCACGGCGCTGGCCAGAAACATGCATGAGTGTTTTGATCTCGTGCAGGGTTTCCTCTGA
55177	c_000000016806	98	344	f	IQ calmodulin-binding motif	PF00612	GTGTGCTTTGGTGCCCCCTGGTCTCCCCCCTTGGCCTGCAGCCACCTGCGCGGCTTCCTGGCACGCCAGCACCTGCAGCAGCAGCACGCAGCGGCGACCACCATTCAACATGCCGTGCGGGCATTCCAGGAGCGCAAGCAAGCAGCAGCCGTGGCGGCGCTGAAGCAGCAGATGACGGAGATGGCCCGGCTGATGCAGCAGTATGCAGCGCGCACGGCGGCTGCGCTTCGCATTCAGGTGGGGTGA
55178	c_000000016806	466	922	f	IQ calmodulin-binding motif	PF00612	GTGCTTCTTCTGTTCTTTCCTTTGCGTGCTGCACTGCAGGCGGCCTACCGTGGACACCAGGGCCGCACGGTGTACCGCCGCTTGCTGGCAGAGCAGCAGGAGCAGCTGCGGCGGCAGCAGGAGCGTGAGGCGGCAGCACTGGCAGTGATTGCCCCCTGGGCTCGCGCCTTCAGCGATCGAGTGTGGTTCCTGCGGGCACAGCGGGCAGCGCCTGTGCTGCAGGCCTGGTGGCGGCGCGAGTTTGCACGCAGGCAGGCAGCGGCGGTGACCATCCAGGCCGCAGTGCGCTGCTTCCTGGCGCAGCGGCAGATGCAGCGCAGCAGGCGGGCGGCGCTGGTGCTGCAGGTGGGCTGCGACGTAGCATGTGTGCAGCTGTTCTGCCGCAGCAGTGCAGAGTGC…
56259	c_000000017182	2186	2786	f	IQ calmodulin-binding motif	PF00612	GTGGGGTCACTTGCCATTGCATGCATTGTGTGTGGACTGACGCGGGGGTCATGGGATGATGCACCCTTTGCCTTGCTGGGCTTGTCCGCTGCCCAGCTAATTGATGTGGTGCCTGCCTTACACCTAACTAGAGTGCCGAGTGCACTTGTTCCGCAGTTGTGTCAGTGTGTCTCGGTTGAGCCCCCACCATGTGACCATTCCTGCATCTCTGCAACTGCAGGGCCGTACGTTTCGGGGGAGCAGGTGCTTGCGAGGCGGCATGCCGCAGCCACCACCATCCAGCGCCATTGGCGGGGCTGGCAGGCGCACCGCGCAGTGGCCTCCCTGCTCCAGGCCCGCGCTGACCTGGCAGCCTTCCTCGCACAGCAGGCTCAGCAGCAGGCAGAGGCAGCAGAGGCA…
61113	c_000000018833	1708	1990	f	IQ calmodulin-binding motif	PF00612	ATGGTGCGGGCTGCCACCAAAATGCAGGCCCTGCGACGCGGCAGTAAGCTGCGCCGCCGGTTCATGCAGCAGCGCAGCGCGGCCATCGCCATCCAGGCGGCGGTGCGGTCCCACCGGCAGCGCACGTGCTTCTTGCGGCAGCGGTCAGCGGCGGTGCGCATTCAGGCCAGCTGGCGGCGGCACCTGGCCCAGCGGCAGCTGCGGCAGGCGCAGGTGAGCCGATGTGTAAATTGCTCTGGCCTTTTCGCATGCCGCCAAGGACTGAAAGCTGGGTGTACCTGA
5899	c_000000001708	1472	1760	f	UBA/TS-N domain	PF00627	GTGCTGTCCCCCCCGGGCCAGCCGCAGCAAGTGTTCGTGACGCCCTCCGCGGCGCAGGCGCAGGCGCAGCAGGCAGCGGCGGCGGGCACGGGGTTTGCGCCGCACGCGGGCCGGCAGGGGCAGGCGGTGCAGCGTGGCGGCGGCGGCGGCGGCGCGGCCGTTGCGGTGGAGCCGTCGCCGGAGGCTGTGCAGCAGCTCGTGGCCATGGGCTTCGATGAGCAGCAGGCTAGGGGGGCACTGCGGCAGACTGGCAACAGTGTGGAGGCAGCACTGCAGTACCTTCTGTGA
17327	c_000000004955	2936	3047	r	UBA/TS-N domain	PF00627	GTGCAACGGCTGCAGGAGCTGGGGTTCAGCAGGGAGATGTGTGTGCAGGCACTGAGGAGCACCGGCGGGCGTGAGGAGGAGGCGGCGGCGCTGCTGTTTGGCGGCTTCTGA
21467	c_000000006171	4701	4968	r	UBA/TS-N domain	PF00627	ATGCTCTGCTCGCTGCAGCTGTTGGAGGCGGGCTTTGAAGAGGCCCAGGCCAGGGCCGCAGCCGAGGCAGCTGGGGCGGACGTGGAGCGGGCGTTTGAGCTGGTGCTGGGCACGCCCTCGCCAGGGGCGGCGCCGCCAGCAGACGTCAGCAGGCGCGCCGCTGGGTCTCTGTCGCGCTGGGGCACCGCACCTGAGGAAGCTGGCTTGCTGCATGCTTCCTTCAATCGCAGGCCAGGGGAACGCACGGCCCTGCCTGCCTGCTGGTAG
58561	c_000000017942	2724	2895	r	UBA/TS-N domain	PF00627	ATGCACGAGTGCGTGGGCACGCTGCTCCTCATGGGCTTTCCAGAAGAGGCGGCTGTGGCGGCGGCGCAGGCGGCTGGGGGGGAGGTGGAGGCGGCGGCTGCGCTGATTCTTGAGCAGCAGAGCGCTGGCATGTGGCAGCAGCACGAGCCGGCTGCTGATGTGCCGGGGTGA
53531	c_000000016309	1358	1616	f	PHD-finger	PF00628	ATGCACGGCATTGTTTCTTGGCAGGGTCGTGCCCTGCCGTCGCACGTTGATGGCGTAGCGTGCAAGCCATGCGCAGCAGCATGCATCACAGCGGTGCGTCCACCGCCGCCGGCCCCGCAGGAGAATGACATCATCCTGTGCGACGGCATGTGCAACCGCGCCTACCACGTCAAGTGCCTGGTGCCACCTGTCAACCCGGAAGAGCTGCCAGAGGACGAGGGCTGGCTCTGCCCCGCATGTGACCGCAAAGTGAGCTAA
13779	c_000000003899	902	1052	r	HECT-domain (ubiquitin-transferase)	PF00632	ATGCAGCGCGATGGCCCAGACAGCAACCGCCTGCCCACCAGCCACACCTGCTTCAACAGCCTGCTGCTGCCGTCGTACCGCTCCAAAGAAAAGCTGGCAGACCGCCTGCGGCTGGCCATCCTCAACTCCGAGGGCTTTGGCCTGGAGTGA
13780	c_000000003899	1638	1932	r	HECT-domain (ubiquitin-transferase)	PF00632	GTGCCTGCAGAGGAGAACCGGCGCGAGTTTGTGGAGCTGTATGTGGACTTCTGGCTCAACCGCTCCATCCACTCCCAGTTTGAGGCCTTTGCCAAGGGCTTCCTGATGCTCTGCGGAGGGCCGGCACTGCAGGTGGGCGTCATCCCCCGCAAGTTTGCTGTTCAGCGCAGGCAGTCTGTGCGTGTTGCAGCAGGCTCCTGTCGCTCAGCCCCCCCTTGGCTCTTGCCCGCTTACATAACTCGACCCTCCCTGCCGCTCCTCCCCATGCCCCCCTTGCCTGCTGCAGCTGTTTAG
46573	c_000000014036	209	851	f	HECT-domain (ubiquitin-transferase)	PF00632	ATGATCACTCCAGCCAGCAATCAGGTTTCTGCATTGGCAAGGCAACGCCGCTACCCCCTCCCCGCAGTGTGCCTTGTCCCAACCGAAGGCGACGACCGCCTGCCCCGCGCCTCGACCTGCTTCAACACCCTGTTCCTGCCCGCCTACTCATGCGCCGAGGTGCTGGAGGCACGCCTGCTGCAGGCCATTGCTGGGGCGCAGGCATTCGATGAAGGTGAACGGTGGCTGGCGTATGGGAAGGGGGAAGGGACCGTGAGGCGGGTGGCTCACGAGATGCCAAGGCAGAGGCGTCTTCCATGCTGCATACCAGCCCACCATTCCAGCCTGTGGGACGCCGGAACCATGAAGCTGCCCAACCCACAGGCTGCATGCGCACACAGAGTATGGCCGCTTGCTCTA…
49611	c_000000015034	2770	2917	f	PPIC-type PPIASE domain	PF00639	ATGCCCTGGTTCCCTCCCTGGAATCCTTGCAGCCGTGGCCAGATGCAGAAACCATTTGAGGATGCAACCTTTGCGCTGGCAGTGGGCGAGCTGAGCCAGCCCATTTTCACTGACAGCGGAGTGCACATCATCCTGCGCACTGGCTGA
54697	c_000000016664	1900	2995	f	F-box domain	PF00646	ATGCCTGCCGGCGGAGAGCGGCGGCAGTCGCACCGCCCGCTGTCCAGGGCAGGGGCGCCACCGCTGCCCGCATCACCCAGGAAGGGCGCTCGTTCTGCCGCTCCAAACGAGGTGAGCGCCAGATGCACATACGGATGTCAGCCAAAGTGTGGCCAGCTCATCTGCATCCAGGGCATGCCGATCTTGACCCTCCTGCTCCAGCAACCATCGCTGTCACTGACCGAGCATGCCGCACCTGCGCAGGCACAGTCGGAGCCCGAGCTGGCACATCAGCATGCCCAGCAGCTGGCCCAGCAGCAGCAGGAGGAGTTGGCGGCACTCCTGGCGGCCCAGGGAGGTCCGCCGGGCGGCTGGGACACGCTGCCGCCGCTGCTACTGGACCGCATTTTCAACCTGCTG…
20705	c_000000005955	2	248	f	CRAL/TRIO domain	PF00650	CAGTTTGCTTGCTCACTTGTACCACCAGCGGTTCTGCACAACCATTGTCCCGCCTGTGCCCGCACCAGCCCTGGGCGGTGTCTTTGGATAACCGATCGATCGAGCCTCAACCTGGGCTGGTCTCATTCACCCACCAACCCATGCGCGCAGCACTTTCCGGAGCGCATGCTGTCTGTGTGGATGCTGGATGCCCCCACCATCTTCTGGGGGCTGTGGAAGATAGTAGAGCCCTTTGTGGACGCGTGA
32737	c_000000009688	2	317	f	CRAL/TRIO domain	PF00650	CTGCACCGCACTGCCGGTTGCTGCCCTCATGCACGGGCACCTGTCACGTTTCCCAGCTTAAGCGCACTGCACCCTGGGGATCCTCCCTGCCGGGGCAGCAGCCAGCTGTGCTGCCGGCCAGGGATTCTCCGATTGACCCCCTGCCTCAACATGCCGCCTGCTGCCCTGGCTCCCTGTGGCTGTTGTCAGGTGCGTATGGTGTTCTCCACCCTAGAGCGCCACTTCCCGGAGCGCCTGCGCGCCATCTACCTGCTGGACGCTTCCTGGGTGTTCCACGGTGCCTGGCACCTCATAGAGCCGTTCATCGATGCGTGA
19771	c_000000005674	2304	3093	f	BTB/POZ domain	PF00651	GTGCTCCCTCCCGACCTCCTGCAGCTGTACCGCCGACGGCTGGCAAAGCTAGGCCTGAGGCGCTTGCAGCTGCTCGTACGCTTCATTCAGGCCCGCGTGTGCGTGACAGTGTTTCGGCTGCCTTCCCCCGAAGCGCTCAGCCTCCTCCTGGTGAGCAGGGCAGTGAGGGTCAAGCAACCAAGGTGCCCACCTACGCATGGCCTCGTGGCTCTTCCTGGCAGTGGAGCATTCCATCCCACGCTTGGAGCGCACGCCGCCTGCAGACTGGGGCCTGGCATTCCGAATGGGCAAGGCACGGCACTGCACATTCGTGCCCCCTTCGTGCGAAAGCTGTGCAATGCCACGGCCCCTCGATTTCACCTACCCGGCCTGCAGGTCTGCGCCTGGCTGCCAGACCTG…
46885	c_000000014145	968	1259	r	Voltage gated chloride channel	PF00654	GTGCTGTGTGCTGCTGGGAGGTGCTTTGCCTTTCCAGAGCGTCGACCCGTACATTACCCTACCTGGGTCCTGTGCCCCGCCGGCTCGCCGTGCTGCAGCTTTGTGGAGCCGCTGGCTGCAGGCAGCGGTATCCCGGAGGTCAAGACCTACCTGAATGGCATCCACATCCGCGGGCTGCTCACGATTCGTACCCTCATCACCAAGCTGTCGGGCATCACCTTCGCCATTGCGGCGGGGCTGATTGCAGGTGGCTGGTTGTTTCGTTGCAGTGGCAGCCCTTGGTCTGGCTGA
45703	c_000000013749	1009	1900	f	Caspase domain	PF00656	TTGCATGGCCTGAAAGACCTTGCAGACGACTGCACAGAGCCCTCTTGCAAATTCGGAGATCGATTCTGCTGCCCTGTACGCAGTCCTGCTACACGAAGAGTGCCGTGGCAAAATGAGCTGGCGATTGATGGAGGCCCCTGTATCAGAGAGCGACAGCTCCGACGAAGATGTGCGCAGTTTGCTGCCATAAGAGTTCCAGAAACACCGGGGTCATCACGTGGGGCTCTCCTGCAGGCTGGGTTGTGCGCTTCCATTGCTCTCTGCCTGATCCAGCCAGAGGGACACAAGGAGACGTATGGGGCCATCTGTGGTTGGCAGCCTGGCAGATACCCAGACCGCATTGTAAGATATACCTTCGTTCCCCGTGCCTTGCCTCGGATGATGTTGCAGGGCAGCGAG…
45704	c_000000013749	1896	2040	f	Caspase domain	PF00656	ATGATGCTACGTGACGATGATGACAATGTGTTGCTGCACCCCACAAAGCGCAACATCAGAAAGGGCTTCTCCTGGCTGCTGAGCGACCTGAAGCCGGGGGACTCGTTGTTCCTCTATTTTTCAGGTGAATGCAGCAAGTTTCAA
7517	c_000000002167	439	724	f	Integrase core domain	PF00665	ATGACAGTTTTGGATGAATACACCAAACTGTCAGTGGTGCAGCCATTGCCTCGCAAGTCAGATGCAGCAGCAGCACTCAAAGACATCATCACACAGCTGGAGAACATGGCTGACTGCAAGGTGCAGCGGCTTCGCTGCGACAACGGCAGCGAGTACATCAACGACTCACTCAAGTCCTTTTGCAGCAACAAGGGCATCAGCCTGGAGACCTCAGTGCGTTATACTCCGGAGCAGAACGGCGCGGCTGAATTAGGACGTTTCTGGAGAAGGTCCGCCCTATGCTGA
59907	c_000000018416	430	2302	r	Integrase core domain	PF00665	CTGCGGGAATGGCGGCATTACTTTGCTGGCAAGGAGGTGACGGTCTTCACCGACCATGACTCGCTGCGCTACCTGATGACGCAGACGCTGCCTCTCACAGGGCGCATGGCGCGGTGGCTTGAGCAGACTCAGGAGTTTGATCTCAAGATTGGTTATGTGCCAGGAAAGGCGAATGTGGTAGCTGATGCTCTGTCCAGGATGCAGCTGGACGACGCAGTGCAGGAGGTGCAGGCTGCGGGGATACAGCTTGCCTTCTCCACCGACCCTGTCCGCTTGGCGACGGTGACTTTGGTGGCTGCTGATGCTAGCATGTTGGACGCTATTAAGGCGGCTTACCGCTCCGATGCCATGGCGAGGGCCATGCGGAAGCAGCTGGCTGCTGCGCAGTCCGACTGCAAG…
34542	c_000000010212	113	686	r	Insulinase (Peptidase family M16)	PF00675	GTGACTCGCCTGCCCAGCGGCCTGCGTGTGGCCAGCGAGCAGGTGCCGCATTCGAGCACCGCGACAGTGGGGGTGTGGATTGATGCCGGCAGCCGCTATGAGAGCGACGTGACGAACGGAACCGCCCACTTCCTGGAGCACATGGCATTCAAGGGCACCGCGGTGAGCTCCCAGCTGCAGCCCTGTGAGCGGGTGTCCTCTTTCAGCTGGTTACCCTCAAACTGCAGCAGCAGCGCTGGATGCTGCAAAGCACATGCATGGCATTGGAGAGTGCAAGCGCTGGCCGCCGAGACTACCCCGGGCTCGGCTGTGGCAGCACTTGGATCGCAACCTGCCTACGCCCTAGCAGGGCAGGGCCAGGCCTGCGAGGTGGTGCCGCTGTGCGGAATCTTGAATGCC…
10186	c_000000002890	194	530	r	DnaJ central domain	PF00684	ATGGGCGCCGGCAGTGCCCGCGCACGAAACCGCCCGGTCCCGGGCGATGACCAGCGCTACGACCTGCGGCTAGACTTCACAGAGGCAGTCTTTGGCTGCAGCAAGGAAATTGAGGTCAGCCGCCTGGAGGATTGCAGCACGTGCACAGGGTCGGGGGTAAAGCCGGGCACTACTCCCACGACGTGCTCAACGTGCAAGGGCGCAGGCCAGGTGGTGCAGGCTGTGCGCACGCCGTTGGGCATGTTTCAACAGGTGGCCACTTGTCCCACCTGCGGCGGCACCGGCGAGCAGTCCACGCCCTGCGGCACCTGCCAAGGCGATGGCCGCGTGCGGTGA
16053	c_000000004579	1814	2237	f	Starch binding domain	PF00686	ATGAACAGCCAGTTTACACGTACGCTACCCACCTGCTGCGTTCTGCAGGGCTACCAGCGGCGCGAGCAGGGCATTCGCCCACCGGCGCCCCCCCAGCCCCTGAAAGACGCCAGCGCCAGCCCCGTCCTGGTGGCAGTGACAGTGCCGAACTGCCGTCTGGCTGCCGGCGAAGAGCTGCGACTTGTTGGAGACAGCCAAGAGCTGGGCGGCTGGGAGCTGGCAGCCGCGCCGACGCTGTCTCGGTCCCCCGATGGCAGCACCTGGCAGTTGGTGGTGGCGCTGGCGCCGGGTGAGGCGGTGCGCAGCCAGTGCTCAGGGTGTGGGGCGCCGGGGCAGGCAAAGCGACTGCAACTCGCCCTCTGCACCGCAGAAGCGCAGCTTGCCTGCTGTGTGCCTACC…
38536	c_000000011485	909	1059	r	Starch binding domain	PF00686	GTGGGCAATCTGCCCCAGCTGGGCGGCTGGAAGCTGGACCGTGCCGTGCGCATGGGTTGGTCGGCGGGGCACGTGTGGAGCGCCACCGTCGACCTGCCAGCTGGCGCGTCCATTGAGTACAAGTTCGCTGTGCGGGACCCCGACCTGTGA
39572	c_000000011815	5607	5766	f	Starch binding domain	PF00686	ATGGCCGAGCGGGAGGTGCTGGCCCGCCCTACCAGCGCCTGGGCATGGAGCGACCCCACCGCCCGGGTCACCTTCAAAGCCAAGCGCCAGCTGCCCTTTGGCCAGCTGCTCAAGCTGGTGGGCGGGCACGACGCCCTGGGCGAGTGGGACATCGCCGAG
39336	c_000000011744	5141	5465	r	Ribosomal protein L1p/L10e family	PF00687	ATGCATTCCCGCAACCACTCCCCTGCAACTGCGCCGCCACCCCCGCTTGCATCACCTTACAGTGGTGCCACCACTCATTCTGCTGGCTGGCTGCAGGTGATTGCGCTGAAGAAGATTCCACAGAAACCACGCAATGATAAGCCCATCAGAATACCCATCCCGCACCCCATCTACGCAACCGAGGATGTGGAGGTCTGCCTGTTCGTCAAGGACCAAAAGGGTGAGCGGCGCTGCTTGTGGATGGCAGCGTATGGTACAGAGTTTGCGCATCGCATACTGTTTGTTTGCATAGGTGCAGAGCTGCAATGTGGTTGCTGTGTTTGA
47652	c_000000014388	858	1143	f	Ribosomal protein L1p/L10e family	PF00687	GTGATCGAAGCGACCGTGCGCCTGGCTGCCACCACCTGCAGGGCAGACAAGGGCGGCGTGGTGCACGCCGGCATCGGAAAGTGCAGCTTCGCGGCGGGGGCGCTGCACGACAACGCCGCCGCCTTTGCCCAGGCCATCCTGGCGGCTCGGCCCAAGGGCGTCAAGGGCGGCGCGGTCAGCGGCTACCTGTTGTCCGCCAGCCTGTGCTCATCCATGGGCCCCGGCATCCCCCTCAACGTGGCCAGCCTTGTCAGCGCGGCGCAGAGCACGCGCAAGGCGGAATGA
19502	c_000000005597	629	935	r	Cation transporter/ATPase, N-terminus	PF00690	ATGCTTCTGCAAGTTGGTGGTCCGCCATCAGCCGGAGCCTTTGGCGACCAAGGCGACCAATGGTACTGTCTGGAATCTGGCTGCAGGGCAGCGTTCGGAGCAAACCGCTTCAAGCAGATCCCCCCCAAGTCCTTCTTCAAGCTGTGGCTCACTGCCTTAAAAGATCCCACCCTCATCATGCTCATGGCCGCCGCTCTGGCAAGTTGGGCGGGTCACTGCAGAGGGCCGCAGCAGGTTGCAATCACAGTGCTGTGCGGTAGTGCGGTAGTGCTTTGCTACTGCAGTGCAGTAGTAGCTAATACGTAG
38881	c_000000011592	2	290	r	Cation transporter/ATPase, N-terminus	PF00690	GTGCAACTTTTCGTGCACACGCCTTTGTTCTCCCGACTCCCGCCTGCAGAGGCGGAGCAGCTGCTGCAGCAGTATGGCAAGAATGAGCTGGAGGAGAAGCGCACCCCCAAGTGGCTGGTGTATCTACAGCACTGTGAGTGGATATGGAGATGCTGCGGCGCGCCGCCAGGTTCACGCCTGCGGCAGCACTATCTCTGTTTGCATCCCAGCCTGCTGTTTGGGGGACCCTACGGTGCAGCAGTGGCGCAGCAAGACAGTCGACGGCCTGCGGGCAGGCATGGGTGGCGC
20365	c_000000005848	2644	3277	r	Amino acid kinase family	PF00696	TTGCTGCGTGAAGAACACCGTTTGTTGCCGCCCCTGTTCCCCTCATGCTGCTGCCCTCGTGTGCTGCCTCGCACTGGTTGCCCATCGTCGCAGACCAACGTCGACGGCATTTTCGACCGGCCACCCGAGCAGGACGGCGCCACGCTGATTGCCCGGCTAGAGGTGGATGACGAATCTGATGCCCCATGTCGGGAAGGCCCCCAATTTAGCAGCACTGATAGCGGCGGTTTTGGCCCTAGATGCAGCAGTTCGGCAGCGCTGCCGCCCTTTGCAGCCTTTGCGGCTGATGGCGGCAGGGTTCCCGCTCTGCAGACGGCCGCAGCGGCGCATGACACCACAGGCGGCGTCGCCACAAAGATACGAGAGGCGGCAGCCGTAGCTCGCCTGAGTGCGGAGGTA…
20366	c_000000005848	3266	3518	r	Amino acid kinase family	PF00696	GTGGCCTCCGACGGCTGCGCCTCGGTGGCTGGCCTGCTGGCGGCGGGGCTGGTCCCTGTGCTGCATGGCGATGCGGTGCTGGATGCCGAGCTGGGCTGCACCATCCTGTCGGGTGACCTAATCATCAGCAGGCTGTGCGAGCGCTTCCGCCCCCCAGTTGTTGCCTTCCTGGTGGGTGCTGCCCCTGCTGCGTGCGCCAAGCCGCAGGCGTGCCCGCAGCGCCAGTTCGGCAGGCAGTCCCTTGCTGCGTGA
14731	c_000000004185	619	856	r	Dihydrodipicolinate synthetase family	PF00701	GTGGGCTTGTGCTTGGGTGCTCCTCCTCACCATCATCTCACCGGATTGATTGGCACCCCCATCAAGGCTCGCCTTCTTTGCACTGGAATACGTACACTCTTTCCATGCAAGCACTGCACGCCCGGCCTTTGCTGCGTGCAGGGCTTCGCTGTAGGCATGGATGCAGCGCTGCAGATCAACCCCTACTATGGCAAGACCTCGATGGCTGGCCTGCATGAGCATTTCAAGTACGTCTGA
13212	c_000000003730	1939	2428	r	Glycosyl hydrolases family 18	PF00704	GTGTGCACTATCAAGCATTTCCCATCTCTGTCATGTGATGTGGCTTGCAGGGAGTATCCGAATTTTAACCTTGATGGTGAGGCTGCTATTGTAAGTTGGAGTTATTTTCTGCTGGCGCACCTCAGGCTAGTTGGTAAACATCAGCTCAGCCTGTCCTGCATGCGCCCCCATTTGCATGTTCACCCTCTGCTTGCAGCTCCAAATGAGGCAGCTGCATTCACCACCCTGATGAAGGAGCTTTACCAGCGCGCCAAGGCCCAAAGCCCACCATTGCTCGTAACTGCTGCCATGCGTGCATCACCGCTTGCACTCAAACATTATGAGCTGTCAAAGGTTCACAAGTACTTAGACACCATATTCCTCATGTCGTACGATTACAACGGTGCGTTGGGGATGTAT…
13213	c_000000003730	2495	2975	r	Glycosyl hydrolases family 18	PF00704	GTGGCCACTGCACCGCAGGTGGATGGGGCGTCTTTTGAGGTGATTGGCATCGAGACCAAGGACCCAGAACTCATGGCAGAGCTGAAGGCCAAGCGAGCCCGCACCCCCGGGATGAGGATTTTGATTTCCATCGGCGGCTGGTCCTTCTCACGAGCCACAGGAGTTTTTGAGGGTCAGCAACGAACGTGCACAGCCTCCTGCTGCCAGACTATTACTGCAGCCGCTAGGCGCTTCCTTATTGCCAGCTTATGGGTGGTGCAGGTTGAACTGGCAGGGTGGTGCAAGGTGGAAGCTGGCTCTTTCCGGCACGGACACACCAACTCATCGTCATTGTGGCCCGGAAAACTCGTTGCAGGGTCAGGCTCCGCTTCCACCTTCCCCAGACTGGCCTCCACTGCT…
13216	c_000000003730	4517	5138	r	Glycosyl hydrolases family 18	PF00704	ATGGCGCCTACCCAAACGCGCTTCCCCCCGTTAAGCCTGCTGAGTTGCCCGCCGACCCTTACGGCACGACCGATGTTTACGTGCTGGTGGCATTCTTCCAAGATAAGGCGCGGAACGGCAAGTACACCTTTTACCAGGACTCTGGCGGGGGAGGCTGGACGAAGGACGGACAGCAGGGCCGCCAAGCAGAAGGGCTTCAAGGTCCTGCTGTCCCTCAACGGCGACAGCTGGGGTTGGCAAACGCCCGCTGACAGCGACACGTGGGCCAAGAATGCCGCGGCATCGCTGGCCTCTCTCATGACCGCCCACGCGGCTGATGGCATCGACCTCAACATCGAGAACACGGGAAGCTCCTCAACTGGCTGGCAGGGCTTTGCGGATGTCATGTGTGACGTCATC…
25568	c_000000007396	2917	3148	r	Proliferating cell nuclear antigen, N-terminal domain	PF00705	ATGAAGCTGGCCAACCTGTCCAAGATCCTCAAATGTGCCGGCAACGACGACGCCATCACTATGAAGAGCGAGGACAACGGCGACACCATCACATTCATGTTTGAGAGCCAAAGTGCGTGGGGTCGGGGGCTCGCAGCACACGGAGTTGTGGGGCGGCTGGCAGTCGTGCAAGGTTGGCTGCTGCCTGCCCACAGCATTGCTGCACACGCTCCACTTCCCTTCCCTTCCTGA
51807	c_000000015741	120	483	r	Asparaginase, N-terminal	PF00710	ATGGGGCCCTGCCCCGTGCTGCTCTGGCAGCTGCACCTGCCTGTGCCTGCTGCCGGGTGTAGCACTCCTTGCGCAGCTGTACCACGCCTGCTCTGCATCTCGACGCCTGCGGGCCACCTGCCCCCTGCCCGCTGTGCGCAGGCCCGGCAGAACCTGCTGGACAGCCTGTGCTGCGCCACCGCCTCCTTCAGCCCGCCGCACGTCCACCTGCAAGAGGTGGCCATCTGCTTTGGCGGCCGCCTGATGCGGGGCAACCGTGCGCAGAAGGTCAACTCCTCGGCCTACCAGGTGGGCAGGGCGGGGCGGGAGGCCAGCATCTGTGACACTGCCTCACACTGGGTGACTGGGTTCACATGCACGTGA
23733	c_000000006862	874	1204	f	Inorganic pyrophosphatase	PF00719	GTGCCGTATTGCCTGTGTGTGCTCACCTTTTGCCCCCTTCCTCCATGCCCAGGCCTGCTGTACGTGGATCGCGTGCTATATTCTTCGGTGGTGTACCCCCACAACTATGGCTTCATCCCGCGCACCTACTGCCCAGACCATGACCCGCTCGACGTGCTGGTGCTGATGCAGGCGAGCTTTCTGATTCAGGAGCGGAGCTGCATTATGTTTCATGATATTTGCAAACTGCAGGCAGCAGACCACGGGATTGCCGGTGGGAGGAAGCTGGGAAGTATTGCAAGGGCGCGTGGGCATGTAATTTGGCCCAGGTGTGCAGCCTTGCAGCAGTGA
26474	c_000000007688	516	738	f	Flavin-binding monooxygenase-like	PF00743	ATGGCGGTCGCAAACGTGACTGTCAGCCTTTCAGAGCTGCCGAAGCCGGATGAAACCATATCGACGGAGGTAGTCATCATCGGCGCAGGCATCAGCGGACTGCTCGGCGCCAAGCAGTGTGTCGATCGCGGCCTGCCGTTTGTTGTGCTGGAGCGAAGCGAGGAGCTTGGTGGTGTGTGGCACACCCTCGCCAACAGCCATAGCTACCTTCAGGTAATGTAA
26883	c_000000007826	265	769	r	tRNA synthetases class I (E and Q), catalytic domain	PF00749	GTGCTGGGCGCACCACGTGGCGTCATTTTCACGCTGCCTATCGACCCTGCCTGCCTGCCGCCCGTCCGCCCCTCTCGGCGTGCAGGTGCGCGTGCGCTTTGCGCCCTCCCCACCGGCTACCTGCACGTCGGCGGCGCACGCACCGCGCTCTTCAACTGGCTGTTTGCCAAGAACGTGGGCGGCAAGATGATCCTGCGCGTGGAGGACACCGATGCGGCGCGGTCCACCCGGGAGAGCGAGGAGGCGGTGCTGACAGACCTCAAGTGGCTGGGCATTGAGTGGGACGAGGGTGAGCCACCTGCTTTGGGCGGCCACTTGAGCGTGGGGTGGGGTGGTTGGGATGTGGATGGGTATGGGAAGAGTGGGTTGCTCTGGGCGGGCCTGGCTGGGCACAGGAAT…
28934	c_000000008469	377	554	r	tRNA synthetases class I (E and Q), catalytic domain	PF00749	GTGTGCCTTCCCCGTGTGCGAGTGGCGTCTCTTGCTGACTGCAACAACATGCCCCGCGTGGCTGCTCTCCAGGTGCTGGGCACCTACAAGCCGCTGGTCTGGGAGTACAGCCGGCTCAACATCACGCACAACGTCATGTCAAAGCGGAAACTCAACCGGCTAGTTACGGACAAGTGA
28935	c_000000008469	715	997	r	tRNA synthetases class I (E and Q), catalytic domain	PF00749	GTGTACCCCTCGTACGACTTCACCCACTGCCTGGTGGACGCGCTGGAGAACATCACGCACTCCATGTGCACGCTCGAGTTTGAGACGCGCCGCGCCTCCTACTACTGGCTGCTTGAGGTGCGTGTGTGTTCTGGTGGTGGGTGGGGGAAGGGGCAGGGGCCAGATGGCGGTGCAGTCAACCACGCCGGCGGCTTGGGCAGCGGCAGTCTCTCCACACAGGTGCGCGTGCTGCGGGTCAGGCTGCGGGTCATGCTGCCGCTGGCAGGCGCTGCTGGCTGTTGA
33422	c_000000009887	1071	1941	r	Metallo-beta-lactamase superfamily	PF00753	GTGACTCAGCGCCAAGTCCAGACGGAAGCGGCGGAGCGCCGCTGGGGCGCTGCAAGAATGAGACGTCCTGGTGCTGCCTCTCAAAGCATCAAACCCCCGTCCCTGCTGCTTTATGGGGTGCAGGTGCTGCCACTGGGTGCGGGCCAGGAGGTGGGGCGCTCCTGCATCATCGTTCGATATGGCGGCAAGACGGTGATGCTAGACTGTGGGGTGCATCCTGGCTTCTATGGCCTCGCCTCGCTTCCCTTCTTTGACGAGGTTGACCTCTCCGAAGTGGATGTCATGCTTGTGACGCACTTTCACCTGGACCACTGCGCGGCTGTGCCGTATGTGACGGGGCACACCCCTTTTCGTGGGCGCGTGCTCATGACGCACGCCACCAAGGCCATCGTGCACACG…
7930	c_000000002277	1891	2170	f	Glycosyl hydrolase family 9	PF00759	GTGGGGTACGGCACCAACCCCCCGACGCACGCGCACCACCGCGCCGCCTCCTGCCCCGACCGCCCGGCGGCGTGCACCTTTGCCAGCGCACTCAACGTGGCCACCCCCAACCCACACGTCATCAAGGGCGCTCTGGTGGGGGGCCCTGCCGGCCCGACTGACGCTTACACTGACGAGCGCACCAACTACCAAAACAATGTGAGAAAGGGGCATGCGTTTCTTGAGTTACGTTGTGGGGGTCGGAATGCGGACATGACGCACATGCATCTGCCTGTCTAG
12796	c_000000003604	2999	3239	r	Glycosyl hydrolase family 9	PF00759	TTGTCCCGCCATGCACCCCCGCAGGAGCGTGCCTCCCTGCTGAGCTTTGCCAAGTCGCAGGTGGACTATGCGCTGGGCACGACCTACCGCAGCTTTGTAGTGGGCTGGGGCGTCAACCCCCCCTTGCGGGTGAGCTCCCGCTTGGCGCCGCTGTGGCCGCGGACGCTCGAGCATGACGCCACAGTGTGGACGTGTGCACTTGGTGTGGCACTTACTTTTTCAGTTCCCTTTTGCGTGTGA
23121	c_000000006672	0	561	r	MyTH4 domain	PF00784	ATGCGATTACCGCCTGCTGCTCCTGCGTCCCTGCAGAGGCCCGGCTCCGGCTTCTCTGACCTGCGGTCCCCGCCGCTGGAGGGCCTGGACAGCCACTCCGACCGATTCCAACTTGAGGCCTTCAACCGCGCTCGCGCCAGCGGCGGCGGCGGCGGCGCCAAGATGGGCCGCTTCCTCAGCTTCGGGCGCAGCCCCAAGCCGTCTGCTGGCGCCGAGCTGCCCGCCACCCCGGAGAACCTGCAGCTCGACGAGCTGCTCCTGTTTTCCGAGGACAGCCTGCCGGTGTCGCTGCTGAAGCACAACCCGGACAACGCGTCGCGCGCGGTCAAGATGTTCCAGTCGGTGCTGCAGTACATGGGGGTGCACGGCGAGATGCTGGGCGCCATGGCGGCGCTGGAG…
288	c_000000000093	3433	3661	r	Carbon-nitrogen hydrolase	PF00795	GTGCGATGGGTTTACCTTGCCTGGCTCACGCCTCGCCAATGTCTTCACGCCGCCTGCCGAACCGTCCTGGCTGCCACCAACCGCGGCTGCTCCCATCCCTGCCCTGCTGCGCTGCAGGGCCTGGTGGTGGGCGGGTGCATCTGCTACGACATGAACTTCCCGGAGATCGCGCGCGACCTGACCTTCAAGGGCGCCGAGCTCATGGTCCGCATCCAGGGCTACATGTGA
26511	c_000000007702	169	700	f	Carbon-nitrogen hydrolase	PF00795	GTGCTAACTGGCAGGTGCTGTGCCACCTGGCGCTCCCTTCGGCAGCGCCGGTTTACGTGGCACAAGCTGCATGCTCTCTGCGCCTGCCCCGCTTGCCAGGAGCCAGCAGGGTCCCTGCAAAAAGGAACTGACTCCAGCCTGCCGGCTTCCGCGTTGCAGTGTTACGTCATCGCAGCGGCGCAGGCGGGGCGGCACAACGAGCGGCGGGAGAGCTACGGGCACTCGCTGATCATCGATCCCTGGGGGGAGTTGGTGGGCCGGCTGGACGACCCGCTGGCCACCGGAATCGCGGTGGCGGAGATAGATTTTGCCAAGCTGGCAAGCATCCGGCAACGCATGCCTGTTGCTGAGCACCGCAGGCTCAGCAGGCCTGCTGTGTTGGAGGGGGCGGCACCAGCA…
38974	c_000000011618	1	763	r	Carbon-nitrogen hydrolase	PF00795	ATGCATCCCACAACAGCAGGCACCACTGGGAGGCACTTTATTTGCCCCCTGCATTCATTGTCCTCGAGTCCTTTCCGCTGCCTGCAGTCTCTGGCCATTGCGGAGCCTCTGCAGGGGCCCCTCATGCGGCGGTACCGCCAGCTGGCTGCCAACACAGGGCTGTGGCTATCAATCGGCGGGTTTCAGGAGACCGGCCCCGACCCGCAGCACCTGTACAACTGCCACGCCATAATCAGCAGTGCCGGCGAGATAGTGGAGAGCTACAGGTGGTGGCAGGGCTTCTCAGCAGGGCACAGCATGGGGGCACAGCTCTGCATTGAAAATGCTGCACTGCGAGACGTGCTGAGGATTGTGCGGTGCTGTGTTGCTTGGCCCAGCCCCTGCGCACCCACAGGAGTC…
24153	c_000000006980	2	911	r	Prephenate dehydratase	PF00800	GTGGGTGCTATTCTGCAGCCGCGAAAGTGTAGAACCTGTGGCACATTGCACTGCACAGTGTTCAGTTGGTTCAGGCCCGCTCTTCATCCGTACAGTTTCTTCGGTTTCCGTGTCACGCTGCCCGCCCACTGCATGGCACGCAACCTGCAGGGCGTGCCCGGGGCATACAGCGAGATGGCGGCCCTTAAGGCTTGCCCCGGGTGGGAGCCGCTGCCCTGCGAGCAGTTTGAGACGGCCTTCCAGGCACTTACCCAGGTGGGCAGTGCAGCAGAGCTGGCAGCAGTTGTCGCGGCGATGGCACCCCATCACTGCGCCATTGCTCTGATAGGCAAAAAACACTACGAGCAAAAGTGCTTTGCCAGCGTGTTGCTATCAGTGCGAATGCATTGCCAGGGTTTG…
9195	c_000000002627	2213	2666	r	Histone-like transcription factor (CBF/NF-Y) and archaeal histone	PF00808	TTGGGTGCTGGGCTATTGGCCTGCACCCGGTGGCACAGGCTGCATGACCTGTCGCCAGCTGTCTGCTCAAAATGCCGGGTTTCGCAACCCTCCCGCGCCGACGCACCCCCCCAATGTGCAGAGGCGGCGGCAGCTGCAGCAGCAGCAGAACAAGCGGAACAGCAGCAGCAGCACAGCCCTGGCGGTGGCAGTGCTGAGGAGGGCGCGGCGGCCGAGGAAGGGGCCGGAGCGGCAGCAGGCAGCGGCGCGCCGGCCGCCCCACCAGGGCTGCCCACTTCAATCGTGAAGCGCATCGTGCTGATGGACAGCGACGTGAAGCGCCTGAGCGGCGATGCGGTGCGGGCCATAGCCAAGGCGGCGGAGCTGTTTGCTGGTCAGCTGGCAGAGCGTGCGATGGAG…
26385	c_000000007660	133	859	f	Histone-like transcription factor (CBF/NF-Y) and archaeal histone	PF00808	TTGCAGACGCTCCTGTGCCGCCAGCTAGCACGCTCCTCCTTACCCCAGGTCAGGCCGTCAGCGCCCCTGGCCTCCGCACTCTACCAGCCTGTTTGCGGCCGACCTTCGCTGCAGGACGCGCTGCTGGCCTGCTCCGAGGCCGCAAAGCTGTTCATCCACTACCTGGCGGCCACCGCCAACGACGCCTGCAGGGACGCCAAGCGGCAGACGGTCAGCGCCGACGACGTGCTGACGGCGCTGGAGGACCTGGAGTTTGGGGAGCTGGTGGAGCCGCTGAAGGCGGCCCTGGAAGGTGGGGCCCAGGCCACCGCTGCCTGCTTGCTCTCTGCCTTTCGTTTCCGTGCTGGCTGGGCTGCTGCTGGTTATACGTTGGCTGCACTGGCGGCCCTTGAGCACGGG…
46962	c_000000014168	608	1166	f	Pterin binding enzyme	PF00809	GTGCATCCTTTTCCCGAGGCTTTGAGATTTCCACAAAAAAATGGCCCCCCTGTCTCTCTGCCCTCCTGCCCCGCCCTTATCTGGCAGGTGCGCATCTGCCAGCGCGCGTACCGCATCCTGGTGGAGGAGGTGGGCTTTAACCCGCAGGACATCATCTTCGACCCCAACATCCTCACCGTGGGCACCGGCCTGGCGGAGCACAACAACTATGCAGTGGACTTTATTCGCGCGACGCGGGAGATCAAGCGCGTGTGCCCGGGGGCCAAGATCAGCGGCGGCGTCTCCAACATTGCCTTCTCTTTCCGCGGCAACGAGGCTGTGCGGCGCGCGTTCCACAGCGCGTTCCTGCACCACGCCTGCAAGGCTGGCATGGACATGGGCATCGTGAATGCTGCGCAG…
56574	c_000000017275	2021	2396	r	Glycoprotease family	PF00814	GTGCTCAAGGCACGCCAGCTGGCGGCCAGGCACCACCTGCCGTTGATCCCTGTGCATCACATGGAGGCGCATGCCCTGGTGGCACGCCTGGGTGCCACGCCCTTTGCTGTCGAGGCGGCAGCGGCTGACCCGGCATTGGCACCGCCGACCGGCAGCTTGGCGGCAGCGGACTCGGCAGTTGCGGGCACCTTGGGGGCGGGCAGTGCAGCGGTGGACGTACAGTTGACGGCGGCGGCAGCTGCGGCAGCGGGCCAGCCGCAGCCAGAGCTGGTGCAGTTCCCCTTCCTGTGCCTCCTCATCTCCGGCGGGCACAACCAGGAAAGTCCCTGCAGATCAGAAGGACCGTGGGTAGCTCAGGAAACAAGAGCCACTTGA
56575	c_000000017275	2350	3064	r	Glycoprotease family	PF00814	TCTTCTCGGCCTCAGAGAGCGGGCACTGGCGGTAGCGCGGGCTCCCCACGCCGCGGCGCCGCTGCCGCCAGCGGCGGCAGCAGTGCTGCAACCAGCCACCGAGCGGCTCTTGCTGCACGCAGCTCGGGCAACACAACCAGAGCACATACGAAAGCGGCGGCAGCAGCAGCAGCAGCAGGAAACCACGACCAAGCAGCAGCTGGAGCAACAGGCACACCTGACGACTGTGCCACCAGCCGTCCCCGCCTGGTCCTGGGCATCGAGAGCAGCTGTGACGACACGGGCGTGGCAGTAGTGAGCACCAGTGGCCGCATCCTGGGCGAGTCCCTGGCCACGCAGGCCGACATCCACGCAGCCTGGGGCGGCGTAGTGCCTAAGCTGGCTCAGGAGGCGCACGAG…
33453	c_000000009894	1680	2313	f	impB/mucB/samB family	PF00817	ATGCCGCCTTTGCCACTCCCACTGCCCTGGCGACCATCCCGTGTTGCCTGCCCTCCTCCATCCTGGCAGGTCACCTGCAACTACGCCGCCCGCCAGCAGGGCGTGACCAAGCTCATGGGCACAGCAGAGGCGCGCAAGCGCTGCCCCCACATCGCCCTTGTTAGGTGGGTGCTGCAGCTGGAGCGCCTGCCGGCGAGCCGGGGTTGGGTCAGCCAGGGGCCAGCCTGCACTGTCGGCATGGCCACAGTTGTAGGACACTTGGCCACTCAGCTGCCGCCCACTCAGCTGGCATACCCAGCCAGCGGGGCAGGCGGAGCCGGGCTTGCCACCGCCACCCCGCCTGCAGGCAACGAGCAAGGCTGCCATTGCTGGCGCATCCCTGTGTGCTGCCCGTGCAGT…
42500	c_000000012747	2198	2816	r	impB/mucB/samB family	PF00817	ATGGCGGATGCTGGCTTCGTAGGCGCGGCCAGCTGGTGGCAGCGTCCGCAGCACGAGTGGCGCCCGGGCGAGCGCCTGCTGGCATGCGCAGCAGCCGCGGTGGCAGACCTGCGAGAGGCGGTGCGGCGGGAGCTGGGGTACACGTGCAGCGCCGGCATCGCACACACCAAACTGATGGCCAAGCTGTGCAGCAGGTGCGATGGGAAGAGGGGCGGAGCATTCGACTGCATGGTTCCCAGCCAGGAGGATTGCACTTTCGGACGCAGTCGGGCGCCATGTGACGCAGAATTTCGCAGCAGCATTCAGCTGCACAAATTAGCTGTGGTGCACCCCAGCTTGTTCTGCTGCCCTCCCCTGCCTCTCTTGATGCCACCGCCTCTCGTGCAGGCTGCACAAGCC…
42501	c_000000012747	3087	3411	r	impB/mucB/samB family	PF00817	ATGCGCACCCGCGGGCACATCCCTTCTTTCATACGCCGTGTGCTTTCGCAGGTGCCCACCGCCCACGGCAAGGCCGACCTCACTCTGTACCGCTCTGAGGGCAAGCGGGTGCTGGACATCCTGGCCCGCCTGGCCAAGACAGAACGGGCCTCCATTGACGAGTGCTACCTTGACCTCACTGAGGAGGCTCAGCGGCGGCTGGAGGCCTGCGGCGGGGTGCCGCCCCTGCCGTGCAATGCGGGTGGGTTTGTTTGGGTCAGGCGTGGGTTGAGCAGGGAGAGTGCCTGGAAACCTGCTGGAGAAGCACTGAGTGGACTGCATTGA
46797	c_000000014113	1550	1865	r	Ribonuclease P	PF00825	GTGGTGCGCCTTGGATTCACCGCTACCCGCAAGATCGGCGGCGCCGTCGTGCGCAACCGCGCCAAGCGCCGTCTGCGCGAGACCGCGCGCCTGCTGACGCCGCTGCACGGGCGCGCGGGATGCGACTATGTGTTCATCGCCCGCATGGGGACGGCGGACCGCGACTGGGACCGCTTGCTTGACGATGTGAAATCGGCCCTTACAAGGCTCGCAACCCCGCGCGCGGCTTCCGATATGGGAGACCGGGCCGTTTCGACCGCCTCGACACCGACCCGCGCCGCCACCAGCCCGCGCCCCGCCGACCAGGACCGCTGA
33347	c_000000009865	1375	1588	f	Ribosomal L15	PF00827	TTGCAGTACATTGAGGAGCTGTGGAAGCGGAAGCAGAGCGATGTGCTTCGCTTCCTGCTGCGCGTGCGCTGCTGGGAGTTCCGTCAGCTGCCCGGCATTGTGCGCCTGACCCGGCCCAGCCGCCCCGACAAGGCCCGCCGCATGGGCTTCAAGGCCAAGCAGGTGGGTGTCTTGCCTGCAGGCCGGCATGCAAGACAGCTGGCAGGCAGATGA
33348	c_000000009865	1676	1859	f	Ribosomal L15	PF00827	ATGTGTCGCTGTCAATTTGCGCCGCCGCTGAACTGTGCTGTGCCTCTTCGCGCTGGCTCTGTGGTGCAGGGCTACGTCGTGTACCGCGTGCGCGTGCGCCGCGGTGGCCGCAAGAAGCCCGTGTCCAAGGTACGGTCGCCGGAAGTGGCCTTTCTCTTCACTTGTCTTCTGAGCCGACGTTGA
33349	c_000000009865	1874	2147	f	Ribosomal L15	PF00827	ATGCATGGGCCACATCGTCGCCCTCTCTGTTGCTGCATTTGTGGCGTGGACCCAGGCAGTCACCCTACAGCATGCACGCTCCGCGCTTCCCGCCTGCAGGGTATCGTGTACGGCAAGCCCGTGCACCAGGGTGTGACGCAGCTGAAGCCCACCCGCAACCTGCGGAGCGTGGCGGAGGAGCGGGTGGGCCGCAAGTGCGGCGGCCTGCGCGTGCTGAACAGCTACTGGGTGAACCAGGTGGGCAGCGGTACTGGGGGAGGCAGGCGGGCGTGA
11104	c_000000003144	1940	2204	f	Ribosomal proteins 50S-L15, 50S-L18e, 60S-L27A	PF00828	GTGATCCGTCGCGTCAAGGACGGCGTGCGCGTCCTGGGCGAAGGCGAACTGAAGGCCAAGCTGAACCTGGTGGTCTGGTCGGCCTCGGCCGGCGCCATCAAGGCGGTGGAAGCCGCCGGCGGTTCGGTCAAGCAAGAGCGCATCGAGGCTGAAGCCAAGGCTGCCGCCCGTCTCGAGAAGCGCAACGCCGCGCGCGGCAAGGCCCCGGCGCCGAAGGCTCCGCTGGGCGACGCCAACAAGGTCTCGGCTCGCGCCAAGCGCGCC
48127	c_000000014542	0	546	r	Ribosomal proteins 50S-L15, 50S-L18e, 60S-L27A	PF00828	ATGCTTCGACGCACGCTACTTAGCAGCCTTGCAGCAGCTTGGCGCACTGCCAGCAGCGCTCCCGCGCCGTCCTGCGCGGTGCAGCTCCTTCCCAGCAGTGCGGCGGCAGCAGCAGGATTAGACCTGCGACAAGCACTTGTCGCGGGCAGCCGATGGCTGAGCACAGTGTCCACACCGCCCCAGCGAGAGTTCATAGCGCTGAACAACCTGGCCGACAATCCAGGGGCCACGCATTCGGTGAGTTGCCGCGTGCGGGAGCCCTGGTGCAAAGGGTTGGCGGCGGCGGGCAGCGGCGGCAGACGCGGTGGGAGTGCCGCCTGCTGCCCTTGCCGTCTGCCTCCTGGCTTACCGCTCCAATTGCACCTTTCCGCCTGCGACTGGCAGGTCAAGCGTGTAGGC…
57372	c_000000017531	0	744	f	Ribosomal prokaryotic L21 protein	PF00829	TACGGCAGAGGGCCAGCTATATGGCGCAAGCGCAGCATGCGGCGCAGCAGTTTGGCAGCACCAGCGCAGACAGTGGAGCACGGCTGGCAGCTGCTTGAGCCATTGACAACGGCCGTTTGTACAACTGGAGCCAGGCGGGACGCCGCTCGCCGTTGCGCAACATTCAGCAGGGCCGAGCCTGGCGGCCCATGCCCGCATCGGCAGGCAGACAGGGGAGGCTGCTGCGGCGGCAGCCTGCCCTTGCGCACCCACTCAGCCCACCAGCCAAGCCAGCTGGCAGGGTTTCTGCAGCGCAACACAGCCACGCATGGGATGCAATGCAGCGTGCTCTTGCCGCTGCCGCCCTCGTTGTGCCGACCCGCCGCACAATACTTACCGCCAGCTGCCTGCGTTGCTCCC…
12920	c_000000003640	1914	2304	f	Ribosomal L29 protein	PF00831	GTGCAGCTGAAGGACCTGAAGCAGGAGCTGAGCGCCCTGCGCGTGGCCAAGGTCACCGGCGGCGCCCCCAACAAGCTGTCCAAGATCAAGGTTGTGCGCAAGGGCATTGCGCGCGTGCTGACCGTGGTCAACCAGAAGACCCGCGAGGCGCTCAAGGAGTCCTACAAGGGCAAGGTGAGGCCCGGGCCCGGCAGGCAGGCAGGACGGGGAAGGCAGCGCAGGCGGGCTGCATGGCAGTCGCGTCTGAGGGCGGAGGGTGCAGGCTGGGCACCCGCACGTTCGCCATGGCGCACGGCTGTATGTCTTCTCGAGGCACAGCCTCGCACACAGCGATGGCAGCAAATGCAGCCGCCAACTGTTGCGTGGGGGGCAGCACCTTTCGCCAGGTGA
2250	c_000000000677	1563	1785	f	Ribosomal L39 protein	PF00832	GTGGCGGATGAGGTAGCCTGTTGGCAGCAGGCGCCAGCCAACTCGGGACCTGCGGCGGGGAGCGCATATGACCAGCATGCTCTCCATGCCCCGCTTTCTGTGCCTGCGCTGCAGCCGTCCCAGAAGCGCTTCGCCATCAAGAAGAAGCTGGCGAAAAAGGCTCGCCAGAACCGCCCCATCCCCCCGTGGGTGCGCTTCCGGACCAACAACACCATCCGGTGA
19519	c_000000005599	2493	2757	r	Ribosomal S17	PF00833	GTGCACGAAGCAGCAGCCCTCCCATGGCCTGGACCACTTGCATATGCGGGCGGGATGGTTGTGCAGCAGCTTGGCCTGTCAGCTCAACTGAGCTCGACACGTGCCCTCTGCCCTTTTCGGCTCTGCAGGGTCATCATCGAGAAGTACTACCAGCGTCTGACGCTGGACTTTGACACCAACAAGCGCATCTGCGAGGAGGTGGCCATCATCCAGTCCAAGCGCCTGCGCAACAAGATTGCCGGCTTCACCACTGTGAGCCGGTAG
46242	c_000000013926	2	401	r	Ribulose-phosphate 3 epimerase family	PF00834	ATGATTGAAGCTGCAACCTGGCTGGCCTGGGCCATGCATCGGCGTTGGAAGGCACCCTGGCTGGTGTCAAGGGTGCCGCGACATCATTCTATCTTGCCGCCGCGCCGCCGCGCCCGGCCTTCAGCCCACACTTGTCCCGACCTTTCCTTTTCCCTGTGCCTGCCTCCCCCTCGCCCCGCAGTGTCGCCCTCCATCCTGTCTGCCAACTTCTCCAAGCTGGGCGAGCAGGTGCAGGCCATCGACAAGGCCGGCTGCGACTGGATCCACGTCGACGTCATGGACGGCCGCTTTGTGCCTGTGAGCGGCACAGCCTGGCCCACATGCATGCAGGGGCTGAGCTTGGCGTGCACAGCTGCCCCGACGCTGCACACGGCCTGCTTGCCTGCGGAGCGAGCAGCA
9417	c_000000002689	2102	2423	r	RNA pseudouridylate synthase	PF00849	AGCAGCACCGACGTGGACGATGGCGAAGAGGACGAGGAGGGGGGCGGCTTCATGCTAATCCCCTCGGCCAGCGGTTTGAAAAACGGCGATGCCACCATCCGCCCTGGCATTGTGCATCGGTTGGACAAGGGCACCACAGGGCTGCTGGTGGTGGCCAAGACAGATGCCGCACACCTCAGCCTGGCGCAGCAGGCAAGCGCGGCTTTCGCCCTGCTTTGCGTGCTATGTGGCTGTATGCGCAGCAGCGCTTTGGTTTCTGGCAACAGCCGCAGACTTGGTGCAGCAGCAGCGGGGCCCAGTCAACTGCCTCCAACGCGTTGA
20676	c_000000005946	5246	5876	f	RNA pseudouridylate synthase	PF00849	GTGCTGCCCGCGGGGCCGGTGCACGAGCGCTGCACGCTCACCCTGCTGCGCCGCTTCCACGAGCAGCATGCGGCGGAGCTGAAAGGCGCGAGGGAGGTTCCCATTGCAGCTGGGCTGGCTGATCTCATTTGCCCTGTCGCCGTGCTTCTGCTTGCTGCCGTGCTGCTGCCAGCAGGTTACACACCGCTTTGCACCAACTTGCTGGCACGTTACGGGCCAGCCCAGCCGTGGCTGCAGCCTGGCACAATATCCTCCTTTTCGTGCGCCATGTCTCCTTCCTTTCAACCCTCTCACTGCTTCGATGCACCCCACGCCCCTGCAGGCATGCCCGCCCCGGTGCACCGCCTCGGCCGCGGCACCTCAGGCGTCCTCATCTGCGCCTGCTCAGAGGCGGCACGG…
61065	c_000000018811	1925	2135	r	SET domain	PF00856	TTCAATCACAGCTGCGAGCCCAACCTGGTGGTGTCCTGGCCCCACAACAACGCGGTGGCGCGCTTCACGGCGGCCCGAGACATTGCCGCGCACGAGCAGCTGACCATCAGCTACATCGACGCGGAGCAGGGAGCGGCGCAGCGGCGGGCAGCGCTGCAATTTGCCTACGGCTTTGCTTGCAGATGCCCGCGCTGCCGGGAGGGCGCTTGA
17229	c_000000004927	1557	1704	r	Isochorismatase family	PF00857	ATGCTGGAGTGCATCGCCCCCGGGCCCGACGAGATTGTGCTGCCCAAGACCAGCAGCTCCGTGTTCCTCTCCACTAACCTGGACTACCTGCTGCGCAGCCTGGGGGCGCGCCAGCTGGTGCTGGCCGGCTGCGTGACGGGTGGGTGA
20896	c_000000006015	15	612	f	Isochorismatase family	PF00857	ATGCGCGGCTGTGTGCCATATGTTGTGCAGAACGATTTCTGCCTGCCGGATGCGGTACTCTGTGTCAAGGGTGCAATGGGCTGCCTGCCAAACGTCATTGACGCGGTGGATGTGGCCCGTGCCCGCGGCATCCCAGTGGTGTGGGTGATCCGTGAACACGACCCGGAGGGTGAGATTAGAGACTGGTGGGACCATGGACTTGAGTGGTTCAGCCGGTCTACCATGGCAGAGGCAGCCGCTTTGACCAGGGCAGGGATGAGCCAGGCGCTTCACCGCCTGACCCCTCGTTGCGCAGGCATTGATGTGGAACTTTTCCGCTCGCCAATGTTCAAGGAGGGCAAGAGCTCCACGGTCAAGGGCACACCAGGTGGGTCCAGCAAGGCCGCAGCTGTGTTCACC…
34618	c_000000010240	202	436	r	Isochorismatase family	PF00857	ATGGACGGCTCTCTAGCAGAGCTCCCGGGCTTGGGCCGGGGCTTCGGCCCGGGCACGGCACTCCTTTTGGTAGACCCGCAGCGCGACTTTGTGGACGACAACCGGGGCGCGTTGCCGGTACCTGGGGCTGCAGCCCTCCTGCCGCTTTGGAATCAGCTCGCAGCCGCCGCCGCAGGCGCCGGCGCTCTGGTAGTGGCGACTGCCGACTGGCATCCGCCAGTGAGGTCGCTGTGA
3801	c_000000001114	248	473	r	Ribosomal L18 of archaea, bacteria, mitoch. and chloroplast	PF00861	GTGCCCGCTGTGGTGGCGCCGCAGGTTATTGACGACGCCGCTGGCAACACCCTGGCGGCCACCTCCACTCTCAACCCGGAGATCCGGGCGGCCCTCAACGGCGCCGGCAGCAACGTGGAGGCCGCCAAGATGGTGGGCGCCAAGATTGCGGAGCTGTGCAAGCAGAAGAACATTGAGAAGGTGGGTGCTGGGCGTGAGGGCGGGTGGGGGTTGGCGGGCGTGTGA
11101	c_000000003144	298	655	f	Ribosomal L18 of archaea, bacteria, mitoch. and chloroplast	PF00861	ATGGCTCTCTCTCTTCAACAACAAGCCAAGCGCCGCGCCGAGCGCACCCGTCGTCGCCTCAAGGCGGTGGCCAATGGTCGTCTGCGTCTGTCGGTCTTCCGCTCGGACAAGAACATCTCGGCTCAGATCATCGACGATGCCCAGGGCATCACGGTGGCTTCCGCCTCGTCGCTGGAAGGCGGCAAGGGTTCCAAGGGTTCGGACGTCGCAGCCGCCGCCAAGATTGGCAAGCTGATCGCCGAGCGCGCCATCGAGAAGGGCGTCACGGACGTCGTCTTCGACCGTGGCGGCTACATCTATCACGGCCGGGTCAAGGCGCTGGCGGAAGCCGCGCGCGAAGCCGGTCTGAACTTCTAA
21025	c_000000006053	223	754	r	DNA photolyase	PF00875	ATGTTCCCCCCCCGGGTCCGCCCCCCCCCCCCTTTACTCGCAGCCCTGTGCCGTGCCCTGGACGCACTGGACCAGTCCTTGCGCTGCCGTGGCAGTGCCCTGCTGCTGCGTGTGGGCCGCTGGGAGGAGCAGCTGCCCGCCCTGGCGGCGGAGCTGGGCTCAGGAGGGGTGCTGGCGGAGCAAGAGGTGGAGTCGGGTGCGTTGCTGGGAGGAGCGCGGGCCTCTTGCTGCCTCTGCTGTGCCTGCAGGCCTTGCCAGCAGCATGTCAGTGTGCTCGCAACCCTCCAATTGCGGCCATGCCGCGCTCGCCGCTCCGCCTGCCACCCCGAATGCACAGCTCTGCACGTCAGTGCGTATGTGGCCCCACCGTGCACCCCTCTTCGGCTCCCCCCCCCCCGC…
21026	c_000000006053	868	1312	r	DNA photolyase	PF00875	GTGGAGCGCAACGGTGAGTGGCAGCTGACACCTGCAGCTGCCGCGCTGCAGGGTATCCTCGCTTGCCACTTTCTCACAAAGCCTTCAGTTGCATTGGCAGGCACGGGTGCAGGTATTGCAATCGTCTTGGCTCTCCAGATTCATTCTGTTGCACACAATCCTTCATCAACGCTTCCCATGCAGGTGCGTGCCGAGGCCGCTGCCGCCTCTCCTGCTGCAGCTGCCGCCACGGCCAGCAGTGGCCCGGTGCTCCTGTGGCTCAAGCGCGACCTCCGCCTCGACGACCACCCCGGCTGGCACCAGGCCCTCGCAGCCGCGGGGGCGGCGCCTGTGTTCTGCTTTGATCCCGAACGCTATGCCCACTTGGTGCTCCCACGCGGCGGCGCAGAGGGTGAGGGC…
52131	c_000000015866	1336	1954	r	DNA photolyase	PF00875	ATGGCGGCCTCTGTTGGTGTGGTGTGGCTCAAACGAGACCTGCGCACCGCCGATCACGCCGCTCTGTCTGCCGCCGCCGCCAGCGGGCTGCCGCTGGTCATACTGTTCGTCTGGGAGCCCTCGCTCTGCAAGGCTGTGGACTTTGGCCGCTGCCACCTGGACTTCATCAATGACAGCTTGCAAGAGTTGGATGCCTCTTTGCAACGGCTAGCTGGCAGCAGCGCAGGCGGCAGCAGCGATGGCGACGCCTCGGCTGGTTTCGCCGCTCTGAGCAGCTGTGCAGTGATCACCATCCGGCACGCAGAGGCGGTAGACGCCCTGGCGGCGCTGCACGCAGAGCTGGCATCAGCAGGAGGCATCAAGAGGATGTGGAGCCACGAGGAGACGGGGACCCCGGCG…
52279	c_000000015910	4902	5112	f	6,7-dimethyl-8-ribityllumazine synthase	PF00885	GTGGCCTGGGTTCCTGGCAGCTTTGAGCTGCCGGTGGTGGCCAAGGCCATGGCCAAGAGCGGCAAGTACGACGCTGTGGTCTGCATAGGCGTGGTGGTGAGCCCTCCTGCGAGCTGCCTCCAACCCAGGGAAAACCTCTGCTCGTTGCCTCGCTGCGCCCCGCTCACGGCTGCCGTTGCGGCGCTGCGCCCCTTTGAGCGGCAGCCGTAG
52280	c_000000015910	5208	5577	f	6,7-dimethyl-8-ribityllumazine synthase	PF00885	ATGCCCCGCTTTCCAACCCGGCCCGTGCAGGTGCGCGGTGCCACCACGCACTATGACGCGGTGGTGGGCGGCGCCACCTCGGGCGTGCTCAACGCCTCCACCGACTCGGGGGTGCCCGTCGTGTTTGGAGTGCTGACCTGCGACACAATGGAGCAGGTGGGGCCGCTCCTCTCCTGCTCCCTGTCCTGCCCTGTTGCAGGGAACGCTGCAGGCAGCGGCGCGTGCACAGTGACTTGCACCCGGTTGGTGGAAGCAGCCTGCTGGCTGCAGGCCGCTGGCTTGGCGTGCTGGCAGCTGTTGACAGCCCCACCAGGCCAAGGACTGCTCAGCAGATCCGCTGCGCTGACATCCTCCGCTGACATGTTCTGA
13687	c_000000003866	9138	9840	f	Cullin family	PF00888	GTGGAGAGTCTGCTTCAGCTTGTCGAGGCGGAGCGTGGCGGTGAGGCGGTAAACCGCTACCTGCTCAAGCACGCAGTGGACATGTTGAGCAATTTGCGGCTGTACGAGGATGGTGTGCAGGACACGCTGCTGCAGAGCGCCAGCCAGTACTACACACGGGAGAGCCACGCGCTGATGAACGTGGGCACCTGCGGGCAGGGGACAGGAGCTGGCTGGAGAGGGTGCTGCAACGAGGCTGGTGCAGACATGCGCAGACTGGGGGACAGCAGTGGAAATGGAGCATGTGTGCAGGGGATCGAGTTCAGCGGCATGCGTCCTGACACCTTGACACCAGCACGTCAATCAAGTTTTAAAGAAGTTTGCAATTTATTTCTACACTTGAGATGCTGTACTTTGGAG…
13689	c_000000003866	10642	11092	f	Cullin family	PF00888	ATGCGGCGCTGGCGCTGTTTCGCTATGTGCAGGTTTGGCACGGCAGTCAAATTTGTTGCTTGTTTGTTTCCCAATGTTAGCACTGAAGGCTCCCGGGTCTCGGAGGTGCATCCTGATCCACTGCCCTCCTCATGGACATGCAAAGACGTGTGGTGCCTGGTACACGTGGCATCCTGCTATGAACCACACCACGTAGCTCACCGTGATGTGCAGGGCAAGGATGTGTTCGAGGCTTTCTACAAACGCATCCTGTCGCGCCGCCTGCTCATGGGGCGCAGTGCCAGCATGGATGCTGAGAAGCTGTGCATCTCTAAGATTAAGGCTGAGTGCGGCGCGCAGTTCACCAACCAGCTGGAGGGCATGCTGAAGGTGAGGGAGTCTGTGTGTGTGCTGCGTCTT…
13690	c_000000003866	11063	11459	f	Cullin family	PF00888	TTGCTGGCTGGCCCCCATGCCAAGTTTGATGGAGCTGGATTCATGCTTCTTGCTTTGCAGGATATTGAGATATCGCAGGACATTATGGCGGGCTTCAAGCAGTTTGCAGCTGCGCGCCCTGGCAGCCTGGCTATGGACATGAACGTGCTGGTGCTCACTTCCGGTTTTTGGCCCACCTACCGCTCGTTCGACTGCCTACTGCCCACTGAGGTGCTCAAAGCACAGCAGGTGCGCGATTGGAAGCGTAATTGCTCTGGGGAGAGGATCGTATTGGTGTGCCCGTCCACTTTCCTTCTCAGTCCATTCATACGCAGCACGTGTGCAGCTCCTCATGCAACCAGCGCGTGTGCATGGATGTACAATGGCCATGTTGTTGTTGCCAAACTGCACATCTAG
13691	c_000000003866	11424	11730	f	Cullin family	PF00888	ATGGCCATGTTGTTGTTGCCAAACTGCACATCTAGACAGTGGTCTTGCGTGTGGCAACTTGTGGGGTGCATGCAACGCCCTGACCAGCTATATTGCATTTTTGTGAAGGATTTTGCTGAGTACTATCTGTCCAAGCATGGGGGGCGCAAGCTTGCGTGGCAGAGCACCTCAAGCAACTGCATGGTGCGGGCGAAGTTTAGCTCTGGAGTCAAAGAGCTGCAGGCCTCGCTGCTTCAGGTAGGCTGCCTGTACATCTTGTGCAAGTGTGCTGGCCTGCCGCTACCTACGATGCAGCCTTCAGTCTGA
41624	c_000000012454	3219	3558	f	Cullin family	PF00888	GTGGCTCGCCGGGTGCACCCTGAGCGTGGTGCCCTGCCCTGGCTGCCTGCCTGCCCAAACAATGCTTCCAGCTGTCATCGCCGCGGCCCCACGGGCAACAGCTTGTGGCACGGTCTTGGATCGCCCGGCGCCTGCACCCACCTGCGCCGATCCCCCGCCCCGTGCAGGTTGCCGGGGCGCATCGAGGCGGCGCAGGGCGACGGCTTCCTGCGCGCCCTCAAGCACGAGTGGGAGAACCACAATAAGTCGGTGCAGATGATCCGGGACATCCTCATGTACATGGACCGCATCTACGTCAAGCAGCAGGCGGGTGCTGTGCCCGCCCACGCGCCCGGGCGG
34526	c_000000010209	1918	2077	r	Elongation factor TS	PF00889	ATGCGCTTCCTGCCCATCGTTTTTGCTGCTGCAGGCAAACCTGAGAAGATTGTCGACAAGATTGTGGCAGGCCGTCTGGACAAGTATTACGGCGATGTGTGCCTACTGGAGCAGGCGTTTATCATGGATGCTGATTTGAAGGTGAAGAACAATGTTTGA
26602	c_000000007730	1346	1706	r	FAD binding domain	PF00890	GTGCCAGGTCTGTCTGCCCAGAGCGCATGGAATCAGAAGGCCCTAGACACCAAGTACCCGCCCCTCACGTCCGACATTTCCGCGGGTGCGCGGTGCAGGGGCAGTGCTAGCGCTCTGTGGGCCCCCTGCATGCGCACGCAGCACTGCTTGCTGGCCCTGTGGAGCTGGAAATTGCGTCTTCTGAGCAGTAAACCAATGGATTGTGCTGCAGATGTCGTGGTGATTGGCGCCGGCATCGCGGGGCTGTCCTGTGCATACAACCTTGCCAAAGCAGGTGGGCAGGCACCTTTTGTCATGCCTGGATTGGGAACGGGCTGCAGCCTGCAGCTGCTGGCAAAGCGCTGCTCCATTCCCGATTGA
55640	c_000000016969	1252	2071	f	FAD binding domain	PF00890	ATGATATTAGACCTGGAACTGAGGTCCTGTACACCGAGATGCTCCAGCCAGGTTGGACGGGCTGCTCAAAACATCCGAAACCCAGAGGTCGGGGCAGCCCTGCCTAATCTGATCTCAACCTCATGTTCATCAGTCCCAATGCCCGGCGGGCTGGGCATGCAAGCTAAGCTCCTGGCGGTCATCTTCTGCCTCGCCGCTCTAGGTCTCTACACCGCCTTTCGATCGCTGCCTGCGCCCACCATGCCCGGCCACGTGGCCCGTCACGCGCCCCGCATCATCGTGGTGGGCTCTGGCCTGGCCGGCACCGCCGCAGCGCTGGCGGCAGCAGAGGCTGGCGGCCCGCAGGCGCAGGTTGTTGTGTTGGAGAAGGAGGCCCGGCCGGGCGGCAACAGCTTGAAG…
56242	c_000000017179	2	200	r	FAD binding domain	PF00890	ATGTGCAAGGAGGCGCCGGCGGCGGTGTACGAGCTGGAGAACTACGGCCTGCCCTTCTCCCGCACTGATGAAGGTGGGCTCTGCTGGAGCCCATCCTGCAGCTGGGCAGTCCGATGGACGCATGAAGGGGTGCTGCGCCGTGTGCGCTGCAGTGCACCATGCCTCCCCGTGCACGAGCCCATGACGCTCTGGATTTCC
6720	c_000000001961	2	608	r	EamA-like transporter family	PF00892	ATGCCGCCGCCAGCCGCAGATGGTTCGCCGCACGCGCCGCAGCTGGAATGCTTTGGCACCGGCATGGAGGTGGAGTGCCGTGTTGTGGTCGATAATGTGGACGGCCACGCCGCGCCACCAGAGATCGCGGCCCAGGAAGCCGCAGCCGCAGCCGCACAGCAAGAGGCGCAGGGTGAGACAGTTTGTGCGGTTGGTGGTCGGCTGCGGCTGCGCCTTGCGGGCACATTTGCTGTCTGTTCCAGTTTGGGCACCGTGGTGGGCAGGCTGACATCGAGCAATCAAGTCGTACACCTGCACCTCCAGGCGTGCCCCTGGCCAAGCCGCGTCGCTGCGCATCCACGTGCTAGGTCACCCCCGACCTGCTGTGACCCCTCGTGCGCTGCGCTGCGCTGCGCTGCA…
52426	c_000000015955	1802	2087	r	EamA-like transporter family	PF00892	TCCCTCCTGGGGTCCGCCGCCAGTTATGGTGTGTTCTTCTACAACGCCTCGCGCGGCAACCTTACCGCCCTCAGCTCCCTCACGTTCCTCACGCCCATGTTTGCCGCGGCCGGCGGGTACCTGGCCCTCGGCGAGACGCTGACGCCGCTCCAGCTGGCGGGCGCTGCGGTCACGCTGGGCGCTGTCGCCTTGATTAACAACAACGGTGGCGGCGGCGACGAGGAGAAGAACGGCGGCGGCGGCAGCAGCGGCGGCGGCAGCAGCAGTAATGGGCAGGCGGCGTAG
26821	c_000000007803	1267	1516	f	ThiF family	PF00899	TTGCTACTGCTCACCGCCGCTGCCGCCATGCTGCCGCCGACACTGCTGTACTTGCTCGCTCCTACAATGGGCATTGCTGGCTGCTTGCAGGTCGAGGAGGCGCGTGTGCTGGCAGTGGGGGCAGGCGGCATTGGCTGCGAGCTGCTCAAGACGCTGGCGCTCGGCGGTTTCAGGCACATTGAAGTGGTGCGAAGGGGCGGGCCTCTTGACGAGTCGACGCGCCCTGCCGCTGCCATCTCAGCTCCCTGA
26822	c_000000007803	1593	1758	f	ThiF family	PF00899	ATGGACACAATCGAGACCAGCAACCTCAATCGCCAGTTCCTCTTCCGCAAGCGGCACGTGGGGCAGAGCAAGGCGCTGGTGGCGGCCGAGGCTGTGCGCGCGATGCGGCCGGGCATAGAGGTCAAGGCATACCAGGCACGCCGCCGCCTCGCGCTGGCCGTGTAG
44427	c_000000013358	2385	2643	r	ThiF family	PF00899	GTGTTCGTGCCGTCCAGCATTACCGGGGTTGGTCCATGGCCCCATTCCCACTCCAACCCGCCGCCAGCGTCTCCTTCCTGCTGGCATAAGCTGTTCTCCATTTCTTCATCCTCACACGCAGCCAAGAACGTCATTCTGGCCGGCGTCAAGTCAATCACCCTGCATGATCGTGCTGAGGTGGCGCTGCGCGACCTTGCGGCGCAGTTCTACCTGTCAGAGGCGGACGTGGGGCGCAACCGCGCCGAGGCGTGCAGGTAG
31853	c_000000009408	972	1131	r	Sulfate permease family	PF00916	GTGGCGTTCCTGGTCGGGTGCGTCTATGCCGCGCTGGGCCTGCTGAGCCTGGGCTGGGTCGTCAACTTCCTCTCACATTCTGTCGTCAGCGGCTTCATGTCAGGCGCCTCAATTGTAATCGCCCTGACACAGGTGGCGCCCGGGCACTGCTGGGGCTGA
40185	c_000000012023	451	883	f	Sulfate permease family	PF00916	TTGCTTTCATGTGTTTGCATTTCTGAGGGCGAGGCCAGCGCGACATTCCAGTGCAACTTGCCTGCATGCACACCCGGCCTCACTCGCAGCCGCTCGCTGCTCCACCCGACGCAGATTGCGTTCATCGCCGGGTGCTTCTACACCGCCGTGGGCCTGCTGCGCCTGGGCTGGGTCCTCAACTTCCTGTCATCTGCCGTCGTGTCGGGCTTCATGACTGGCGCCTCTGTGACCATCGCGCTGAGCCAGGTGGGCGGAGGGTCGACAGACCTGGCTCTGATGCTGGGCATTGCCCAAGGGATCTCTGGCCGCCTGTATGCAAGCAAAGACCTCGGCAAGGAGACGCGTGCGCTGCATGCGCTGAATAACCCTCTCTCAACTTTATTTTTCCAGTCAATCCCT…
57067	c_000000017428	1616	1871	f	Uncharacterized protein family UPF0004	PF00919	GTGCTGCCTCCCCGCGTGCCGCCTTGCCGGCACCCCATCATGATGCATCACGGCTTTTGCATCACTTCCTGGTTTGCCTGCACTGCTTGCTGCAGCCAGATGAATGTCAACGACTCCGAGGTTGTGCTGGCGGTGCTGTCCCAGGCGGGCTATGGCCGCACCGACGACCCCTCTGCCGCCAGCGTCATCCTCTGCAACACGTGCGCCATCCGCGAAAATGCAGAGGCCAAGGTGCGCCGGCGACCCCTAGGCTGA
13885	c_000000003924	2187	2838	f	Transaldolase/Fructose-6-phosphate aldolase	PF00923	GTGCTCCCCTCACCCGCCTCCCTGCCTGCAGATAAGCTTGTTGCCCGCGGGCGGCAGATCATTGACATGTATGATGAGGTCGGGGTGGACAAGGATCGCGTGCTGCTGCGCATGCCCGCCACCTGGCCGGCCATCGTGGCGGCCAAGAAGCTGGAGGCAGAGGGCATTGCCTGCCACCTGGTGCTCGTGTACAGGTGGGCGGGGCTGGCAGTAGAGGAGGGCGGCAGGAGGTGCAGGCCCAGCACACAGGTCGAGCACAGGCGTCCGCCTGCATGCCCGGCTGGCGGCAGGCGCTCGGCCCTGTGTGCCGGCCAGCAGGCCTGCCGCGTGGCTGGGCGCCGCACATCCGCCGCTCCTGAGCCGCCCCTTGCCCCCCGTGCGCCCGGCCCCTGCAGCTTT…
1378	c_000000000420	1274	1598	r	Glycosyl hydrolase family 3 N terminal domain	PF00933	ATGTGCGCGAATGACGAGCTGCTGCAAGGCAGCCTGCGGCACCAGCTTGGCTACAGGGGCCTCATTGTGACAGACTGCAATGGGCTTGAATGGATGGCGACGCCCCCACCTAACTCCTTAGGCTATGCTAAAAGCTTGCGGAACGCTTCTGCGCTGGCGCTGGCAGCAGGGACGGACATGACCTGCAAGGCGCCAGGCATGCCGCCGCTGAACAGCACCGAGCTGAGTGAGGACCTGCCAGCAGGTGTAATTGATCGTGCAGCCCGCAATGTGTTGCGGCTGCGGATCAGGCAAGCTGACTGCTGCCATTGCTGCTGCTGCTAA
13222	c_000000003730	7828	8407	r	Sodium:sulfate symporter transmembrane region	PF00939	GTGGTGAGCTGGAAGCAGTGCCTGAGCGACAACCAGGCGTGGGACACCCTCACCTGGTTTGCCGCGCTCATCGCCATGGCTGCCTACCTGAACAAGTACGGCTTCATCTCCTGGTTCTCTGACAAGGTGCACCAGCAGTTGCTGCCTTGCTGCGCATGGTTACATGAACATGGCTTGCAGCCTGAAGTCAGGCACATTTTCAGCTGTGTGCTAGAGCTGTGTTCGCCAAGCCCGCTTTCTGGGGGGGAACTGTGTAGCAACTGGCCCGCGGCTCGCTCTGATTGCCTCGTGATTTGTCACAAGCGACCTGACGCACCCCTTTGTCTGAAGGTGGTGGGCATTGTGGGCGGCCTGGGCCTGAGCTGGCAGGCAACCTTTGGCATCATCCTGACGCTCTAC…
13223	c_000000003730	8508	8799	r	Sodium:sulfate symporter transmembrane region	PF00939	ATGCATGCTCGCATGTTTGTTCATGTCTGTGCCTGTTCATGCACAAGTTGGGCACGTGTCCCCTGGTTCAACCTGTCTTTTTATTTAAACCTGCTGTGGTCGATTGCCTTGCAGGCGCGCGAGGAGCTGGCCAAGCTGGGCCCCATGAGCACCGACGAGAAGCTGACTGCCTTCGCCTTTGCCGTGACCGTGGGCCTGTGGATCTTTGGCGGCGCCATTGGCGTGAACGCAGTGGCCGCTGCCCTGACCGGCCTGGCCATCCTGCTGATCACTGGTGCGTTGGCACAGTAA
13224	c_000000003730	8879	9149	r	Sodium:sulfate symporter transmembrane region	PF00939	GTGCATTATGCCTACAGACAGACAAAGAGTGCGGTCGTACAGACAAAGAGTGCGGTCATTCTGTTGGAAATCTTCATATCGGCAGGGGTGGTGCTGAAATGTTATTTAATACCTCCTGCAGGCACCTGGGCGATGGCTGGCCTGGTGCCCGGCGCAGTCTGCCTGCTGCTCACCCCCGCGCTGATGTACGTGCTGTACCCTCCCGAGGTCAAGGACACCCCTGACGCTCCCGCCAAGGTGGGGCTCTTCCGCACTGCTGGTCAGCAGTGA
13226	c_000000003730	9542	10199	r	Sodium:sulfate symporter transmembrane region	PF00939	GTGACCCGACGTTGCCACCTGCCTCTTACTCCTCTCCTCCTGGGCGTACCCAGGCCTGCATGTCCTTCCACTCACCTCTCGTCCTGTGCTTCCGTAGGAATCAAGTGGGGCGCCGACCTGAAGAAGCTGGCCATTTGCGTGGGTCTGGGCGCGGCACTTTGGTTCGTGCCCCCTCCTGCGGGCGTGGCGATCAAGGCCTGGCACTTGCTGTCCATCTTCCTGGCCACCATCGCCGGCATCATCACGACCCCGCTGCCGCTGGGTGCGGTGGCCATGCTGGGCCTTGGCGCGTCCATGCTGACCAACACCCTCACCTTTGCTGCCGCCTTCTCGGCCTTTGCCAACGAGATCCCCTGGCTCATCGCCATCGCCTTCTGGCTGTCTGGCGGCTTCATCCGC…
22368	c_000000006436	3208	3553	r	Synaptobrevin	PF00957	CTTGACTTGACGCTCGGTTGCTTGGCGTGCCGCGTGACAATGGGCAGGCCAGCCCGGCTGTTTGGAAGCACGTGGTTTGCGTTCAGCAGTTTTTTGTTGGGCCTGCCGTCACAGCGGATGCTTGATGGCAGCCATGCGCAGGCAGGCGCAGCCTGTTGGTCCCCTTCGACCACCAACCTCTCGGGCCCAACATCGCCAGTCACTCGGTCCCTTCAACCTTGGGTCTTGCCTTGCTCACAGGCGGACAAGTTTCACAAGACTGGCCGGCAGCTGCGCAGCCGCATGTGGTGGCAGAATATGAAGATGAAGCTGATTATTGTGGGCATCCTCATCCTCATTGCGTGA
49693	c_000000015060	1924	2296	f	Oxidoreductase FAD-binding domain	PF00970	ATGCTGCTCGACTACTACATTGGGGACCTAGCTACTGAAGAGCAGGCAGCAGCGGCGGCAGCGCCAGCAAAGGGCACAGCCAACGGTCACGCAAACGGCGACGTGCCCGCCGCGCCCACCGCTCCCTTGACACCTGCCGCCTCCGAGGCGCCACCGGCCGCCCCTGCGGCGCCCCCCGCGTCCGCCGCCCCCTCTCTGGTGGCTGTGGCGGGCGCCCCCGTGGCGCTGGACCCTCGCAAGCGTATCCCCTTCAAGCTGGTGGAGAAGGAGGCGCTGAGCCACAACGTGCGGCGCTTCCGCTTTGCGCTGCAGTCGCCGGAGCACCGCTTTGGCCTCCCCGTGGGCAAGCACGTCTTCCTGTATGCCAAGTGA
17199	c_000000004919	2950	3754	r	Thioesterase domain	PF00975	ATGCTGCTAGTGGAGGACCCACAGGCTGCGACAATCGAGGCTATTGTTTTAGAGGCACACACTCAGCTTGCTGCACAGCCCCATGCACTGCCTAGACCAGGCAGTACGACTCGTGATATAGGGAAATTCACCAGCATACAAGCATCGGAAGCTGTCAACGTTCATGTAGCAACCTTTGATGAAAGTCACATTGATGAATCACTCCGCCCTTTGTGGGTCTCCCCTGCACCCTTCAGCATAAAAATGCGGGTGTTCTGCCTCCCATATGCGGGTGGTGTTTCAGAGAATGTGTTCGGCAGGTTAGTCTGGCAGAATTTTCCGACTATTTTACCAAACTACTCCCTACGTTTTGTGCATTGGTCTATGCCTTTGCTGATGTTCCGCCAACTGCTATGTCTG…
2313	c_000000000700	945	2097	f	Glycosyltransferase family 20	PF00982	GTGAGGCCGCCAGGTGGCGGCCCTTGGAGCAGCTCCAAACTGTCGGGGAGGACCGCAGCAGTCTGCACACGCACGAACGGGTTGTTCGTGCCTCCAGCTGTGCATGCGCTGCGCGCGTGCCCCACCGCACCGCCTTTTGACGCCGTTTTCCTTCGCCCCCCCCACCGGGCCGCAGGGTTCTGCAAGCAGCAGCTGTGGCCGATCCTGCACTACCTCATACCCCTCAACCCCAACAGCCTGGGGCGGTTTGATCGCAACCTCTGGTCCGCATACGTGCGCGCCAACATGGCCTTTGCCAACAAGCTAGTTGAGGTGAGAGCTTGCGCACTCAAGCACCTGCCATCACCTGCTGCCGCATGCCGCGCATGCCGCACCGCGCGGACGAACCAAGGGCGTGCG…
2314	c_000000000700	2142	2394	f	Glycosyltransferase family 20	PF00982	ATGCCGCCTGCTGTTGCCCCCTCTCCCCCTTCCTCGGCAGACCTGATTGGCTTCCACACCTTTGACTACGCGCGTCACTTCCTGTCCTGCTGCTCGCGCATGCTGGGCCTGGAGCACAAGACCAACCGGGGGTCCATCATTATAGAGTACTACGGCCGTGATGTGGGCATAAAGATCATGCCAACAGGTGCGTGGGCCGCCCGCCCTGCCGGCCCACGCAGGCCCGCATGCCGCATGCTCCCCGGGCTGTAG
45288	c_000000013604	1895	2126	r	Carbamoyl-phosphate synthase small chain, CPSase domain	PF00988	ATGCAGCCCGGTGGCCCGTGCACCCGCTGTGCCCGGGTCCCCAGCGCCGACGCCCCGCCGCACCCGCTGCAGGTGATGGGCATTGCGGGGGTGGACACCCGCGCCATCACCCGCCGCCTGCGCGTGACCGGCTGCCTCAACGGCGCCATCTGCACAGACCCGTCAGTCTCCGGTGCGCTGCGCAGCGGGGCTGGAGGCCCGCCAGCTGCTGTGCCCAGCGGGAGCAAGTGA
25756	c_000000007454	7263	7494	f	Probable molybdopterin binding domain	PF00994	GTGGAGGGCTGCAGCCTGGTGGTCACCACGGGCGGCACGGGGCCGGCGCCCCGGGACGTCACGCCAGAGGCGACAGAGGCGGTGAGGACCGGCAAGCCACGTCCTGGCTGCTCCCGAGAGCTGGCGGTGCATTTTACTGGATGTTGCACCCGGGGTGGCAACCGTCATGATGTATCAATCAAAACTCTACTGTTGTGCTCCCCACCGCCTGCAGGTGTGCGAGCCGTATGA
59182	c_000000018168	397	835	r	Sec1 family	PF00995	ATGAGCGGCGCTGGGGGCCAGGGCGCCCAGGGCACTGACCTGGTGGCCGTCCTGCGCTCATACGTCGACAGGATGTTGCGAGAGGTCCCGGGCATGAAAGTGCTGCTGCTAGACTCGGAGACCACGCGGGTAGTGTCCACCGTTTTCAGCCAGAGCGAGATTTTGGAGCAGGAAGTTTACCTTGTAGAGCGGCTGGAGGCGGACAAGGGTGATCAGCTTTTCCATCTCAAGGTGAGATGTGAAAGGAGCAGCGGGCAGGCCACAGCAGGCTCCAGCCACACCGCTGCTGCTGCTGCCGCAACCAGCACCGACAGGCCTGCCGCTCTGCGATCCTCTGCTTCACCAGGCTGTCTGCTTTCTGCGGCCGACCCGCGAGAACATTGCACGCATTCGGCGCGA…
42755	c_000000012837	0	366	f	GDP dissociation inhibitor	PF00996	GGCGCCAGGTGGGTGTCTGTTCAGTCGTCGGGTGTGCGCCAGAGGGGGGGAAGGGGGGGCTCGCGCTTGGGAACCCCTGAGGGACTGGCTGCGCTGAGCCAGAGGGACCTGCAGGGGCCGGGGTTGGGCGATAGAGGAGCTCAGCAATGCCCGTGCCCCGCTGCCCAACCGCTGCGCCTCCCTGGCCTGTGCTGGCCCGCAGGCCTGCAGCTGCTGGGCAAGATCGACGAGCGGTTTGTGGAGGTGGTGGACGTCTTTGAACCCCTGGAGGACGGCACCCGCGACAAGGCCTTCATCTCCAAGGCGAGGGCGCATTGTTTTATGACCTGTCTGCAGTACAAACATAGTATTGCCCAGGTTTGGTAG
5910	c_000000001711	2238	2526	r	Initiation factor 2 subunit family	PF01008	ATGTTTGTAAGGGAAGCTGACCTTGTGCTGGTGGGCGCAGATGCCGTCACAGCCTCGGCTGCGGTGAACAAGGCGGGCACTTATCTGCTGGCGCTGGCGGCGCAAGCCGCAGGGGTCCCCATGTGGGCGGTGGCAGACAGCGGGAAGCTGTCTCCCGGCCCGCTGGCCACGCTGGCCCTGCCTGGTGGGGCACAGCGGGCGGCGCAGCAGGCTCAGCAGCAGGGCCATGAGGAGATGGCGGCGGCAGAGGTGACGGCCGCCTGGGGCCGGCCAGCGCCAGACGGGTGA
5911	c_000000001711	2656	2827	r	Initiation factor 2 subunit family	PF01008	ATGGATCACATGGCCCGCCCATGGCCGTATGCGCCTGCAGAGGGCGGGCTGAAGCTTCGGGCAATAGTGTGCGAGGCGCGGCCGCTTTGCGAGGGCGTCGCACTGGCAGAGGCCTGGGCGCGGGCAGGAATCGATGTGACGCTCATCACAGATGCGCAGGCAAGCCCCTGA
3168	c_000000000949	4985	5378	r	PQQ enzyme repeat	PF01011	ATGGGCCTTGCAGGAAGACTGCATGGCATGACAACGGTCAGTGAGGCCGAGCCCTGTCCATGCCGGCATTTCTCAACCGGTGACTGGGTGCCTTGCCGTGTGTCACGTCCCCCCGTCAACTGTCCAAACCCACACAACAGCCGTGATCGCACGCTGCTGGTGAGCCTTGCAAACGGCAAACTTGCGGCACTCGACGTGCACACTGGCAAGCGGCTGTGGACATTCAACAGCGGCGCACCTCTGCTGTCCTCCACCAACCAGCCTGCATCCGTTAGAGAAGTGGCGGGTGCTGGTGAGCTCAGCAAGGGTGTTCTGTTCAGGGCGGCCCTTAGGCCAGTTGCCAGCGTCTTGCATGCTGGTACCCTGCCCTCTGATGTGTTCCGGAACGGCTGA
39501	c_000000011791	2096	2288	f	Electron transfer flavoprotein domain	PF01012	GTGCTAGGAGAGCACAAGGGAGGTGCGCTGCAGCCCAGCACACTGCATACGGTGACGGCTGCAGCTCAGCTGGGCGGGCCTGTGACGGTGCTGGTGGCTGGCGATGCCTCGAGCGCTGGGGCCGCAGCCCAGGCTGCCAGCCACGTGGCAGGGGTGGCAAGCGTGCTGGCTGCCGAGGACCCCTGCCTGGCA
52891	c_000000016106	1852	2059	f	Electron transfer flavoprotein domain	PF01012	ATGCCTACTCTGCCCGGCGCAAGCAAGATCGCTGTGGAGGAGGCGCTGCGGGTGCGGGAGGCCCAGCTGGCGGACGAGGTGGTGGCGGTGTCCATCGGGCCGCGGGGCGCCGCCGACACGCTGCGCACGGCGCTGGCCATGGGCGCCGACCGAGCCGTGCACATCCAGACCGACCTGGAGGTGGGTGGGGCCTCCTCAGCTCCCTAG
34482	c_000000010198	2146	2908	f	Ribosomal S3Ae family	PF01015	TTGCTCCTGTGCAGTCGCGCCGACCCTGCCCCGCATGCGCTGCCGCCGCGCCCGCCCCTCTCGGCCCGCAGGTATGACATCAAGGCGCCCAGCATGTTCAACACGCGCAACGTGGGCAAGACCCTCGTGACCCGCACCCAGGGCACCAAGGTGAGCCCGGTGGCCCGGCCTTTGGGCGCGCCAGAAAGCGCAAATGAAGAGGAGACAACTGTCCTGCAAACACAGGAAGCGCGCCAAACCGCTTGGATACTGCCACCAACGGGAAAAGCACGCCTGGCCCGGTTGCATCGGTTGAACTTGCAGCCGGCGTCTGCGCAGCCGCGAGCAGCACACTTCCACGGAATGGCATCCACCCGGCCTTTCTGCCCTGTTGTCGCCTCGTCTGTGTTGCAGATTGCC…
5237	c_000000001521	2082	2349	f	Gamma-glutamyltranspeptidase	PF01019	GTGACCGCTGGCCTGCAGGCGACTGCGTCGGAAGCGCACGTCGACTATAGGCTTCCCTCGTTCGCCCCCAATGTGCTATGCCTCGCCCAAATTCACCCTGCAGGCGCCGCGGTGCTGGCAGAGGAGGGCTGCGCTGTGGATGCTGCCATTGCCGCGGCCCTTTGCCAGGGCATCATGAACCCCATGGCCTCCGGCGTGGGCGGCGGCCACTTCATGCTCATCAGGCAAGGGCGAGCCCAGCTTATATGCCGCGGGCCGTCCCCGTGA
43601	c_000000013117	1441	1537	r	Gamma-glutamyltranspeptidase	PF01019	ATGATTGCGGAGCAAGGGGGCCAGTTCATGCTGGCCATTGGCGCAAGCGGTGGGCCGCGCATCATCTCTGCTGTTCTACAAGCCGTTGTGCGGTGA
4307	c_000000001249	710	959	r	GrpE	PF01025	GTGACGCGGTACGACCCGCTGAACGAGGCCTTTGACCCCAACCTGCACAACGCGCTCTTCGAGGTGCCAGACGCCACCAAGGAGCCCGGCACCGTGGCAGTTGTGGTGAAGGTGCGCAGGGGACGGCTTTGCTGGGGGCGACAGTTGCTGGGCACGAGGGGTGTGATCCGACAGCGGCTGCAGTGGCCAGAAGGGGTGCCTGGCAGCCTGCCAGGAGTCGGGCGCAAATGCAACAATCGCCTGGGCTAG
18343	c_000000005277	2	410	f	TatD related DNase	PF01026	CCAGCCCCGCCCTGCCTGGGCGACGCCTGCCTTTCAAATCCTGATTCTACCTTGCTCTGGGCGATCCCAGCTGCTGTCCCCCCCTCTCTGCAGGTGCGGGCCATTCCGCCAGATCGCTTGCTGCTAGAAAGCGACAGCCCGGATGGCGCCCTAGGCCTTCCTCCAGCCTGGCTGCAGGCGCTGCCTTTGCTAGCGGATCTATCGGCAGAGCTTGAGGCGGCCGGCCTGCAGCAGGTGAATCGTCCGTGCGTGCTGCGCTGGGCGGTGCAGCTTGTGGCGGCGGCGGCCGGAAGACCAGCGGCTGAGGTAGAGGAGGCCACCTGGGAGAATGCTTGTCGCGTGTTCTGCCGCAGACTCAATGGATGCGGGCAGCAGATGCGTGTGCAGGCAGCACCAGGC…
20299	c_000000005829	2	590	r	TatD related DNase	PF01026	GTGGTGCACTCCTTTGATGGCAGCCTGGATGAGATGCGGCGGGTGCTGCAGCACAACAAGCTGAGGTGCGTGCCTGGGTCTAACTGTGCCGCGGCCCCTAAAGCGCTTCTGCCTCAACCACGATTTCACGTTGTGCATCTGCCATGCTTCCTGGCCTCGTCCTTCAACAAATACCTGCTTGCATGCTGCCGAGCCTGCACCCTTCGAGCACTGAAAGGCACAGCGAGTTGGCGGCTTGGCGGTGGCGGCATCCCACAAAAGCAGGATGCGAGGGGCAGGCCACTATTTCTTGTGACCCACGTGCCCGCGTCCCCTGCTGCATGTGCTCTCTGCAGCATCGGCATCAACGGCTGCAGCCTCAAAACGGAGGACAACCTTGAAGTGATGGCCGCGGTGCCG…
20300	c_000000005829	724	1345	r	TatD related DNase	PF01026	GTGGGCGTGCACCCCACTCGGTGCGGGGAGTTTGACAGCCACCCGGGCGGCCCAGAGGCCTACCTCTCAGCCCTCCAAGAGGTGCTCACAGATGGACAGGCAGACGGCAAGGTTGTGGCGGTTGGAGAGACGGGGCTCGACTATGACCGGTGCGTGGATGGCACAGCTGGGGTCCATCAGTTGTGTACCACGTTTGGCAGGGCTTGCAAGGTCATGGTCCTGGATTGCAGGGCAAGACAAGAAATTCATCTGAATTTGTGCCCGTGGGCAGGTGTCAGATGCTGTGTGGGGGCATGCATGGGTGGCGCAAGGGCCGGCGGCCAGGTGGTGGGCAGCGGGGCCGCAGGTGTGCACACCGGCCGCCCGCACTGGCCAGCGCCGTCGTTGCGCTTGCTGACC…
49658	c_000000015049	1515	1725	r	Dynamin central region	PF01031	GTGGGCCACCTGGCCCGCGTGCTCAACACCCTGCTGGTGGAGCACATCCGCGGCCTGCTGCCCTCGCTGCGGCAACGTATAGAGGAGGCCGTTGCTTCGCGCCGCCGGGAGCTGGCCATGTACGGGGATGCGCCACCTGGCAACTCGAGCGCCGCACGCGGCGCGCTGCTGCTCACCATCCTGGACTCTTATGCCAGTCGCTTCAGGTGA
29362	c_000000008609	66	684	f	Carboxyl transferase domain	PF01039	ATGCGCAGCTGTGCAGCTTCCCACCCGCCAGAGTCCATTCAGCAGGACCCCCAACCGTGTGCCAAGCTTGCGCCTGACGCCTGGGTATTCCGCACTCCACTGCCCCCCTCGTGCGTGGTCCTCCCTGCAGTCAAGGGGGCGCGCTTTGTGCGGTACTGCGACGCGTTCAACATCCCGATAGTCACATTCGTGGATGTGCCCGGCTTCCTGCCGGGCACAGCGCAGGAGTATGGCGGCATCATCCGGTGCGCTGGGCCTGCTGCGTGTCTGTCTGACCAGGTTCTAGGGTACACAACCTTTCCATGCCTGGCCTGCATGCCTGTCCGGCACCGTCAAATTATCAAGCCCCGACCTCTATACTCAACGCGTCGTCGACCAGCCCGCAAATCACAGCTGGGC…
23991	c_000000006921	1180	1780	f	Cys/Met metabolism PLP-dependent enzyme	PF01053	ATGGCTGACTATCTGGAAACGCTGCGAGCCAACCGATGCATTGGCCAGCACATCTGCCACAGTACCAGCCGTACTCTCTCGGATGTCGAAGAGCGCCTCCTTAAGAAAGCATGCGCCCTTTGGCGGCTTGCCCTTGTCCAGGGCATGAACCTCAATCACATGCTGCTCACTAACTCCCGCCCGCGCCACACCCCTTCCCTGCATTGTCAGCTATGGCCGGTCGCTGAACCCCACCGTCCTCTGCCTGGGGCGCCAGCTGGCTGCGCTGGAGGGCGCGCAGGTGAGGGGTGGGTTTGGTCGTCTCGTCCTGGGGCTACTCCCATGCTCTTGATTCTCGCGCTTGTGGATTGTGCTTTGGCTCCCCCCCGCCCTCATTCTGCTCCATTTGTCCTCTGCTCG…
25010	c_000000007245	0	690	f	Glycosyl hydrolases family 31	PF01055	ATGCAGATCTGCGGCTTCCAGGTGGGTGCCAACAAAGGCCTATCCCGCGCAGGCGGACACCCGGGGAGCTTGTGCCACCTGCCGATGCAGCGCGGCGCTTGCCGGGCCGCCATCCAACCGATCCCCAGGCACCTAGACTCTCTTTCCTCCTCGTCACGCAAGCAATGCAGGCTTGGCGCCGTCAGCACTGGCGCTCCTCACGACCTGCTGCACCCACGTGCCTGCCCCGCCCCCGCCACGCAGGGCGACACCACTCCGGAGCTGTGCGCGCGGTGGATCAGCCTGGGCGCCTTCTACCCCTTCTCCAGGGACCATTCTGACCTGCACGCATCGTACCAGGAGCTGTACCGCTGGTGGGCTGGCAAAGGGCACGTTGACTGTACAGCTGGTGGGCTGGCG…
25011	c_000000007245	936	1062	f	Glycosyl hydrolases family 31	PF01055	ATGGTGGGCGATGCGCTGCTGGTCAGCCCCGTGCTGCGGCAGGGCGCCGACTCGGTGGAGGCCTACTTCCCGCACGGCACCTGGCACAGCCTGTGGGACGACGGCGTCGTCGTCGAGGCCGGGTGA
59039	c_000000018112	1064	1406	f	NADH ubiquinone oxidoreductase, 20 Kd subunit	PF01058	GTGCGCGGCTGCGATCGCATCGTGCCCGTGGACATCTATGTGCCCGGCTGCCCGCCCACCGCCGAGGCACTGCTCTACGGCATGCTGCAGCTACAGAAGAAGATTGGCCGCACCAAGAAGACGCAGGTGGGCGCGTGGTCAGGGGCTGTGGCAGGCTCGCGCTGCTGGCCTAGGGGCCGGGAACTGGCGGTCGTGTGGCGGGGGCTGGGTGTGCGCTGCAGAGCCCTGCTGCAGTGGCCGCAGCTGCCTGCCTGCCTGGCTGCCTGCCTGCCGGCTTGCCAGCTTGAACAACTGCAGAACGCTGCACTTCTTCTGGTGTACTGCTCCTCTCCAGCTGCTTGA
35391	c_000000010460	3421	3661	r	Bestrophin, RFP-TM, chloride channel	PF01062	GTGCTGCCTCTCACCAGGGGGGCATGTCTGACTCAACGTGCCGTGCAGGTCTTTCGCACCAACAGCAGCTATGCGCGGTGGGAGGAGGGCCGCCGGCTGTGGGGCCAGGTGCTCAACCGCACGCGCGACATCTGTCGCCTGGTGAGCGGGCATGCGGGCCAGACCTGGGCTTCCCCTGGTTGCACAGCACACGTCGCAGCCCGCCGGCAGGATTACTTTGCCACTGCTCATTTGGGCTAG
45386	c_000000013638	781	1495	r	Bestrophin, RFP-TM, chloride channel	PF01062	GTGCTCCCCCGCATGGCCTTTCCTCCTCGCAGGCCCGCCTACTCCACCGCCGCCGCTCTCACCCCGTTTGCGCTGTCCCTGCTCCTCGTGTACCGCACAAATGCGGCGTATAGCCGCTGGGCGGAGATGCGTACCGCCTGCGGCCGCATGCTGGTGCACCTGAGGGTCCTGCTGCGCCTGGTGGGCAGGAGGCTTCAAGACCTTGGCAACTGCTGCCGGCACGCCGCTCCTCAAGCGGCTTCGGAGGTCTGGAGCCAGCAATTACTCTCGGTTTGTGCCGCAGTGCTCGCAGCCATGTGCAAGGCGCTGCTGCCCACTGTGGCGCTGCTTCCCACTCAGCGCAGGCCACCACCCTCCCAGCCGCCCCAGCAGACCGGCCAGCTCTGGACGCTATTGCGC…
17119	c_000000004897	1283	1841	r	CDP-alcohol phosphatidyltransferase	PF01066	ATGCTGCCGCCCAACCTGGTCTCTCATGCCCGGCTGGCGCTCGCGCTGGCACTGGCGGCCGTAGGAGGCGGTGGCCCGTGTGTCCTTGCCTTGGGCCTGGCAGCCGCTTGCATTGCGCTCGACCCTCTCGACGGCTGGCTGGCCCGCCTCCTGGGCCAGGAGACTGCCTTCGGCGCTCTATATGATGTGGCGGTTGACAACCTTGTCAGAGCTCTGCTCTGGGCTGGCGCGGCAGCAGGGGCGGTGTCTAGTGGCAGCAGCGGCGGAGGCAGCAGCCCCCCGTTTTGGGCTGCCTGGGCGGCAGCCCCCGCCGTGTTGGAGGGTTTGACGCTGGCCTGCACCCACGCGGCGGGCGGGGCTGCTTGGAAGACCGGTTGCTTCAGGTGGGGGGCTGGGGGT…
18870	c_000000005423	2269	2671	f	CDP-alcohol phosphatidyltransferase	PF01066	TTGGGCAGCGGCCAACTGCTGCTGCACCAATCGTCCCTGTTGTTGCGCAGCTGCACCTTTGCGCGTGTGGCGCTGGTGCCGCTCTTCGTGTTCCTGTGGCACACCGCCCACGACTACGCCTCCATCGCCACCGCCTCTGTCTTCATCCTGGCCGCCCTCACCGACTGGCTGGATGGCTACCTGGCGCGCCGGGTGGGCATCGTTCTAAAGATTCGCTGTGTTCGGGCCCTGTTTTCGTGCGTCTCCGGCTGTGGTGTTTGCCTGTGTGCAGGAGCCCAAGCCTGGCGAATCGCACTGCGTGCCTCCGACACAGGCCCTGCTGTGTGCGCTGGTCTGGTTGAGTGCTCGCCGCTGGCTCAGTGGTTGTCAGCTGCGCCCAGTCATTCAAAATGTTCCGCT…
52270	c_000000015910	872	1103	r	FMN-dependent dehydrogenase	PF01070	GTGATCAAGTGCCTAGCGCTGGGCGCCTCGGCCGTTCTTGTGGGCCGCCCGCTGCTCTGGGCCCTCACACTGGGCGGGCAGCGTGGCGTGGAGGAAGCTGCAGAGTTGCTGCGGTACGAGCTGGAGCTCAGCATGGCGCTGCTGGGCGTGCAGAGCGTGGGGCAGATCAGCAGCGATTTCATCATCCCGCCAAGGGGGGGCCACCTACACATCCCACCAGCACGCCGCTGA
52272	c_000000015910	1250	1475	r	FMN-dependent dehydrogenase	PF01070	GTGCAGTTGGGAGCTGACGGCATCATCCTCTCCAACCACGGCGGCCGCCAGCTTAACTTTGCTCCTGCTGCCGTGGACATGCTGCCGTCGGTGGCTGAGGCGGTGGGCGGCCGCGTGCCGTTGCTGGTGGACGGCGGCATCACCCGCGGCACAGGCAAGGGCAGGTCCCGCATAAATGCCACTGCACATGCCACTGTTCTGCGAGAAGGCACGCGTGCAGGCTAG
52276	c_000000015910	2972	3251	r	FMN-dependent dehydrogenase	PF01070	TTGCGCAGCACCCGTCGCTGCCGTCCTTTCCAGGCGTACGGATACTATGCCAGCGGCAGCGACGACCAGTGGACGCTGCGGGAGAACAAGGCGGCGCTGCAGCGGTACCGCCTGCTGCCCCGCATGCTGGTGGACGTGAGCCAGGTGGACACCAGCACCACGCTGCTGGGTGAGCCCCCCCTTGGCTGGCATGCTAGATGCCTGCAGCAAATGTCTGTACTGCCCGCTGACATCCACTTCCTCTCTGGTGAAATGGCTTGCCATGCCTGCATTGTTTAG
32048	c_000000009474	2800	3148	f	3-beta hydroxysteroid dehydrogenase/isomerase family	PF01073	TTGCCGCGTGGCCACACAACCGAGCGGCCCTTTGCCCTGCCATGTGCAGCCCTGGTTGCGGCCTTTGCCGGCGCCGACGCCGTGTTCCACCTGGCCTCGTTTGGCATGTCGGGCGGCCAGCAGCTGCTGCCCGCCCTGATTGAGGCGGTGAATGTGGGCGGGACGCGGGCTGTGCTGGGAGCCTGCCTGGCTGCCGGTGTCCCCCGCCTGGTCTACCTGTCCACCTACAACGTCGTATACGGCGGGCAGCGCATAGAGGCAAGCCTGAAGGGGTGTGGGTGTGCATGTAAAGGGGCCCCCAGTTCGCTGCATTACTCAGCACAGAAGGCGGGCAGCCCGGGCATCTGA
51331	c_000000015590	3580	3817	f	3-beta hydroxysteroid dehydrogenase/isomerase family	PF01073	ATGGTGAGGACCTCCCCGCGGCGCAAGCCGGCCGGCAACGCGCCGGCCAAGCGCCGCTGCCTGGTCACCGGCGGCAGTGGCTTCCTGGGGCGCCACCTGGTGCAGCAGCTGCTGGACAGCGGGCGCTGGGATGTGACCGTGTTTGACATCCGGCCGCTGGAGGGGAGGGAGGCGCGCGACCTGCGTAGTGGGGGACCTGCGCAAGCGCTCCGATGTGGAGGCAGCCGTCCAGGGTGA
51332	c_000000015590	4067	4394	f	3-beta hydroxysteroid dehydrogenase/isomerase family	PF01073	ATGGACTGCGTGTTCCACGTGGCCACCGCCGCGCCCACCGCCCACAACGCGCACAACCAGGAGCTGATGCGGGCGGTCAACGTGGACGGCACGGCCAACGTGGTGGAGGCGTGCGCCGCCGCGGGCGTGCCACGGCTGGTCTACACCTCCTCTGCCTCTGTCGTGTTTGAGGGGCGCCCACTGTACGCTGCGGACGAGAGCGTGCCGTACGCCGCCCGCCCCATGGACTATTACACACACACCAAGATTGAGGGTGAGGGGGTGGAGTCTGGAGCGTGGGACTGGCGCGGCCGACGGCGGGGGCCAGCCTGTGATACAGCCAGCAAG
17840	c_000000005116	4880	5189	f	Presenilin	PF01080	TTGACAGATGCCCCTTTCAAAACGTGCGCCGTCTTGGTCTTTCTGTCTGTCGCAACTGCAGGTGTTGTAACGGCATATGTCTTCACCTGGATACCGGAATGGACGACCTGGATGTTGGTCACGTTGATGGCACTTTACGACGTGGTAGCTGTGCTGGTGCCGGGCGGCCCACTCAAGATGCTGGTGGAGCTGGCACAGGAGAGGGAAGAGGTGAGGCTGGCAGCTGCAAATAGGCCCTGCTATAAATGTCAGTTCTGTGTGTGCACACTGAAGCAAGTTGTTCGTGTCAAGCCTGGGCAGAGAGCGTAA
17843	c_000000005116	6584	6899	f	Presenilin	PF01080	ATGCAGGGCAGGGCAAGAGAGTGCCTTCCATTCATTCTGCCCATGGTTCGTATTGGTGTTTTCATGCTGCATTTAAGCATTTTGTTCACCCTGCACCTCGCGTGTGTGCCACTCGCCGCTGTGCTCAGCAGCGCCTCACATGCACGTTTGTCCTATGCAGGCCTTGGATGCACGCTTCTGTGGCTTGCCATGGCGCGGAAGGCGCTGCCAGCCTTGCCCGTGTCCATCGCGCTGGCTGTGGCGTTCTACTTTATCAGCCGCTTTGTGATGGAGCCCGTGATCCTGCCAATGACCCTCGAGCTCATCTACTTCTAA
40520	c_000000012116	3326	3593	r	Asparaginase	PF01112	GCTATGCGGCGGGGGCTCAGCCCCCAGGCAGCCGCAGAGGAGGCAGTTCGGCGCATCGCACGGAGAGTACCCACCTATGTGGGCGCCGTCGTGGCTGTCAGCAAGGACGGCCGGCACGGCGCGGCAGCGCATGGCTGGCAGTTCTCGTACTCTGTCGTCAGCGCTGCAAGCGGCGGGCGTGTGGAGACGGTTGCAGTGGAGCCGCTGGGGATGGCGGGGGCAGGATCAGCAGGTCAAGCAGCAATATCGACAGAGCCTGGCACTTGA
59385	c_000000018252	1413	2136	f	G10 protein	PF01125	GTGGAGGACTTTGAACAGCAGATGAAGGATGCAGTGAACGAGGACACCGCGGGCAAGCGGCGCAACGAGACCACCTGGAAGGTGCGCCGCTGCCGTCTGGTGCAGGGCATGCACCCCAGGCTGCGCTGTGCTGGGCATTGGCTGCACCTCAATGCTGAGGGCCCGTGCTGGCGGTCCGGCAGCGTCTACCTGCGGCTGTGTGATGTTATTGCGGCTGTGAAATCCCCTCCCGCGCCGCCTGTGTTGCAGATCACGCGCATCCACTGGGAGAAGAACCGCTTCATTTACGACCTCATGTACAACCGCAAGGTGCGCAGCTGCATGTACTGGGTGAAGAGGGAGGCATGCCTGGCTCCCTGGACGTGCTGCAGGCAGACTGGCAGTCGTGATCTGGCGCAC…
223	c_000000000073	2	449	f	DNA topoisomerase	PF01131	GGTGCTGTGGCGCAAGGTGCCAGGCGCCCGCTCGGCGGGGGGCGCGTGCAGTCGGTGGCGCTGCGCCTGGTGTGCGAGCGCGAGGCGGAGATCGAGGCGTTTGTGCCGCTGCGGTACCACCGCGTGGGCGCCCAGCTGGCACTGCCCGGCGGCGGCACCATCGAGGTGCGCTGCAGCAGCAGAAGCCGGGAGGCGGCCAGCCAGGCATACTGGGCTTCTTTGCCAAGCCCGGCTGAACAAAGAGGGCGCCAAGCGTCAAGGGTGCAGGACGCTTCCCAGCAGGCAACCGGTGGGATCCGCATATGGCTGCAACATCATCTTCTTTGTCAAAGTGTGAGGCCTGCACCTGAATCGCAGAGGTGGCTTGCCTGTTTGTGCCATTCACGGGAGATGAAAGGC…
4749	c_000000001377	1306	2455	r	DNA topoisomerase	PF01131	GTGGCAGGCTGGCGCTGCCTCACTGCAGCACTTGCACACGCACTTGCACATGCACAAACACACTCGCTCCTGGCCCCCTCCTCCCCTGAAGAGGTGGAGCTGCATCAGGGCAAGACCTCGCCGCCCGACTACCTGTCCGAGGCGGAGCTCATCGGCCTCATGGAGAAGCACGGGATCGGAACAGGTGCGCAGCCTGGGGCTGGCCGGCCTGTGTGCTCATGTGCTCGTCAAGCGCAGGGTTGGGGTCGTGTCAGCAGGCCTTTGCGTGCTGCATTTTCTGCTGCTGGGCAACGACGCCCTTTCTCTGTGTGGCTCAGCAAGGGATGCAACAGTGGCGGACATGGCAGCACACTGTCTCTTCCTCTTCTCATTTTGCTGCCTGCAGACGCCTCCATCTCG…
15024	c_000000004271	1285	1525	r	DNA topoisomerase	PF01131	GTGGCCTTCACCCGCTTCCAGTCACGCTTCTTCCAGAGCAAGTATGGCAACCTGGACTCACGCCTCATCTCCTACGGCCCCTGCCAGACCCCCACCCTCAACTTCTGTGTGGAGCGGCACCAAGCCATCACCTGCTTCCAGCCAGAGCCGTTCTGGGTGGTGCGGCCTCGCGCCGCGAAGGCGGGCACCCCGCTGAATGTGAGCCCGCAAAGGGGGGTGTTCAAGGCATGCATGTGTTGA
35820	c_000000010598	2	230	r	Glucose inhibited division protein A	PF01134	ATGGGCTGGCGGCGGGCTCTGAGCTCTCTAGCAGGCCATGTAGGCGCAACCGCAGCATGCGACGTTGTGGTGGTCGGCGGTGGGCACGCTGGCACTGAGGCAGCGGCGGCGGCGGCGCGTCGAGGTGCCCGCACCATCCTGGTCACGCCCTCGCCTGCTGCTAGCATCGGCGAGATGAGCTGCAATCCCAGCATTGGCGGCCTGGCAAAGGGCACGTTAGTCCGCGAG
22120	c_000000006364	936	1893	f	RNA 3'-terminal phosphate cyclase	PF01137	ATGCCCACACACACCCAGCTGCAAACCCTTTGCTGTGGTGCAGGCCTGCGCCCCCAGCACCTGACCGGCCTGCAGCTTATAGCGGAGCTCGGCAGCGGGAGCCTTAAAGGCGGGGCAGTGGGCTCCACCTGCATCTCGCTGGCAACCAGCAGCCTGGTGTGTGGCACCCATGTGGCGGACACCCGGACCGCCGGCAGCTGCATGCTGCTAGCGCAGTCGGCGCTGCCCTGCCTGCTGTTTGCCACGCCGGCGGCAGGGAGAGCAGGCGAGGGCGAAAGGGCAGGTGCTGCGGCAGCTACGGGTGGCACAGGCCTGGCAGCATCGCCAGCAGGCCCGGAAGACGAGGCGTCTGCGCTCCAGGACGCAGTGCAGCGTGGCGCCGCCTCCTGCCTGGACTTC…
8561	c_000000002461	1123	2140	f	3' exoribonuclease family, domain 1	PF01138	GTGCTCTCAGCTTGGTCTACCTTGCACATCAGCCTGTTTGCGATTTTAAAGTTTGCGCGGCCTCCCAGCACTCCGTGTTGTCGCTCTGCCCAGCAAGGTCTCTCTGAAGCTTTCGCTGCGGTTTGGAATTTCAAGCAGACGTCAATCGGGAATTCCTACAGTCCATCGCGGGTGAGCACAGAAGCGGAGGGCGGCCATCAACAGCGAAAGGAGGGCATGCAAGCCTCCTCTGGCCTGCTTCGCACGATGCCACTGCTCTCTAGGACCCCACTGTTCGTTCTCATTCTCCTCGTTGCTCCACGCTACCCTCGCCCGTCACAGGCTATGTCGGCCGCTGCCGCCGCCCCCGCCGTGCCAGGCGGCTCGGAGGCGCTGCAGGCCGAGGCCTTCCAGCGGCTC…
55403	c_000000016888	1686	1884	r	tRNA-splicing ligase RtcB	PF01139	GTGAGCAGTGTGCTGGGGTGCTGCCGCCGTGACCAGTGCACCTCCCACCCCGGCCGCAGGGTTGCCTCCCCCAAGCTGGTCATGGAAGAGGCCCCGGAGAGCTACAAGGATGTGAGCGAGGTGGTGGACACCTGCCACGCCGCCGGCATCTCCAAGAAGACGGTCAAGCTGCGCCCCGTGGCTGTGGTCAAGGGGTAG
45147	c_000000013561	3565	3916	r	SPFH domain / Band 7 family	PF01145	ATGCTGCAATGCCATGCGCTGCACACCTGCAAAGTTGCAGGTGCCATGCTGTCAGCCTGCAGCACCCATCACCAGGCCTCACCTTCACCCTGCCCGCCCACACTGTCGGCTCCCACCCGCAGGACACTCACCCCTGGCCTGCACATCCTCATTCCTGTGGTGGACCGTATCGCCTACGTGCACTCCCTCAAGGAGGTGGCCACCCCAGTGCCCAACCAGTCGGCCATCACTGCTGATAACGTGACCATCTCAATTGATGGGGTGCTGTACACGCGGGTGAGGGGCGGCGGGCAGGCCGCTCAGCTTGGCACATCCGTACTTGTACTGGGCGACAGCCAGCAGAGACCCTAG
27991	c_000000008176	1855	2137	f	Formamidopyrimidine-DNA glycosylase N-terminal domain	PF01149	ATGCCCTCCCTTCATGCTCCCCTCCTGCTCTCCCACTCTTACCGCAGCAAGATGCCCGAGCTTCCAGAGGTAGAGAATGCGCGGCAGCTGGTGGCAAAGCATGCAGAAGGCAAGCGCATCAAGAAGGCAACCGTGGCAGATGACGAGAGTAAGCATGCCAGTCCTTGCAGTGCAACCATTGTCTCCAACCTGTCCTTGCCAGTCCTTGCATTGCAACCATTGTCTCCGACCTGTCCTTGTGATGAACGCAGCAACGGCTGGAAACCTTTGGCATCTCAATAA
12496	c_000000003526	1431	1797	f	GDA1/CD39 (nucleoside phosphatase) family	PF01150	GTGGCCGCTGTGGTGGCCATCCCGGTGCTGCTCGTCATGGCGGTTCTGCTGTTGATCCCACGCGGCACGCCCTACACCGCCGACTTCTCGCGCTCCCAGCCCTTTTCTCGTGAGCACTACGAAACCGAGGGGCGCGGCGGCGCGGCGGCGGCAGCAGCGGGCGACGCACGTTACGCTGTGGTCATTGACGCCGGCTCTACAGGATCGCGGGTGCACATCTTCAAGTTCCTGGTGCAGGCCAAGGGCCAGCTGCAGCTGCAGGTGAGCCGGAGGGGACAGAGCGGCCCCGTGGCGGCGCTGGGCTGTGCCGCAGAGGTTATGTGGTGCACGCGCGTGGAGTTGCGTGCAGAGGACTGCTCACCGTGA
12497	c_000000003526	1793	2147	f	GDA1/CD39 (nucleoside phosphatase) family	PF01150	GTGAGCTGCCTCACCCGCGGCTCGCATACGCTGTCCTGCCAGCCGGCTGCTCGGTGGGCCCTGACCGCTGCACCCTTGGCTTCTTTGCCCACACAGTTTGACAAGTTTGACCAGCTCAAGCCGGGGCTGTCCTCTTACGCCGACAACCCCCCTGCTGCTGCCGAGTCTCTGGCGCCGCTGCTGAAGCTGGCTGAAGAGACTATCCCCAAAGAGGCCTGGGCAGGTGGGGCCCCGCTCTTCAGCTGCCTGCTTCTCAAGGCCCGCTTTCCACCCCAGTTTCTGGGGATCCTTCCCGCAGCATCAGCAGCCTGGTGCGTGCCAACTGGGTCCCGAGGGCGGAGGCGCAACATCGCG
21876	c_000000006286	6587	6875	r	Ribosomal protein S21	PF01165	CTGCCGCGCACTTCTGCTGCAGGCGTCACAGCCTGCCCGCAACCACACACATGCACTCACCAACCGTGCCCCGCCCTGGTGCCCCCACCAGGCGTGATCCCCGAGGTGCGGCGCCGGCGGTACTTTGAGAACGCGGTTGACGCCAAGAAGCGGAAGACCAAGGAGGCGCGCATGGCGGCCAAGCGGCAGCAGGCGGTGCGCAGCTTTGCGCAGGTGGCGGGCCAGGAGCCGGCGCCCTTCTCCGACATGTTTGGCACCGGCACCGAGGACCTGGAGATCTTCATCTGA
18644	c_000000005360	3658	4045	r	Alanine racemase, N-terminal domain	PF01168	ATGCTGGCCCAGACCCTGCTGCCCGGTATGCCCTTTCTTGCAGTCGCGGCGCTGGGGCGCGAGCCGCTGGCCTTCCTAGTCCAAACCCTGCTGCTCTTTGTGTGCCTGCCTGCAGTGGCGGCGCTGGGGCGCGAGCCGCTGCCCGTGCTGGTCCAGGTGAACACCAGCGGGGAGGAGAGCAAGTATGGGGTGGAGCCCAAGGACTGCGTGGCGCTGGCGACGCACATCCACGAGAGCTGCAAGCACCTGCGGCTGGCTGGGCTCATGACCATCGGCATGCCTGGTGAGGTCTGCTCCGCGTGGAGCACTGCTGATCAATGCCCTGTGCTTCCACTGCTAATCAACAGGCTGTGTATCGTATCATATGCATGTACACTCAAATGCTGA
12253	c_000000003467	1072	1429	f	Translation initiation factor 1A / IF-1	PF01176	GTGCTCGCGCCGCCGCTCCTCGACCGCATGTCGACATGCATGTTCCTGCTGCCACCGCTGCCGCTGCCGCTGCTGCTGGTGCCTCCAGCTCCCCCTCTGCTGCTTGCTGACCTCGACCACACAGGACCTTGCCACGTTTCCCTCTCACATCAGGTGGAGTTTCCAGACAGCCGTTCCACACTCTGCTTGCTGCCCGCCAAGTTCCACAAAAAGTTGTGGATCCGCAAAGGCTCCTTCTTGATTGTCGAGGATGCGCCTGAGGCAAGCTCCGAGGGCCACCGCGTCACCGGCTTCGTCGCTGCCGTGCTGTACGCCGACCACGTGAAGCAGCTGCGCCGCATGCCAGGCGTTTGGTGA
57312	c_000000017506	3061	3292	f	16S rRNA methyltransferase RsmB/F	PF01189	ATGCTGCAAAACCTGTGCTCCCTGGTCACAGCGCATGTGCTGGACCCGCAGCCAGGGTCGCGGGTGCTCGACATGTGCGCGGCGCCAGGTGGCAAGACCACCGCCATCGCGCAGCTCATGCACGACCAGGGCGAGGTGCGGCCTGCCTGCCTGCCTGCCACCGGACAGATCTACGGTGTCCTGCCTGCCTGCCTGTTGGCTTGCTTGCTGCCTGCTATGCTTGCAGTCTGA
23207	c_000000006696	431	587	f	RNA polymerase Rpb6	PF01192	ATGTCTGACAGCAGCGGCCCGCCTCGCCGCCTGCTGCCTGGCCTGCAGATCAGCATGAACGCGCCAGTCATGGTGGAGGTGGGCACCGAGACCGACCCCCTGGAGATTGCCTACAAGGAGCTGCGCGAGAAGAAGATCCCCTTCATCATCCGGTGA
57046	c_000000017424	84	297	r	Peptidyl-tRNA hydrolase	PF01195	GTGGGCCGCGGCCGCTTCTGCGGCAAGAAGGTCCTGCTGGTCAAGCCCATGACCTTCATGAACGTCTCGGGCGAGGCGGTGGGCAAGCTGGCGCGCTTCTACCGGGTGCGCAGATCGCTGTCGCTGCCGGCGCCGCACAGCTGTGTCTGCTCCACGCCCGTGCATTGCCCGCGGCAGGGGGACGCTGCACAGTCTGCCCAGCCTGCATGCTGA
57047	c_000000017424	382	814	r	Peptidyl-tRNA hydrolase	PF01195	ATGGGCCAGGCACTGTCTCTCCTGCCACTGCCTGGCCGGGGGCAGCGGCGCGAGGTGGCGGCGGCCGCCAAGGCGCGCCCCTCAATGGATCGCCCTGCTGAGGAGGACCCAGACCTGTGGTGGGTGCTGCAAGGGGCCCGCACTGACCTCAGCCCGCACAATATCGCTATGTCGCCTGCAGCCGGCGGCTGCCTGGGTGGTCCCCGCACCGCTCCCACCATGGTTTCAGCCGACGTTCACCCCGTGGTCACACCCTGCCGCTGCAGGATGATCTGCGGGCTGGGCAACCCGGGGCCGCGTTACGAGGACACGCGGCACAACGTGGGGTTCATGGCCATTGACGCGCTGGCACGGCAGGAGGGCATCGCCTGCGACCGCCTGCAGGTGGGGGCTCCGCTT…
35290	c_000000010435	3469	3772	f	Ribosomal protein L17	PF01196	ATGGTGTCGCAGCTGATCAAGCACGAGCGCATTGAGACGACGGTGCAGAAGGCAAAGGAGCTGCGGCGGGTGGCTGACCAGGTCGTCACGCTTGGCAAGCAGGTGGGGCCGACAGGCAGGGCGCTCTTGTGCAGACATCTCCTGTGCAGACGTTCCTGCGACATCACCAACACTCAGCGGGCATTTCCATCTGTGGGCTCAGGGTGTGCATGGCAGGCGCTCCAAGCCCTGCATGCTGCCTGCCATAGTGTTGCCTGCCTGCTTGCATGTGCACTGCGCGCGCCGTTAAGCGCCCCCTGCCTC
16475	c_000000004709	0	276	r	Ribosomal protein L34e	PF01199	GTGCGCCCCTCCTCCCTGCACCGCGTGAACAAGAGCAAGAAGACCGTGCACCGCGCGTACGGCGGCCACCTGGCGGCCGGCGTGGTCAAGGAGCGCATCGTGCGCGCCTTCCTGGTGGAGGAGCAGAAGATTGTGAAGAAGGTGGGCGGTGGCTCGTGTGGTGCGGCGTGGGTGGTCAAGCAAGCAGCGGAGGGGCAGGCCTGGGCCCACTGCGCAGGCTCTGAGCCAGCCCGGCAGCGGCAGCGCTCGTGGGCAGCCGAGCCGGCGAGCTGCGGG
16476	c_000000004709	357	585	r	Ribosomal protein L34e	PF01199	ATGGGTGCAGGCGGCAAGCTGGTGTACCAGCTGGCCAAGAAGAAGACCTCCCACCCCACCTGCCCCATCTCTGGCCAGCGCCTGAACGGGGTGAGCCTCTCAATGGCAGGGGGCGCAGCACAGAAAGTGGGGCCAGCTGTCGCAATCAAGCGCGTGGACCGCAGCAGGCAGGGCCGGCAGCAGGCAGGGCGGGCGTCGGCCGCTGAGCCTTGTTCTGCTTTTCCGTGA
16477	c_000000004709	584	1463	r	Ribosomal protein L34e	PF01199	ATGCTGTCCCGGCCCAGCATGACCGCCAGGGAGGAACTAGGCCAGAGGCCTGCGGCCGCAGCGCCCTCTTTCAAGCCCGCTCCGGAGGTCCAGGTGTGCAGGGATGGCCCTGAGGGCCCGCTGGGAGCATGCTCGCGATGCCATGCTGGGCCGCCGGCTCTCGAGGACAGCACAGCTGTCCAGAAGCAGCGCAGCCACGGGGAAAAGTCGGGCAGGGGCGGCAGGGCCGCTGGGACGCCCGCCGCATCGCGGACCGAGCTGCACAGGCGCTGGGAACCCCACGGCGCCCGCAACCCGGCCAGAGCTTTAGCAGTAATGACAGACAGAGTTGATATAGTGGCGACGCGCGACCTGGCCTGTGTGACTGACGGGCAGCACTTGGCGGCACGCAGAGGCGGC…
17120	c_000000004898	1	187	r	Shikimate kinase	PF01202	ATGACCATGCAGCTGCCCATCCCAGCAGCTCGCTGCGCACATGTTCATTGGTCTGGCCCCGTTGCTTCCTGTCTGGCCCCCGTAGATGTGCTGATTGAGCAGCTGACACAGAAGAAGGTGGCGGAGATTTTCGCAGAGGACGGCGAGGAGAGCTTCCGAGAGCTGGAGACGCAAGTGCTCGCGGTG
16697	c_000000004777	1	427	r	Uncharacterized protein family UPF0029	PF01205	GTGGGGCAGCAGTATCGCAGCAGCGACGACGGCGAGCCTGGCGGCACTGCTGGGAGGCCCATACTCTCTGCCATCGAGGCGAGCGGGGGCAGAGGGCCGAGCAGCTGCGCGCTGCCCGCATGCCAGGAACTGCAACTGCTTCTTCAACCGCCGTGCTGCGCGCCGGCATGCAGGCAGCCGGCCCCGGAGCTCGAGTCCTGCAGCTCTACTCAGCTGACCGTTGTCCTGCTCGCTGGTTGCTGCCCCTGGCAGGGCGAGGGACTGGATGGTGTGGCAGTGCTGGTGGTCCGCTTTTACGGGGGCGTGAAGTTGGGCGCTGGGGGCCTTGTACGAGCGTACGGAGGTGCGCAGCTGATGGGAACGGCCAGGGACGCGGGAACATGTGCTGCGGCGCATGCC…
16698	c_000000004777	544	790	r	Uncharacterized protein family UPF0029	PF01205	GTGAAGAAGAGCAAGTTCATTGCCCATGCATGGCCATGCTCGTCTGCCGAGGAGGCGGCGCGGCTAATCGACTCCCGACGGGACCCCTCGGCCTCACACAACTGCTGGGCATACAAGGTGGGGGTTCGGGCCGGGCGCAGCAGGCTGGCCTCGCTAGGCCGTGGGCGCGGGCAGCGCAGGGTCTGCATGGCCGAGGCAGGCAGAGCAGAGCCATTCTTGGTGCCGCTGCTGCCGCAACAGTTGTGA
19483	c_000000005590	703	1327	r	Uncharacterized protein family UPF0029	PF01205	ATGACGACGACGGAGAGACAGCAGCAGGTGAGCCGAGTCGAGCAAGCGGTTGTGCAGGCTGTTGCTCTTGAATGTGCGGCACCGGCAATGCACGCGCGTGTTGATGGCAGGCCAAGGTCACACGCTCACGCCTGTGTGCCTGCTGCAGGCGGTCGGCTGCTGCACCTGCTGCAAATGGTGGACGCGCGCAATGTTTGTGTTGTAGTAAGCCGATGGTGCGCATCCTCTGTGCAGCACTCTCGGGTGCTTGGCTGCTGGGCTCACATGTGCCTCCTCCCCTTCCTGCCACCTGGACTCGCTGGGCTGGCGTGGGCATGCCAATCGAGTCTTTTGCAAACACGATCTCTGCAAAGCGCTGCCTCCCATCTAGCATCTGCCCCCCCTTTCCAGGTACGGCGG…
35910	c_000000010623	5421	5739	f	Dihydrouridine synthase (Dus)	PF01207	ATGGTGGACCAGAGCGAGCTGGCCTTCCGCCAGCTGTGCAGGCGGCACGGCGCCACCGGGGCCTACACGCCCATGCTGCACGCCCGCCTGTTCCTGGAGACCCCCGCCTACCGTGCCGAGCACTTTACCACAGACACGCAGGCAGGTGCCGCCTGCCCGCTGGGCGAGCGGGAGCCACACCTGCCTCCCGCTTGCTACCAGCGGCCCTGTTCGCCTGTTGTCGAGAGGCGCCCACACGCTGCTGCAGCGCAATGCTGCGGTCCGCCCACCTCCCTGGCGTGTGACGCTGAGGCTGAAGGTGCAGTCTCCGACCCACCA
19440	c_000000005576	2	371	r	Uroporphyrinogen decarboxylase (URO-D)	PF01208	ATGGCGTCATCATCTTCAGGCGAGCCGGGCGCGGGCACACAGCCGGTGCAAGAGCAGCAAGACAGACCACCGGGCAGGGCCTTCGACAGGGCTGTGCAGCCCCTCAGAGGCACGGCTCCCGCGAGGCTCAGCCAGCACCTAACCTGTGTTGCCGCGCCTGCTCCCCTGCCCCGCAGCGACATCCTCACCCCCCTTCCCGCCTTTGGCATCCCCTTTGAGATCGATGACGACAAGGGGCCTCTGCTGGACGCGCCCATCCGCAGCACCGACGGCCTCAAGGCCCTGCACCCCATCGACCTGCAGCAGCTGTCCTTCGTGGGCGAGTCCCTGGGGCTGCTCAAGCAGGCAAGCTGGGCCCGGTTGGTGGTG
27365	c_000000007980	1901	2300	r	Uroporphyrinogen decarboxylase (URO-D)	PF01208	GTGCAGTGGGCAGTGGGTGGCGCGGGCAGACGGGGCGCGTTGCGAGCTTGCAAGAGCGGGGGCGTCTCTGCGGATGGAACCTTTCGCGCCAGCGCAGAGCACGTGGCCCAGCCCTCCCGCGCCCTCCCCGGCCCCTCCCGTCCCGCAGCCCCGCAGCTGCTGGACTCGCTGCTGTCGCACATTGCCGACCAGATTGCCGAGTACGTCAAGTACCAGATCGACAGCGGGGCCGACTGCATCATGATGTTTGACTCGTGGGGCGGGCAGCTGCCGCCCAAGGAGTGGGACCGCTGGAGCCGGCCCTACATTGAGCGCATCGTCCGGCAGGTGGGGCGCACGGCAGGGCGGGGCGCGGTGGAGGCGGGAAGGTCCGCATGCAGGACACTTGGCCTGTCGTGA
11480	c_000000003253	0	390	r	ubiE/COQ5 methyltransferase family	PF01209	GTGGAGAAGCTGCGCCCACGGCCGGGGCAGCGCCATCTGGACGTAGCTGGCGGCACGGGCGATGTCGCGTTCCGAGTGCTGGATGCCATGCGCACAGGGCAGTACGGCGCTCCTGCCGGCGGCCTGGGCAGCACCGTGGGCGGCAGCAGTTTCGCATCGAGCACCAGCACCGGCAGCAGCGCGGCCGCTGCCGTCGCAGCAGATGCGGCAACAGCCGCCGCCGCCGCCGCCGCGTCAGAGCAGTTGCCGCCGGTGACGGTGTGCGACATTAATGCGGCCATGCTGGCAGAGGGGCGCAAGAAGGCAGAGGGGCGCGGCGTGGGCCCGGAGAGCATGCAGTGGGTGGAGGGCAACGCAGAGGCGCTGCCCTTCCGGAGCGGGAGCTTTGAC
32196	c_000000009517	0	147	f	ubiE/COQ5 methyltransferase family	PF01209	ACCATCGCGTTTGGCATCCGCAACGTCACGGACCGCGCCGCCGCGCTTCGCGAGGCGCACAGGTGGGTTGCTGGCGGCGCCCCGCACACGAAGCCAAGTCTGCCTGAGGAGCGCAGGGAGTGCATCTGTGCATGCTGCTGTAGTTGA
32198	c_000000009517	784	901	f	ubiE/COQ5 methyltransferase family	PF01209	ATGCTGGGTTTATGGTCTGCTCTGCAGATCATTGAAGATGCGGGCTTTCGCGGCGTGGACTATGAAAACCTGACGTTTGGAGTCGTGGCCATTCACTCTGGCTTCAAGCTGGCGTAG
1289	c_000000000395	1511	1673	f	NAD-dependent glycerol-3-phosphate dehydrogenase N-terminus	PF01210	ATGCCGCCCATGCTGCCCATCATCAGCGTCAGCAAGGGCATTGAGGTGGACAGCGGCCAGCTGATGAGTGAGGTCATCCCCTCAGTGCTCGGCAAGAAGCACCCTACGGCGTACCTCTCGGGTGAGCATGGGCACGCCTTCTTTGTGTTGACATTCTTCTGA
3922	c_000000001136	1534	2005	f	Adenylate cyclase associated (CAP) N terminal	PF01213	ATGTCGGTACTTCCTGCAGGCCCGCCTTTCATCCCTGGCACCATCGGCACGTACTGTCCAGCCCACGCTGGCGCCACTCCTGCTGCAGCTTCGGCGAAGCCTGCCGCGGCTGCAACACCCACCGCAGCCCCTGACGTCGCCGTGGGCAGCAGCGGAGGCGATGCACTGGCAGCGTACCGCGCGCTTCTGGCTGGCCAGCTGGCCAAAGCGCTGGGTGCCGCCGAGGCGGTGGGCGGCCAGGTGCTGGCGGCGACGCGGGTGCTGGCCGCAGGCTTTGAGAAGGAGGCGGCCGTTATCGAGGCCATCGGCACCTGCCGCAAGCCGTCGGATGCCGAGCTGCAGGCGCTGGTGGCGCCCGTTGGGGAGCAGATGGTGGCAGCGGGGGACCTGGCCAGCGGG…
20799	c_000000005988	1626	1773	f	Coproporphyrinogen III oxidase	PF01218	ATGTGGTATGGAGGCGGCTGCGATCTCACCCCCTTCTACCCACACGAGAGCGACTTTGCCGAGTTCCATGCCTACTGGCGGGCCGTGTGCGACAAGTACGACGCCGCGGTGAGAGCCCCAGGTGCCCAGGGGTTGTGGTTAGACTGA
20800	c_000000005988	1960	2221	f	Coproporphyrinogen III oxidase	PF01218	ATGCAAGCGTGTCTCACCGTTGTGCCCCACTTCCCCCACTTTTTGCCGCAGCTGTACCCTGAGTTCAAGGCCTGGTGTGACCGCTACTTCTACATCCCTGCCCGCAAGGAGCACCGCGGCGTGGGGGGGCTCTTCTTCGACGACGTCGACGTTGCCGCGTCCTCGTATGATGTTGAGCAGGTGTGGTTGGGTGGGACTGGTGTGGGGATGGGGTGGTGTGGGATTGAGGTGTGGGGTTGGGCACCCCGGCTTAACAGCTAG
28303	c_000000008277	508	946	r	Ergosterol biosynthesis ERG4/ERG24 family	PF01222	ATGCGGACTGGTGGCGCTGCCGCTGCAGCCAACGGTGTTGCACACGACGAGGCAGAACATCGGCAGGGGAGGCAGCAGCAGGCGGCATCCACGCAGCGGCAGCGGCAACAGCGCGCCCATAGCCCAGAATTTGAGTTCTTTGGGCCCTATGTGGGGCCGCTGGGCATCGTGCTCGGCCTCCCGGCTGTCATCTATGCGCTCGTCTACGCTTGCAACTCCTCGGGCTGCATGCACCTGGCGCCCACATTCTCCATCCCGGGGTTTCCGCCGGGGCAGCGGCTGTTCAGCTGGCAGGCCCTGGCCGTCTACGTCGGCTGGTTTGTGCTGCAAGTGGCGCTGCACCTGCTGCTGCCGGGCAAGCGGCGGCAGGGCGTGGTGCTTCCCGACGGCTCACGGCTC…
5736	c_000000001661	724	1384	r	HIT domain	PF01230	ATGGGCGCCCCCCATGGCGCTACCCAACTCCACCGCAGGTGTCTGACCTCTGTCTGCTGCCGCTTCAGGTGTCTCACCTTTGGCTCCCCAACCCCGCTGCCGCCGCAGGTATCTGACCTCTGGCTCCTGGCGCAGCGTGTCGGCGTCGCTCTTGAGCCCCACTTTGGCGCCTCCTCCCTCACCCTGGCCATCCAGGACGGCCCCGAAGCTGGCCAGACGGTGCCCCACGTGCACGTCCACGTGCTGCCGCGGTGCGGGGGCGAGAAGGGGCCGTGGCGTGTGGGGAGGCACCACCGGGACCGGCACCGCTCATCCAGCAGGGTTGCTATGGGGTGCACCTTAAGCTGCTTCACAGCAGCATGGCAACTCTCGAAGGTCCCCCACCTGGCTGGCCCCACC…
56018	c_000000017100	981	1125	r	HIT domain	PF01230	ATGGCTCTGCAGGTGGCAAAGCAGGAGGGGCTGTCCCAGGGCTACCGTGTTGTGATCAACGACGGCCCCAACGGCTGCCAGTCGGTCTACCACCTGCACCTGCACATCATCGGCGGCCGCCAGATGAGCTGGCCCCCGGGCTAA
59967	c_000000018438	1547	1649	f	Myristoyl-CoA:protein N-myristoyltransferase, N-terminal domain	PF01233	ATGTGTTGCAGCTTTGAGTGGGTGACCTGCAACATCGACAACGATGGGGAGCTGAAGGAGATTTACGAGCTGCTGAGCGCGCACTATGTGGGTGCTTGCTAG
59968	c_000000018438	1908	2649	f	Myristoyl-CoA:protein N-myristoyltransferase, N-terminal domain	PF01233	GTGGGCTGCCACCAGGCGGACGTGCACACGGGCGGTGTTGTGCATGACGTGTGCTGCAGTGTGACGAAGCTCCAGGGTTGCCCACGTTCCGTCCCTGCACACCCTCCGTCCCTGCAGGTGGAGGATGATGACAACATGTTCCGGTTTGCCTATTCCAAGGAGTTCCTGCGCTGGGCGCTCCAGGTGGGGGATGCAGCAGGGCAATGCATCGCAGTGGGCTGTGCAGTGCCGTGGGCCATGCATTACGGCGCAAGAGCGGGAGGCCAGCAGGCCAGGAGCATCTGTGGTGTGGTTTGCGTTCCGTGCAGATGCCATGCGTTGGGCACGCGCCGCAGCCAGCACGAGGAGGGAGGGAGAGGGGTGCCGGCCTGCCACCTTGGGGCCGTTTGCCTGCTGTGG…
10364	c_000000002934	2168	2402	r	Oxysterol-binding protein	PF01237	TTGCACCAGCCTCCGTGCCTTCCTGCCCCATCTCTCCATGCTGGCAGGTACTGGACGCTGCTGGAGGAGCCGCACGAGGAGTGGCAGCCTGAGGAGGACCCGCTGCCCAGCGACTGCCGGTACCGCCGGGACCTTGCCCTGCTGGCGGCCGGCGACGTCAAGGGGGCCCAGGCAGCCAAGGAGGCGCTGGAGCAGCAGCAGCGGCAGGATGCCAAGCTGCGAGGCATTCACTGA
41095	c_000000012282	3338	3791	f	Phosphomannose isomerase type I	PF01238	ATGGGCACGCACCCGTCTGCGCCCTCCCTGCTGGCAGATAATGGCTATACAGGGCAGCCGCTGCTGGCGTTGCTGCGGGACAGGCCTCAGCTATTGGGCGCTGCTCTGCCCGTGTTCGGCTGCGACCTGCCCTTCCTTTTCAAGGTGCTGTCGGTGGGCACCGCTCTGTCCATCCAGAGCCATCCTGACAAGGCGCTGGCAGAGCGACTGCACGCAGAGCGGCCGGAGGTGGGTGCTGCCAGGGTGCTATGCGGTCCGTGGTTCAGGCTGGTCAATCCAAGAGTGGCGCCGTGCACCTGGAACTGGCTTGCAGATGCTCTTTTGGGGCTGCACACCACGTCAGTCACATGTGTACTTGCTTCGGTGTGCATCTGCTCTTTAGCGCAGCCTGGCCTGCAA…
17956	c_000000005148	2	305	r	Protein prenyltransferase alpha subunit repeat	PF01239	TTGCCTGGCTGCCCGCAGCTGATGGGCACGCCAGCGGCGCGGGAGCTGGCGTACGCAGAGCATAAGATCAACCAGAACTTCTCAAACTATTCGGCCTGGCACGCCCGCACCGTGCTGCTGCCGGAGCTGCACAGCGGCGGGGAGGGCGGCGGCGAGGGCACGCAGGCAGCTGCTGCGCTGGCCTCTGCGCTGGCGGCTGCCCAGCTGGGCGGCGACGCTGGCCCAGCGACAGAGGCAGCAGGAGCGGCTGCTGGTGCGGCAGGGCAGCTTCCCCAGCAGCAGACGGATAAGGAGCAGCATGCC
58859	c_000000018054	3191	3356	f	Ribosomal protein L7Ae/L30e/S12e/Gadd45 family	PF01248	GTGCAGGCCAAGCTGGTGATCATCTCCAACAACTGCCCCGCCGTGCGCAAGAGCGAGATCGAGTACTACGCTATGCTGTCCAAGACCGGCGTGCACCACTACACCGGCAACAACGTCGACCTGGGCACTGGTGGGGGCTGCCGCTGGCTGCCTGCATGTTGCTGA
23952	c_000000006914	140	428	f	Ribosomal protein S6	PF01250	GTGCATGGGCCTACCTTCTTCCCGACCACCTCACAAAACCCCGCCCCTCCACGCCGCATATCGTTCATCCGACCCCTATTTCTCTGTCTCACCATGCCTCTGTACGAGCTTTTTGCTATAGCTAAGCCCGCAGTGGGCAAGGCGGCTCTGGCCGAGATGATGCGGGCGGTGGGCAGCACAGTCATGCAGCAGGGCGGCGTTGTCACCGACATCATGTCCTATGGGCAGCGCAAGCTTGCATATGACATCCGGCAGCCCGGCTCGCGCTACGGCGAGGTAGGTGCATGA
23954	c_000000006914	608	854	f	Ribosomal protein S6	PF01250	ATGCTTTCCGCCCCGCTTTGCACCCTGCTGCAGGCCAACATGTGGCAGGTCAACTTTGCGGCCTCGCCCAAGACGCTGCAGGACATTGACCACTCGCTGCGCGTTGACGAGCGGGTGCTGCGCTGGATCGTGCTCAAGCGCCGTCCGTATAACCGCCTGCCCACGCCGCATGCCGTTGCCCAGCGTGCCGAGAAGCTCTACCAGCAGATCGATGGCCCGGCGGTCGCCAAGGCGGGGCGCCAGTGA
24831	c_000000007189	293	1460	r	Putative undecaprenyl diphosphate synthase	PF01255	ATGCAGAAGCTTGATCAGGCGAGAACGAGTCGGCATACTTCGCACAGAGGCTGCTGCGCGTGCTGTCTTTGGAGTGCTTGCCGCATTGTCAAGCATCGCACGAATGCCTTGTGCAGCAGCATCCATTTCGTTCCGGCACTCCTGATCTGCCGATCGCTAAGGCGCAGCTCCTCCACCAGAGCGGCAGCGGCCACTCGTTCTGGCTCTACCTCTTCTGTGCAGTCATATAATCGATTGGCATTCTGCCGAACTGTTAATCGAGACAACTTCCTGCCTGCCGACACAGGCCTGACGGCGCTTGCAGTCCCGGCCGATTGCTGCCCCTTGGGCCTTAGGTCGGACCGGCTTAGGATCCAGTCAGTTCTCAACTCTTGCCTGATGGCGGATTGGCTGTGGGAG…
20909	c_000000006020	1	499	f	Xylose isomerase-like TIM barrel	PF01261	CGCTCACAGCGCCCCGCCGAGCCCTCCCCCGCCCCCGCTCGCCTCGGCAGCTGGAGCTTGCTGTCTTCAATGCAGACAGCCCTGGATGCCGCCATGACACGCCGTGTCTTCCAGGAGCACGGTCTGCAGCCGGCCTGCAGCCTGGGGCTGTCCCTGGGTGCCGACATCAGCAGCGCCGACAGCGAGGTGGTGGCCCGCGGCGCCGCTGAGCTGGACGGCGCGCTGCGCTTTGCCGCCGCCGTCGGGGCGCGCCACCTCTGCGGCGTCCTGTACTCCGCCATAGCCAAGTACCCGGGGCCGCCCAGCGCGGAGGGGCGCGCCAACGCGGCCAGGGAGATCCGTGCCCTGGCGGCCAAGGCGGCCGACCAGGGGATCCAGATAAGCCTCGAGGTGGTCAAC…
19764	c_000000005672	1230	2010	f	Aldose 1-epimerase	PF01263	ATGTCGATGTTGTTCTTGGATTCGACGAGGAGCAGCCCTACAAGGTGGAGCGGGATCGAGAGCGCTGACGGTGGGGCGCCTGTCGGCCCGGCGCAGGTGTTTAGCGGGCACGCACTGGCCACAATTCACCGACGCACAGACTGCGCCCTTCCCAAGCAGGATGGCACATCGCCCTACATGGGCGCGCTGGTGGGTCGGGTGGCCAACCGCATCGCCAACGCCTCCTTTGCCCTGGATGGCGAGACGTACCGGCTGGCCGCCAACAACGGGCCCAACTGCCTGCATGGTGCGAGCTTGCGCCAGGCTGCCGTTCTCTTGCAGCTTTGGGCAATGAAAAGCAGGCGGAGCCCGCACGCTGGCTGGCTGTCAGCCGTGCAGTGGGTCTGCTGGGTTGACAGA…
644	c_000000000212	2526	3390	r	Cytochrome c/c1 heme lyase	PF01265	GTGTTTATGAGCGTCTTCTCGCCCCTTGCCTCCTCCCAGCCGGGCAGGTGCTGGCCAAAGCCACGTGACGACCGGCATTTAAACTTTGCTGGCAACTGGCAAACCTTACCCTCACCGTCCTTGCCGGGCTGGCCATTGCAGACGTGGGTGTACCCCTCTGAGCAGATGTTCTACAACGCGATGAAGCGCAAGGGCTGGCAGCCCAGCGAGGACGACATGGCCGCAGTGGTGGCCATCCACAATGCGGGTGCGCCTGAGTGCCGGCGCCACCGTTACCGCTCCAGTGGGCTCGACGCCGCTGTTGCTTTGTGCGGGCCACATGTGCTGGAGTGCTGTGCCGTCAGAGCGGTGCAAAGGGCTGGATTCCCCTGTTGCTTTGTGCGGGCCGCATGTGCTGGA…
26094	c_000000007559	2845	2983	r	Malate synthase	PF01274	GTGCGTGACGGCGACTGGAAGGTGGCGCCGCTGCCCGACTGGTTCCAGGACCGGCGCGTGGAGATCACGGGCCCCACCGACCGCAAGATGGTGATCAACGCCCTCAACAGGTGCGCACTGCCCTGGCCCGCCCGCTAG
1119	c_000000000340	54	264	r	Ribosomal protein L19e	PF01280	ATGCGCTGCCACGCCCGTCCTGCAGGTAAGCGCCGCGGTACCCGCGAGGCGCGCCTGCCCACCAAGATCCTGTGGATCCGCCGCATGCGTGTGCTGCGCCGCCTGCTCAAGAAGTACCGCGACAGCAAGAAGATCGACAAGCACCTCTACCACGAGCTGTACATGAAGGTGCGCGCGCCTGTCTGCGTGTGTGGCAACGTTCATGGGTAG
1120	c_000000000340	418	556	r	Ribosomal protein L19e	PF01280	GTGCGCAAGCTGATTAAGGACGGCTTCATCATCCGCAAGCCGGAGAAGATCCACTCGCGCGCTCGCGCCCGGGCAGCTGCTGAGGCCAAGGCCAAGGGCCGGCACACTGGCTACGGTGAGTGGTCCATTGGGGGGTGA
37170	c_000000011044	2477	2768	f	Ribosomal protein L9, N-terminal domain	PF01281	ATGCGAACTTGTGTGCCTCCAGTACGAACGTGTGCTCCTGAGCGCATCGTCTCATCCAGCCTCCCTCCATGCTGTGGCCCCTCATGCCTTGTTTACCCTCTCCCAAGCCACCCCTGCCCCTCTGTCCTGCCCCAGGTGATCCTGGTGCGCGACGTGCCCGGCCTGGGCAGCGAGGGCAGCCTGAAGACCGTGCCGGTGGGCTACTGGCGCAACTACCTGCAGCCGCAGGGCCTGGCGGCCTTTGCCGACGCCGGCATCCTGGAGCGCATCCGGCAGCAGCGCGAGGCGGAG
12407	c_000000003505	2376	2466	f	Ribosomal protein S24e	PF01282	ATGTACGATGTGAAGGACCTGAACTGCGTGTTTGTGTTCGGCATGCGCACCCAGTTTGGTGGCGGCAAGAGCTCCGGCTTTGGCCTGATC
30948	c_000000009120	0	378	f	Telomere recombination	PF01300	CCCTCTTGGCAGTCTGTGCACGGTGGCCACCCCATCGCCCAACTCCTAGCCGCCCTGCTGAACCACAGCCCTCCTTTCCTTGCCCTGGCCCCTCCCCCGCTGCAGCACCTGCCCAAGGGCCTGCTGGAAGACCTGCTGCCCGGCCCCGTCACCCTGCTGCTGCGCCGCCTGCCTGACGCGCCGCTGGCGCCAGAGCTGAACCCTGGGGTGGACGCGATCGGCATCCGCATCCCAGACGCCCCCTTCATCCGCGCCGTATGCCGGCAGCACCGTTCCGCGCTGGCGCTGACGTCGGCCAACGTGTCTGGCGGGCTGAGCAGCGTGGAGGTGGCGGAGTTCCAGGTGGGTGGTGGGTGTGGTGTTGGTGGTGTGTGTTGA
32395	c_000000009580	2169	2820	r	CAP-Gly domain	PF01302	GCTGCGCCCTGGGGCGCTGGGTTCCATGCAACTAGCAGCCACCTCCGTTCGAGGCGACATGTGCTCGGCGCTATACCCAATGCAGGCGCCGCAGCCTGGCCCGGCGGCTGCGCTCAGGCGCCAGCAGACGAGGGCACGGGGGCGGAGGAGGCTGCGGCGATCGAGGTTGGGGCGCGGTGCGAGGTGGAGGGCGGGCGGCGCGGCGTGGTGCGCTACGTGGGCTGCGTGGAGGGCCTGCCACTGGGGTGGTGGGTCGGCGTGCAGGTGAGAGCAGGGTGGGGAGGCAGGGCAAGTGAACTCTCACTGCGCACTAGCGATGAGGGCGGCAAGCCCAGGCCGCCTTGCCTGGTTGCCAGCAGCGTGGCAAAGCCTCATGAACAGCTCTTTCGAGAAAAATGG…
54106	c_000000016476	2505	2928	f	CAP-Gly domain	PF01302	GTGTCTGAGGGGTGCAGCTCTTCCAGCGCAGCGCCCGCCGTGGGGTCGCGCGTTATCCTGTTTGGCAAGCACCGCGCGACCGTGCGTTTCCTGGGGGCAGTGGAGGGCCAAGCGGGGCAGTGGGTGGGGATCGAGTATGACGACCCCTCTGCCGGCGGCAAGCACGACGGCAGCCACGCCGGCCGGCGCTACTTCCACACCGCCCACCCTACAGCTGGATCACTGGTCAAGCTGGCAAAGTTCCTGGAAGCAGCAGACCCGGGCCGCTCCCTGGCTGCTGCAGCGCACGAGCGCTACGGCAGCGAGAATGGGCCAGCGGCAGCGCAGACGCAGGCAGCAGCATCGATTCTTCGTCCAGCGCCCAGCAGCTGCAGCAGCAAAAGCACGTGTTGCTGCCCA…
50780	c_000000015414	838	1102	r	NAD dependent epimerase/dehydratase family	PF01370	ATGGATGCGTTTAGCAGCTTCTGGTGCCAGGTAGCCGCAGATCGTCGCTCACAGGGGCGCCCTTGTATCGGCAGCCGCCGCTCAACATCGCCGCCCACAACGGCACGCCTGCAGGGCTCTGAGCTGACGGGCGATGAGCGGCCTGCTGTCAAGGCAAAGCCGCGGTCGGAGAAGAACCGGGTGCTGGTCACTGGCGGCGCAGGCTTTGTGGGCAGCCACCTGTGCGACTACCTCGTTGCCCGCGGCGACCACGTGCGTTCCTAG
32053	c_000000009477	111	420	r	Glycosyl hydrolase family 14	PF01373	GTGCTGGAGGCGGGCGAGCGCGACCCCGACATCTTCTTCACCGACAGCAGCGGCTACCGCAACCGCGAGTGCCTGTCGGTGGGCTGCGACATGGAGCCGGTGCTGCCGGGCGGCCGCACCCCGCTGCAGGCGCGCTCCGACTTCATCGGCGCCTTTGCTGATGAGTTTGCCGACATGCTGGGCAGCGTGGTCACCGAAGTCACGGTTGGCATGGGCCCCGCCGGCGAGCTGCGCTACCCGTCCTACCCCGAGGGCGACGGCCGCTGGCGCTTCCCGGGCATCGGCCAGTTCCAGTGCTACGACAAGTGA
24273	c_000000007014	1742	2129	f	Glycosyl hydrolase family 46	PF01374	GTGTGCCGTGCCGATGCGCCTGCAGATGCGAAGCACCATCGGCCCTCCCCCAGGCTATCGCTGCGCCCGCCGTGGCGCCCACCACGGCCGCCGCCCCGGCAGCAGCCCTTTCGATGGGTGCCGCTGAGCGCGGCGCAGCAGCGGCAGGCCGAGCAGCTGCTTGGGGTGTTTGAAAACTCCTCGCTGCAGCCGTCCTATGGTTACGCCCAAAACCTGAGGGATGGGCGTGGCGTCACCTTTGGCAGGCAAGACGAGGGACAGTCCTCCACGTTTGCAGTCTTGCCTGCGCACACATGGCACCTGCAAGCAGCAACAAGGGGTTTGTGCTGTCTGGCTCCATCCACTGTCAAGTTTGACTGCCTGAACAGCAGCCCCATATTCCAGTAA
79	c_000000000029	2397	2667	f	Porphobilinogen deaminase, dipyromethane cofactor binding domain	PF01379	ATGCTTGCCAGCATGCTGCGGCATGACATCAATGCCCCGCTGCTATGGCCCGCGTTGCTCCCGCAGGATGTGCCCACCTACCTGCCCGCGGGCACCATCCTGCCCTGCAACCTGCCGCGCGAGGACGTGCGCGACGTGTTCATCTCCGCCAAGTACAAGTCCATGGACGAGCTGCCCGAGGGCGCGGTGGTGGGCTCCGCTTCCCTGCGCCGCCAGGCCCAGATCCTGGCCAAGTACCCCACCCTGCAGGTGCGACCGCCGCTGCAGTGA
80	c_000000000029	2724	2979	f	Porphobilinogen deaminase, dipyromethane cofactor binding domain	PF01379	ATGGCTGCCTACGTTTACCGTGTGCCCTGGCCCCTCTCGGTGCCCTGTTCCTGGCTGCAGGTGGTGAACTTCCGCGGCAACGTGCAGACCCGCCTCCGCAAGCTGGAGGAGGGCGAGTGCGACGCGACCCTGCTGGCGCTGGCGGGCCTAAAGCGGCTCGACATGGCGGACAAGGCCACCGCCATCCTCTCCACCGGTGAGGCCCGAGAGCTGGCTGGGCAGGTGCTACGTAGCATCCAGGCAGGCAATTCCTAG
81	c_000000000029	3025	3145	f	Porphobilinogen deaminase, dipyromethane cofactor binding domain	PF01379	ATGCGCTCATCAACGATGCCCCTGCTTGTCCATTCTGCAGAGGAGATGCTGCCGGCAGTGGCGCAGGGCGCCATCGGCATTGCCTGCCGTGAGGGCGACGACCGCTCTGGTGAGGCTTAG
52548	c_000000015996	1632	1887	r	Phosphate transporter family	PF01384	GTGGAGATCTGTGCTGCCGCCGTGGTAATTCTGGCCTCCCGGTTCGACCTGCCCCTGTCCACCACCCACGCCGCCGTGGGCGCGGTCGCCGGCATTGGCCTGCTGGAGGGCCGCCGCGCCGTGAACGGCCGTCTCTTTGTGAAGTGCGTGCTGGGCTGGGTGTTCACCATCATCATCGTGGCCATCACGGCGGCAGCCTTCACTGCCCAGGCGAGTGTAGGGGTGTGGGGGGTGCTCCCTTTGAGACCGACCTAG
2193	c_000000000663	282	861	r	JAB1/Mov34/MPN/PAD-1 ubiquitin protease	PF01398	ATGCCTGCTGTAATCTTAGCCCTGCAGCAAATTGCGCTGTCGGAACGTCCGCTCGCATCAACCATGCAGATCGATGGCGAGCACCAGACTGCAGACCGCTCGTCCTCCAGCGGGCTGCAGTTCCAGCTGCATCCGGTGAGCGCGCTGCTCGCGGTAAAACGGTTGTTGTTATCTGTGGATTCAACCCGTGGAGCCCCCGCTGGGCTGCAGGCCCGCCGATCACAACACTTGCTCTCGCTTCTGCCTAAGCTCTGCCCGCATCCCTGCCCGCACCGGCTGCAGCTGGTACTGATCAACATTTCGGACCACCACACGCGCACTCGTGCCAATGCCGGAGCGGCGCCAGGGGCGGCGGTGCGCGTGCTCGGCTGCCTCCTGGGCAGCCAGGCGGGGCGCACT…
2318	c_000000000701	1505	1724	f	JAB1/Mov34/MPN/PAD-1 ubiquitin protease	PF01398	ATGGAGGGCGCAACGGCAGTGGCAGCGGCTGCCAAAGGCCGTGCCGTGGAGCAGGTGGTGGTGCACCCTCTGGTGCTGCTCTCGGTAGTGGACCACTACAACCGAGTCGCCAAGGACACCAAAAAGCGTGTGGTGGGCCTCATCTTGGGCGAAAGCTACAAGGGGCGTATCGACGCCACCAACTCGTTTGCGGGTGCGACGGTGTCCTCAATTTGCTAG
2320	c_000000000701	2255	2540	f	JAB1/Mov34/MPN/PAD-1 ubiquitin protease	PF01398	TTGCAGCGCCTCCCTGGTGCCGCTGCACGCGCATTACGCAGCACGCTGTTGTTCAACCAGCACTCCTGTTGGGCTGCCCCCCCACGCCCCGCCGCAGCCCGGGAGCGCGTCATCGGTTGGTACCACACGGGGCCGCGGCTGCGCGAGGCCGACATCGACATCCACCAGCTCATCGGCCGCTACTGTGACAACCCGTTGCTCGTCATCTGCGAGGTGCAGGTGAGCAGCGCCGGGGGGGGGGGGGGGGGGGGGCGCGCGCGCGTGGCGCGGAGGAGGCATGTTTCG
5828	c_000000001688	764	1421	r	JAB1/Mov34/MPN/PAD-1 ubiquitin protease	PF01398	ATGCTGGGCGCAGGCGGCATGGGGGGCGCAGGCCCAGGAGGGGACACCCCGCTGGTGAGTTGCGGCCTGGGGCTTGTCGGCCCGCTTGCCGCCCTGCTCACTCAGCAGGGAGCTCCCAATGAGCACGGATCGATCGCGCGTCGGCTGACGCGGGCTAGCTCTCCGCCCTTGCGCCGCCTGCCCTGCCAGTGCCGACTCGCTCTCTGCCGCCCACCGCCTGCCTGCCCAATCCAGGCCGACACCAGCGAGCAGATCTACATCTCCTCGCTGGCGCTGCTGAAGATGCTGAAGCACGGGCGTGCCGGCGTGCCGCTGGAGGTCATGGGACTCATGCTGGGCGAGTTTGTGGACGAGTACACCGTCAAGGCAAGCTCTGCTCGCCAATGCTTGCCTCCGATC…
10525	c_000000002981	236	560	r	JAB1/Mov34/MPN/PAD-1 ubiquitin protease	PF01398	ATGGGCGGCACATTGAGCTGCGGTGGCAGGCTGCCACATGGCCTCACGCTTGCTTGTCGCCGCTCTCCCCGGACGCAGGTCAAGGAGATCCGGTGCATCGTGATGCCGCCGCAGTGGGGCAACCACCAGATGGTCAACCTGCCGCACGCGCTGCCCGAGCACGACTACCTGTCAGACCTGGAGCCCCTGGGCTGGCTGCACACCCAGCCCAACGAGACGCCGCAGATGGCGCCCCAGGACGTGACGGCGCACGCCAAGATGCTGGAGAGCCACAAGAGCTGGGATGGTGAGGGGCGCGAACCGGCTTGCCTGCACCAGGCGTGA
12788	c_000000003602	2478	2880	r	tRNA synthetases class I (C) catalytic domain	PF01406	GTGAGCGCTGCCTGCTTTGTCTACAGCCTCCCGCTGTCTTTCGCTCTGCCCGAGCAGGAGTCTCTCGGCTGCCTGCCCCCGAGCCTGGAGCCCAAGGCCACCGACTTCATTCCCCAGATGGTGGACACCATCCAGCGCATCATCGCAAACGGGCACGCGTATGCTGTGGGCGGCGACGTCTTCTTCGACGTCGCTTCGCTGCCTGGCTACGGCAAGCTGTCGGGCAGGTCGCAGGTGCGGCATGTGATGTGCTGTGGCGTGGTGGTTATGCGTCTGTGTGTGTGTGCCGTTCAGGCAGCGGTACCAGTGGTTGTTCTCTCCCTGCCTCAATCGCTGCTACGGGCCCTGGCTTCTGCCCGCGCAGGAGGACAACCGTGCAGGGGAGCGCGTGGCGGTGGA…
1602	c_000000000492	1	211	f	LSM domain	PF01423	CGCCTGAGGCACTGCCGGCTCTGCTTTTCGTGCCCAACTGCCACTGATGCTCCCGGCCGCCTACAGGTGGAGCTGAAGAACGGTGAGATCTACCGCGGCGAGCTGCACGAGGTGGAGGACTGCTGGAATGTGCAGCTGATCAACGTGCAGGCCACCGCACGTGACGGCAAGGTGCGGTCGCTGCAGGAACCGCCCATTCGCCTGCACTAG
15134	c_000000004312	1125	1281	f	LSM domain	PF01423	GTGGAGCTGAAGAATGACTTGGCCATTACCGGCACCCTGCACAGCGTGGATCAGTACCTCAACATCAAGCTGAACAACATCCGGGTGAGCGCTGCTGTCTGCTGGCTGCGGTGCCAGCCTGATGCCCAGTGCGCCCCTGCACGAACCGATGCCTGA
35691	c_000000010557	579	1083	f	LSM domain	PF01423	GTGCCCGTGAATCCCAAGCCTTTTCTCAATGATCTCACGGGCAACCCCATCGTCGTCAAGCTGAAGTGGGGCATGGAGTACAAGGGTGCGCAAATCCTGTTGCAGCGTCTGCTAGCCTTTCTGGGCGCTACATGCCTACGTACCTCACGTAGCAAACTGTCGGGCACACTTTACCTGCGGCGAACGGGCGCCAGCAGCACTGGGCGACCTGCAGCAGCCGGCAACTGCCTGCCCGCCCGCCGCTCCCGCCTCCCTGCCACCTTTCCTCACTGCTTGCCGTTCTCTGCATCTGCAGGCTTCTTGGTGTCTGTGGATGCGTACATGAATCTGCAGCTGGCTAACACGGAGGAATACATTGACGGCCAGTTCACCGGCAACCTGGGAGAGGTGCTCATCCGG…
46165	c_000000013901	2499	3132	f	LSM domain	PF01423	TTGAGACAGCGTAGGCAGCCCCGAAGGTGGGCTGAGCTGACCGGGCGTGGTGCTCCGTTCCTCTCCTGCCGCCTGCAGGTGCTGATCAACTGCAGGAACAACCGCAAGCTGCTTGGTCGGGTCAAGGCGTTTGACCGCCACTGCAACATGGTGCTGGAGAACGTGAAGGAGTTTTGGACAGAGGTGCGCCTGGTGGCGGTGCCGCCGGCGGTGTGCGAACAGCTGTTGTGCAGATTCGAGGGATGTTGTGTGCAGGCTTTCAAGGAAGTTGAGGGCGTGGATGTGGGGCTAAGTGGTGTTGACCACGACTGCAGCGCCGTCGCGACTCGAGCCTCTGGCTGTGCGTGTTGGGGTGGGCACCAAGTGAGACTGGTTCGTTGCTCGTCGCTCTTTCCCTCA…
1726	c_000000000528	1822	2296	r	Amidase	PF01425	GTGCCTGCCGGCAACAACGGCATTGTGGGCATCAAGCCGTCTGTGGGGCGCTTCTCCACGTCGGGGGTGGTCCCCGCCTGCTACCTGCTGGACTGCGTGTCGGTGTTTGCGCTGACGGTGCAGGACGGCGCCGAGGTGGCGCGGCTCATGGAGAATGCCGACATCGCAGGTAAACCCCAGCCCGGCCTGCAGGCCGCTCGCACCTGGGGGGTTGACAGCCTTGGGCTGACCCAGCATGGCGCAAGCCGGCCATGCCCTTGCCCTGCCAGTGCGCAGCTGCTGGGCGATGCCGACCTGCAGGAGCTACTTGCTGCCTTGAATATATCCAGCCCCTCCTCCCACATGTGCAGACCCCACGTATCGCCTGCCAAATGCGGCAAACCTGCAGCGGCGGTACCA…
6917	c_000000002008	763	1168	f	Amidase	PF01425	ATGCGAGTCGATGGAAGTCGCAACTACCGGCGCCGTGGCCCAAGCATTTCTGCCGCCGCTGCAGCCTGGCAACCTCTGCCGCCGCTGCTGTTCGCTTTTGTCGCTGCCTGCAGCCGTAGCGCCGTTGAAATCACGCAGCACTACCTGCGAGGCCTGAAGTCGGTTGAGGGCCGGCTGGGCAGCTTCCTTGCTGTGGACGAGGAAGGCGCGCTGCTGCAGGCGGCCGCGATTGACGCTCGCATTGCTGCTGGAGAGGAAGTGGGCCCCCTTGCTGGCGTGCCCATCGCTATCAAGGACAATCTGTGCACCCAGGTGGGACCCCTTTCGGTGTCAGTCGAGTATCACGGCATTTCATTGCAGTTCTGCAATCTGTGGGCCGACAACAGGGGGAAGACCTGC…
6918	c_000000002008	1882	2143	f	Amidase	PF01425	GTGGCGGCCAACCAGGTGGTGGCGGCGCTGGGCTCCGACACCGGCGGCAGCATACGGCAGCCCGCCTCCTTCTGCGGCGTGGTGGGTGTGAAGCCCACCTATGGCCGGGTGTCGCGCAACGGCCTTGTGGCTTACGCCTCCTCCCTGGATTGTGTGGGGCCCATGGCACAGAGCGTGGCCGACGCTGCGGCGCTGCTGGCGGTCATTGCAGGTGCGCGCTGCTGCCGTTGCCGCTGCCCGTCGCAGCACATGGGCGTGCAA
23898	c_000000006896	1617	2217	r	Amidase	PF01425	GCAGCAGCAGCAGCAGCATTGTGCCTGACCGTTCAGCCGTCCCCAAGTGCGATGCAGGTGGCGCGGCGCATCCTCATGGGTACTTATGCGCTTTCGGCAGGCTACTACGATGCATACTACAAGCGGGCACAGCAGGCAAGTCTGCTTTGTTACGGGCCTGTTCCGGAACTCCACAACAAAGGGGTACCTGAGCGCAAGGGCACGTCCCCACAGGAACATCTGGCGCAGAGCAGGACCAGCAGCATTTGGCGCCGCAGGCGTCAGGTGTTCACCGGGTGTTCACCGCGCCGCCTGCAAGGCTGCAACAGACGCCTGCTGTTTCTGCTCCCCCTGCAGGTGCGCACTCTCATTCAGCGGGAGATGAATGCGGCGCTGCAGAGCTACGACGCGCTGCTGTGC…
23972	c_000000006916	0	132	r	Amidase	PF01425	GTGGGGTCAGGAGAGGTGGCCTTTGCACTGGGCGGCGACACCGCAGGGTCGGTGCGGGTGCCATCCTCCTTCTGTGGGGTGCCCGGCTTCCGTCCCAGTCACGGCGCAGTCAGCACAGAAGGCGCGGCACCG
61216	c_000000018867	0	363	r	Amidase	PF01425	ATGCTGCTATCAGCTCATGCGTGCTGGAATGATTTGGGTACACGCTGCTCACTGCCGGCGCCCGTGTCGCTGACGCTCACATCCCACCCCGCCTGCAGTCCGCTGCTCTCCCTGTCTGGCGGCGGCACCCCAAACCCGGCAGGCCGCAGGCGCACCCACGGCGGCGGCGACTACGGCGCTGCCGTTGCGGTTGCGGCAGGGCTTGCAGACCTGGCCCTCTCGGTTGATGAGCTGGGTAGCGCCCGTGTGCCTGCTGCCTGCTGCGGAATATACGCGCTGCGCACGACCGCCGGGGTGCTTCCGCTGGAGGGTGCCACCACCGGCTGCGCCAGCCTGGCGGCGCCCGCCCTGCTGGCGGCAGAT
340	c_000000000110	1780	2347	f	AN1-like Zinc finger	PF01428	ATGGCGGGCTGCAAGCAGAAGCAGCTGGACTGCACCACCGCATTCCAATGCCGCAAGTGCACCTTTAACTTTTGCACCGGGCATCGCCTTCCAGAGTACCACCGCTGTGGCCGGGCGGCGCCACCGGCGCCTGCAAGCTCACCCCCCGCCGCCCCGCAGCGAGCGCCGGCTGCTGCTGCACCGACTCGAGCGACTGTTGTACCCGGCAGCCGGCAGAACCAGGTTCCGCAGCGGGTGGCAGTGCCTGTTCGGTCCACGTCTGGCAGTCGGCGCCAGGCGCAGCTGCGATTGACGGGGGCCGCAGCCGCGGTGAAGGCACCGGCAGCCCAACCCCCAGTGACACAGCCAGCAGCAGCGGCTAGGCCAGGGCCAAGCTGTGCGCCCAGTCAGCGCCTGGTA…
60388	c_000000018583	0	366	r	AN1-like Zinc finger	PF01428	GTGGATGCTGGGGCTGGGGCGCTGCGCCTGCTGTGGTGGGCAATGGCTTCAACCTTGCAACTTCTGCTTCCCGCATACGTTTCAGCAGCAGCGGAGCAGCGGCTCCTCTGCCTGCAGTCATTGTTTGTCGGCAGCAGGCTGCCAAAGCTGGGCCCCCCCCGTGGTGTCTGCCCACCTTCCTCCGCCCACAGGCATACACGCACAGACTGCGACCCGGCAAACTATGACCGCGTGCACCGCAAGGCGCGTTGCCCTGCCGGCAGCTGCCGCGAGAAGCTGACCAGCACCAATTCGTACACCTGCCGCGACTGCGGGGTGACCGTCTGCCTCAAGCACAGGCTGCCCAGTGATCATCAGTGCCACTGG
4030	c_000000001165	1560	1746	r	Peptidase family M1 domain	PF01433	ATGGAAAAGGGGGAGATAAGTTACAAGACAAGACGTACGACTGCTTTTGTGCCTGCAGGTGTGGTTGGCCACGAGTACTTCCACAACTACACCGGCAACCGCGTCACCTGCCGCGACTGGTTCCAACTCACCCTCAAGGAGGGCCTGACTGTGTACCGCGATCAGGCGAGTGCTGCAATGTATTGA
23700	c_000000006852	876	1191	r	Peptidase family M48	PF01435	TTGCGCACCCGTGTCTGCTCCCTCTCGCACTTTGGGCAGGTGCTGGGCTGGCTCTCAAACGTGGTCAGCCGGCGCTTTGAGTTCCAGGCAGACGGCTTTGGCGTGGAGCTGGGCCGGGGCGAGCAGCTGCGGGAGGCTCTGATCATCCTCGACAAAGAGAACAAGGAAAGCTGTTCAGCGTCCAGAGGCAAAGCAGCATTCAGTAGTTCCTTCCTTCCTGGGCAGCATGCAGTAGTTCTATTGCTGGGCTGGTCCAGCAAAATCGTGGCGCAGCTGGCAACGCGAGTTGCGCATGCCGTGGTGACGCCAGGCTGA
44167	c_000000013287	9611	9917	f	Peptidase family M48	PF01435	ATGCTGTTCTCTCAAAAGCATGCAACGAAGGTGCCCAAACATAGCCGTCTGGCATCGTGGCCCTCACGCCTTCTGCAGGAGTGGGGCTGGAACGTGGTTGTCATCCCCACTGACCAATATGTCTGCCGACTGACCAAGGGAGGCGTGGTGGTGATGTCCAGTGGGCTGGTGCACGAGACAATGCGGCACTCATGCCAGCCAGCGGCGGCCATCCTGTTTAACATTGCACACGAGATGGGGCACCACGTGGCCCGCCACTTAGTAAGCCAGCCCTGGTTGCTGCCACATGACTTTCAAGGAGCCTAG
47464	c_000000014336	288	534	r	Cytidylyltransferase-like	PF01467	GTGCTGGTCTCCTGCGGCTCCTTCAACCCCCCCACCTACATGCACCTGCGCATGCTGGAGCTGGCGCAGACGCGCCTCACAAAGGCACGCGGGCAGCGGGCCGGGCGCGTGCTGGAGCCTGCGAGGGCTTCCCGCTCGTGCCACGCCGGCTGCTGGGGCGTCACCCGTGCCGTGCCGTGGGTTCGTGAGGGCGCACGTGCTGGAGGTGATGCGGGATACCTGGGATACCTATGTATGCGTGTATGA
1232	c_000000000376	168	414	r	Pentapeptide repeats (8 copies)	PF01469	ATGTGGCCTCAGCTGGCTGCCTGGCCCCATTCCTCTCGCGGCTGGCCTGCAGGCGTGGGCAACGTGGGGCACTTCAACGAGGGCTCCCACAACCTGGGCAGCTACAACACGGGGTCCAGGAACGTCGGCGACAAGAGCATGTGCTCGCTGTGCGTGGGGCACGGTCTCAGCGGCTTTGGCCTGCTGGGCGCGCCCGCCGTCTTCCTGCCGGCCTCGGCGGCAGAGCCCACGAAAGAGGAGTTGTAG
17271	c_000000004940	1016	1529	f	Pyroglutamyl peptidase	PF01470	ATGTGCTGCTGGGCACGTGTCACCCAGGCCGGCCTGCATGGCCCTGCACTTGCCGTGCTTGCCTGCACCTTTGTCCAAGCCTTCTGTGCCCATCACTCCACACTGTGTTCTGCAGCCCAGCTGGCAGGGCAGCAGGGCCACAATGTGGCTGTGTCGCGGGACGCTGGGCGCTTTGTCTGCAACTTCACATACTACCTGTCCCTGCTGCACAGCCAGACAGCCAGGCAGCTGCGCGGAGCGCCGCTGCATGCGCTGTTCGTGCATGTGCCGCCCACAACGGTTGCTCCGCTGGATCAGCAGTTTGCTTTCCTGCTGGATGTGCTGGCGGCAGTCGCTGCTGCATTGACACCAGCCATCAGCAGCACATATGTCGGAAAATATTTGGCCTCGCAGGCAGCG…
24412	c_000000007064	2	215	r	Putative peptidoglycan binding domain	PF01471	GTGCCTGCTCTTTTGCAGGCCTATCTGGCAGAGCAGGGCTACCTGAATGCTGACGGCGGGCTGACCGGCTACTTCAGCGACACCACGCGCGATGCCCTCATCTCCTGGCAGCAGCACCAGGGCCTGTCCTTGACTGGAGTGTTCGCACAGGACTGCAAGTGGGCCGTGCTGCGCCAGCAGGTGGGGCACAGGCGCGGGCGAGGGGTGCCGGGG
6384	c_000000001865	2243	2906	f	LysM domain	PF01476	TTGCCTTCTACTGCAGTCTGTCAAACATATGTGGTACAGTCAGGCGACTCAATCAGCACCATCGCTTCCCAGTTTGGCACCACGCCTGGTGAGCACTGGAGGCAGCACAAGCCCGCTTCCCTCACCTGCATCATGGTTCGCTCGTGGCGCCTTGCATCCGCTCGTAGTTGCGTGTGCACCAGCAGTAGTCAGCAGCTGTGGCTACTTCCCTCGACCTGGCTGGAGGGGCCGGGGCACGTTTGCCAGATGCTCGCATCATCTTTCACCTTCTGCCCCTGCTGCTTTCGGCCCCGCTCTGCTTCTGCCCCTCATATAGCCGAGCTGGAGGCAGCACTGCAGCTGTGTGTGAAGGGTTACACCCCAGGCACTTTCCTTCAGCCCGGCCAGAAGATTTGCCTG…
6385	c_000000001865	3061	3571	f	LysM domain	PF01476	GTGACCTGCTGCCCCTTGCCCACAACCCCGCACGGCTGTGCCCCTCTGGGTGCAGGCGACACCTTGGACACGATCGCCCAGTACTTCAACATCCCCCGCGCCTCCATCGTGGCTGCCAACCCCGACCTTACCCCGGCCACCCTGGCCGTCAACTCGTTCGTGCGGCTGCCGCCCTATGCGGACACGTGCCCCGCCCCGGGCGACAACAAGCAGTGCCGCTACTATGTTGCGCAGCTGGGCGACTCGCTGAGCCAGATTGCCACCGCCTTCTCCATTGACCTGGCCGACCTCCAGGTAGGGCCCTTTGTGCACACGGCCTGCCCGGGCCCTCCTGAGCTGGGACTCTGCAAAGCGGCCGCGCGCCTGCCTCCGCTTTTGTCGACCCTGCGCCCCACCACT…
13209	c_000000003730	0	813	r	LysM domain	PF01476	GTGCTGCAGCCCGGGCATAGTGGTCCAGCGCGTCTCACTGTCCTGCAATGCAGCGCCTTTCACTCAGCCTGGCTTCAGTATTGCCCTCTTCTTTCCCCGCAGGTGCTGAACATCCCATACTTGAACTGCGGGCCTGATGGTGGCTCGTCAACCTGCACGTACAGCTTAAAGTTGGGCGACACGTTCTGGTCTGTATCCCAGGCTCTTAACCCCAAGACCGACGTGGCCACCATGCTACGGCTGAACCCAGGGATCAATCCCAACTCGCTTTGGGTGGGCCAGGTATGCCACTCTGTGATATGCCTCGCGTTTGAGCCGGGCATTGTGAACCAATCTGTGCAAACAAATCAGACAGATCCGGGCCCTGGATACATTGACGAGATTATCATGTTTTTCTTA…
18499	c_000000005316	0	138	f	LysM domain	PF01476	AAGGCAGGCGACACCCTTTGGGACATCTCTCAGGCCTATGCCACCGACGTTGCCACGCTCAAGGCCCTGAACCCTGGTCTGAATGAATCTGCGCTGCAGATTGGGCAGGTGGGTACCTGTTTCCATGTCTTGCAATGA
41182	c_000000012308	2868	3081	f	LysM domain	PF01476	GTGGTGCAGCCGGGCGACACCCTGTCTGCCGTGGCCGCCAAGTTCAACGAGACTGACCAGGAGCTGATCGACCTCAACTCTGGTGGGCCTCCCTGGAGCATTAGCACTGCCCTGTGGGCGTGGTGGCGCGAGCGCGGCGATGGTATCCACCATGGCGAGCCACCAGGCCACCCCGCGCGAGTGCTCCTGCCACGGCCCGCGACCGCCCGCTGA
28289	c_000000008271	822	1020	f	PWI domain	PF01480	GTGAGCAAGAAGGTGGGGGAGCTGCTGGGCGAGGAGCCGTCCTTCTGCCGGTTCATCATGGAGCAGCTGGGCGGCCACGTCAGCGCCGAGGCCATGCTGGGCGCGCTGGCAGACGTGCTGGATGAGGATGCGGAGCCCTTCACCCTGAAGCTCCGCGAGCTCTCCATCTACGAGCAGCTGAAGCTGGAGCGGGCGTAG
29336	c_000000008601	0	336	r	Transmembrane amino acid transporter protein	PF01490	GTGGGCGCCGGCGTGCTGTCCCTGCCCTTCGCCTTTTACGCGGCGGGGTGGGCAGGCGGCCTGCTGGCGACGGCTACTGTTGCGTCCATCGAGGCATTCACTCTGTATGTCCTGGCTCGCTATGCCGAGGTTACGGGCAGCGCCACTTACAGCGGCCTGGTGAGCGCGCTGCTGCCAGGCAATGCCGGTAGTCTGGCGGGGCGCTGGGCCCTGGATGCTCGCCTTTTGGCAGCTGCTGCGGCTCCTTGTGCCGCCACCCAGCTTCGCACCCTTGAGGTTGGCCGGCGGCCTAAGCAGCACCTGGCCGCCGCTGCATCGGGGTCGCTCAAGCTTGCT
49648	c_000000015048	0	303	f	Transmembrane amino acid transporter protein	PF01490	ATATTTATGCTGGTGTGTGCAGACGGCGCGCCTTTCCTGTTAGGCCTGCCCGCCGCAATGGCTCGGCTCGGCTGGGCCGGCGGCTCTGCCGTGCTGCTGGCAGGCTTCCTCTGCATCCTGCATGCAGCAACCCGCATTGTGATGCTGCATGAGCACGGCGGCAAGCGGCACAACCGGTACCGCGAGCTGGCGCAGGCGGTGTTTGGTGGGTGCTGGGAGCTGAGGGGGCATGCGGGGGGGCTAGCACCGAGGGTTGGCAGGGTGATCACGGGTCAGCTTTTGCTTCAGACGTGCAGGATGTGA
49652	c_000000015048	2010	2400	f	Transmembrane amino acid transporter protein	PF01490	GTGCAAGGCTTTCGGTGCCTGCCGGGTGTATTTCCCTTGGTGACGAGCCTTGGCTTTGTTCGCAGCCTGTGTGTACAGTATTTCATCACATACCCACTTGCTTGCTTCCTTTTACCGCCCATCCGTGCTGCGCAGGTGTTTGCCCACTCTGTGTTCGACTACGTCGAGCTCAAGATCATGCTGTCGCACTGGACTGGCCTCGAGTTCCAGGGTGGGCCCCTGCTCCTGGCCAAGCGCTTCGGCTTCCGCTGGGCCTTTGTGGGGGCCACCGCCGCCGTGGCGATCTGCCTGCCCTTTGTGAACGACCTCATGGGGCTGATAGGTGAGCAATGCACGAGTGCCTCGCCTCTCAGTGGTTGCCTTGGTTATGTGAATGGGCAGTTACCTTGA
57980	c_000000017736	901	1813	f	Transmembrane amino acid transporter protein	PF01490	ATGGCACCGTGGGCGGCATCACAGGCCTGTCCACATCTAACAAGGTCTTTGGCGTCTTCAACGCCATGGGAGGTGAGCAACAGGGCGGGGTGCTTTCATGACAGGGCGCGGCACAAACGTGCGATGGGTCTCCTTCAAGAATCCGCAGTAAGAAATAGCAGCGGTGGCTGCGCGAACGGAGGGACAAAGTCTCTCAGCGAGACAACAAAGCACTCTCGCATTCAGAGCGTCGACCTGCCGTGCTGCCCATGCCCCCCTCCCTTGCCCACAGCCATCCTGTTCGCCTACTCGTTCTCGATGATTTTGCCCGAGATCCAGGTACGCCTGCTGGCCTTCCACCTGGGTCTCACCCAGCCTGAACGCACCCACCGTTGTGCTCAGGGTCGGACTGCTAAACTG…
58625	c_000000017966	715	1366	r	Transmembrane amino acid transporter protein	PF01490	ATGCAGCCCCACAGCGCCTGCCGCCGTGCTGGCGGATGCACCATGCACCCTCCAGCCTGCCAGCTTGTGCCGCTGCCGCGCGCGCCACACGTCACCCGCCTGCGTCGCTGCCTTGCAGGCGCTGGCGTGCTGGGCCTGCCCAACTCGCTTGCATGGCTGGGCTGGGTGGCGGGTCCCATCTGCCTCTGCGGCTTCTTCGTCGTCACCATGTGCGCATCGCTCATGCTCGCAAAGATGTACCAGACAGACGGCATCGAGTTCAGCCGGTACCACCACCTGGTGGCGCACCTGCTGGGCCGCCGAGGCTCGATTGCCGTCTCCGTCTTCCAGATGCTCAACCTGGTGCTGTCTGACATTGGTGCGCGCGCGTGTGTGTGCGTTTGTGTGTGTGTTCCAGCC…
58132	c_000000017793	1150	1708	r	Frataxin-like domain	PF01491	ATGCCAGTCCGGTTTGGTGGTGTAAGCGCGCGAAGCGACTGTCCATTGCCGCTGTGCCTGGGCGGGAACAACGAGAACAGTTGCTCCTTTGCACGCCATTTGCAGCAAGGCGTGCTGACGCTGCGGCTGGGCGACCTGGGGACGTATGTGATCAACAAGCAGACCCCCAACCGCCAGATATGGATGTCCTCGCCGCTGAGCGGGCCTGTGCGCTACGACTGGGGGCCCGGTGAGCCTGGCGGAGCCTGGCGTGGGTGTGAGCCATGCACAGGGGGCCAGCCGCTGCTTCTGGTTTGCCTGCTGGTTAGTCGGCTGCATGGGCGGCTCACAGGCGCCCCCTTGCCAAAGCAGCCACTGGCCTGCCCCACAACTGGTTTTTGGCTGCACCGCCGCACCGCT…
15475	c_000000004397	759	1077	f	FAD binding domain	PF01494	TTGTGCGCCTTACAAGCGGCCCTCACCTCCGCACACGGCTTGCCTGCCCGCAGCCTGCGGAGCTTTGCACAGACCGAGGCCGGCGTGTCGGCGGTGGTGGACTCTGCGCCCGACGGCAACGGCGGGGGCGGCCTCATCTACCGAGCGTCGGGGCAGTACCTGGCGGCCGCCGACGGCGCGCGCGGCGGGCTGCGCCAGCAGCTGGGCATTGGCATGGGCGGGCCGGGGGCCATCCAGCACCTGATCAACATCCACTTCATCTCGCCGCAGGTGGGGCAGGGTGGAGCACACGCCAGCTGGGGCGCGCCGCCTTTCTAA
15477	c_000000004397	1505	2147	f	FAD binding domain	PF01494	ATGTCCCAGCTGCTGAGCGTGCCTGCATCTCTCATGCTGTGCAGCGCGTGTCCAGCCTGCCCGCATGCACTTCAATCCCTCTTGGCCCCCTTTCCGAAAGAAAACCCGGAACCCAATCCCCCCCAACCTCCTTTCCGCAGGTGCCATACTTCCCGCCCCTCCAGTCCGGCGCAGACTTCACGCCGCAGCGCTGCGCCGAGCTCGTCAAGCAGATTGCGCGGCAGGTGGGCCAGCCCTGCCCGGCAGGGCGGCGCTCCCGGGCCTCGCTGCTGCTTGGAGCTCTTGCCCAATGGTGCATGCCGAGAATCTGAACCTCTGCACTGGCTCTCCTCTCTCCCTTCCCAGGACGTTGAGGCGGAGGTGCGCACCATCCGGCCTTGGACCATGGCAGGCCGCGTG…
15478	c_000000004397	2172	2376	f	FAD binding domain	PF01494	ATGCCTGCTGTCGAACGCGCGCCCCAACTTGCCCTGTCTGTAGGCGCCTTCGGCATGAACACGGGCGTGTGTGATGCCCACAACCTGGCCTGGAAGCTTGCAGCGGTGATCCAGGGCCGCGCCAGCGACGCGCTGCTTGACACATATACAGGCGAGGACGACAGAGAGCATGTAATGCTGCTGCGCCCTGCCCGCGCATTTTAA
37984	c_000000011315	1879	2107	f	FAD binding domain	PF01494	GTGCCCTGGTATGCGGTGCAGTCGGAGCTGGCGGCGGCGCTGCCAGAGGGCGTGCTGCGCACCGGCCACCGCTTCCTGCGGTACCAGGAGGGCGAGGACGGGGTTGTAGTGGAGTTTGACACGCCAGAGGGGCGCCGCAGCCTGCATGCCGCCCTGCTCATCGGCTGCGACGGCGGGCAGAGCGCCGTGCGGGAGCAGCTCATCGGCGACGGGCCACCGCAGTTCCTG
8103	c_000000002335	1447	1627	f	Phosphoribosyl-AMP cyclohydrolase	PF01502	ATGGGCGTGCTGTTAAGTGCCATTCTATGCACGTTGCATGCAACGCAAGGCGACGCGCTGTGTCTCCCCTGCAGCCTGGCCACTTTCTACAGCCGGTCACGCAAGGGACGGTGGTGCAAGGGCGAGACCTCCGGACACTACATAAAGGCAAGCTCTGGCTTTTCTATAAAGCCGCTGTGA
8104	c_000000002335	1685	2195	f	Phosphoribosyl-AMP cyclohydrolase	PF01502	GTGGCATCTCTTTGCCTGCGGCTTGGCTGCAGAGTGCACCATCCTGCAGTTCTGCCTTTTGACAGCCTGCCGCTGCGCACCTACGCCTCTCTTGCCCTCCTTGCTACGTTGGCTACAACCGCCTTGCAGGTGGTGAGCGTGTTCCTGGACTGTGATCGCGACTCGCTCATCTATCTCTCAGAGCCCATTGGCCCTGCCTGCCACACCAACGCGCCCACCTGCTACTTCCGCCAAGCTGACGCCGGCAGCGGCGCGCTACGCACTGCGGGGGAGCACAGCTCAAGGTCGCATGCTCCCATGACCACACTCTACGCATTGGAGCGCACGATTGCGCAGCGGCGGGCTGAGGCAGAGGCGGGCACAGGTGCGGGGTTAAACGGGTGTTCGGAAGCGCATGCA…
8105	c_000000002335	2303	2843	f	Phosphoribosyl-ATP pyrophosphohydrolase	PF01503	TTGCTGTCCAACCCTGAGCTGCTGTGCAAGAAGGTCCGAGAGGAGGCGGGGGAGCTGTGCCAAACGCTGGAGCAGGACGAGGGACGGGAGCGTGCTGCCAGCGAGGCGGCAGACCTGTTTTACCATGCCATGGTGCTGCTGAACGCGCAGGTGGGGCTGGCTGGGATGCACGTGTGCAGGTTACCTCGCGTGCAGTTGCGTAAGGGTAAAGCTTACTGGCCTTCCGTCTGGCCAAGTGCTCCTCGGCCATGCCCGCAGGATGTTGTTGCAGTCGGGTGCACGGTGTATCACGAGCACTTGCCAAGAATGCTCGCGCCAGTGCCTGCCTTCAGTTCTCTTGCTGGATTCTGGTTTCGCTCCCGTGCAGGGCGTGTCGCTGGAGGAGGTCAGCAAGGTGCT…
52167	c_000000015877	814	1009	f	Phosphatidylinositol-4-phosphate 5-Kinase	PF01504	GTGCCCGCCTGCAGCTACATCATCAAGCAGCTGTCCCGCAGCGAGCGGCAGTCCTTCCTGGAGTTTGCGCCCGACTACTTCCGCTACGTGGCCACCATGCTGCACCGCGGGGAGGAGACGTGCCTTGCCAAGATCCTGGGCGTATACCAGGCAGGCCGCGGCTCGCCGCTGTTGAAATCCTTGCCCCTGTCGTAG
54434	c_000000016585	3115	3802	f	Phosphoadenosine phosphosulfate reductase family	PF01507	ATGGAAATCCTCACCGGCGACTTCAAGCAAGGCCTGGAGCAGCTGCTGCAGCAGACTCACGTGCAGGCCATCATACTGGGGACGCGAAGGTGGGGCTGCCGCCTCAACGCGGCCCAGCACACATGCGCATGCACACACATGCACCGCGCCGCTGCCGTTGCATGTCTGGCGCGCCTGTGTGCAAAGGAACTTGGGCGCTGGCCCCCCCAGACCTTGCCGGCTGCCCTGCTGCTGTGCAGGGGCGACCCCAATGCGGCGGAGCAGGAGACCTTCTGCCCCAGCTCGGCGGGGTGGCCCCCCTTCATGCGGGTGAACCCCATTCTGGAGTGGTCGTACCACGATGTGTGGGGCTTCCTGCAGGCGAGTGCGGTGTGGTGGGTGTTCGTGCGGTCGTCAGTG…
31567	c_000000009325	3901	4198	f	TruB family pseudouridylate synthase (N terminal domain)	PF01509	ATGCAGGCCAGTAGTCTGCGAAGCTGCCTGAAGCTGTGGGCACCTGCCTCCATTAATCTGTACCTGCGCCCTCTGCCTCTGCTACTTCACCAGGTGACTGGCAACCTGATTGTGTGCGTTGACCGTGCAACACGGCTGGTGAAGAGCCAGCAGGGCGCCGGCAAAGAATATGTGTGTGTGGCGCGCCTGCACTCCAAGGTGAGTGGGCTTGCAGTGGCCTTTTCTAGGGGCGGCAGGAGGCAATGTTACCAGCTGTGTTATGTCTGGTGTGCTTGTCTTGTTATCAGGATCTATTGA
54684	c_000000016660	2770	3883	f	Respiratory-chain NADH dehydrogenase 51 Kd subunit	PF01512	GTGCAGAAGGGCTCCGACTGGATCGTGGATCAGATGAAGAAGTCGGGGCTGCGCGGGCGCGGCGGCGCCGGCTTCCCGTCTGGCTTGAAGTGGTCGTTCATGCCCAAGGCGGGTGCTGCCCGGGTCACTGCCACGCAATCTTTGTGCTGGTTGGGACACGTTGCTGCCACTGTGGCCAGCTGGCATTCTTTGCTCGTATGCGTGGACAAGCCAGCCGATGTGGCGGGCATCTTATGTCAGGCCGCTGGGGGCGAGAGCGGCACAGCAGTCCTGCTGGCATCAGGCAGCACACTGCCAGCAGCCCTTCTCGCATTTGCTGGCAGCTGCTCAGCCAAGGGGCGAACCCGCCTGCCCATCAGCGTCTCTCCGGCCTGCCTGCTGCCCTGCCCACCCCATGCA…
7485	c_000000002159	1819	2443	f	Polysaccharide deacetylase	PF01522	GTGGTCCTGGCCCTGACTGACGCGCACCGCAACCCCAACGGGTGCAAGCTGCCCGCCACCTGGTTTGCCTGCACCAAGGGCTGCTCCGGCTTTGACTGCACCACCGCCAAGAGCCTGCACTCCCGGGGCCACGAGCTGGCAGACCACACGGTCCACCACGACAGCCTGCGCACCAAGTCCAGGAGCACCATCCAAAAGGAGATCCTGAAGGCGCGCGACACCATCGCCGCCTGCGGCATCCCCCCCCGCCGACATCGCAGGTGGGGGCGGTGCGGGTGTGCGACCAGCCAGTGCCCTGCCCCCAGGGCCCTCCCCCAGCGCACCGTGTCTGCCTTCAAGGCGGCACCTGCCACAGCCCCTGCCGGCCATGTGTCCCTCCCCGCCAGCAAGTACCCAGCT…
51269	c_000000015578	2134	2509	f	Tn3 transposase DDE domain	PF01526	ATGATGAGCATGGAGACCACCAAACGGGTGTGGCAAGCCCGGCTTGATCCTCGGCGCAACACACCTTCCATTGGAATCTACTCCCATGTAAAAGACCGGTGGGGCATCTTCCATGCGCAGCCCTTTGTGCTCAATGAGCGCCAGGCGGGCGTGGCCATTGAAGGTGTCATCCGCCAAGAAAAGCTGGAGACCAGCCAGCTTGCTGTGGATACCCATGGCTACACCGACTTTGCCATGTCACATGCCCGTTTGCTTGGTTTTGATCTTTGCCCGCGGTTGAAGGAACTCAAACAGCGCCACCTCTTTGTGCCACGCGGCACCAAAGTGCCCGCAGAAATCGCTGCGGTGTGCGAAGCAATGTCGACGTCGCTTTGA
51270	c_000000015578	2481	2670	f	Tn3 transposase DDE domain	PF01526	GTGCGAAGCAATGTCGACGTCGCTTTGATCGAAAAGCATTGGGATAGTCTGGTGCACCTGGCAGCCTCGGTCATGAGCGGACATGCCAGTGCGGTGGCAGCTCTTGCGCGGTTCGGTTCTGCCGCCCAGGGCGATCCAATCTATGAGGCTGGCGTGCAATTGGGGCGGTTGCTGCGTACGGCGTTTTTG
58235	c_000000017830	2637	3315	r	DHHC palmitoyltransferase	PF01529	TGCCTCGCCTGCAGCCCCACGCGATTTTGCCCTCGACTTGGATTGGTTTTATTTTTGATTGACCTGAACAACCCCCCCCGCAGCTGCGTGGCCGAGTTTGATCACCACTGTCCCGTGGTGGGCAACTGCGTGGGTGTGGGCAACCGCCGCGCCTTCCTGGGATACCTGATGACGCTGTGGACCGCTGAACTGCTGTGGCTCCGCCTGGCGGGGCGCTTCTGGTGCAGGTGCTGGGGACAGTCGGGGCAGGTGCTGAGCTACAGGGCTGTTGGGCAGTGCTCAGGCTGGTTTGCTGGGCCCGGCTTGCTGTTGCGACCAGTATTGTTCTCGACGCAAGCTCGCCCTGCTTGTTGCCGCCTGCGGGTGGTGGGTGCCAGCACGAGCATGGGACCTTCTGTC…
38739	c_000000011548	269	509	r	Glycosyl hydrolase family 47	PF01532	ATGAGCTGCACACGCAGCAGGTGCCACCCGGTCGGCATCGCACTGGCGTTCCCTCCCTGCACGTCCTCCCGCCCTCAACCAAGAACCATCACATTTTCGTGCTACGCCCGGCAGGACGCCCACAATCTGCTGCGCCCAGAGAGCGTGGAGTCGTTTTACGTCCTTTGGAAGGTCACCGGGCACCCGCAGTATAGGAGCTGGGCTTGGCAGGTGGGGCGCTATGCGGCAGTCAAGCGTTGA
38741	c_000000011548	1549	2008	r	Glycosyl hydrolase family 47	PF01532	TCTTATTACGAGTACCTCCTCAAGCAGTGGCTGCTGACCGGCAAGTCAGAGGGCTGGCTGCGGGAGCGTTACGTGCAGGCCACGCGCAGCGTGCGCAGCAGGTGCGTACCAGCCCGCGCCGCTGGCCGCTGTTTGCTCATGAGCCCCAGCAGTCGCCATGCGAGCACAGCTAGCATGCCCTCTTGCTCGGACCTTGGTGCTGAGTTGTTTATAGGAGGGATCCCAAGCCACGCGTGTTGCATGGTGTGGGTGTTCTTGGCGCCGCGTGCTTGGCTGCCTTGCAGTTGGATTGAACAAGATGCAAGTGCTCCCTGGCCGACCCTTGCTGGTGGCCACGAGCCTGCTCTTTCGCAGTGCAAGGCCTTGGCAGCTTGCTGTGCCCTGCATGCATCTTGCTTT…
20358	c_000000005848	2	179	f	PPR repeat	PF01535	GACGCTCCCGAGCCCGTGGTCTATACGCCCACCCCGACAGCGCGGCCAGACCGCATCACCTACGGCTCGCTCATTGCGGCGCTGGAGCGCGGCGGGCAGTGGGAGCGCGCTTTGGCGGTGTTTGAGGACATGCAGGCGCAGGGCATCAAGGCAAGGCTGCGGGCTAGGGCTGCCTGA
20359	c_000000005848	195	420	f	PPR repeat	PF01535	ATGCAGGCAGGCTGGGGACGCCCTGCCACCCGTGCAGGCGCCTGCTGTGCGCTGCCCGTGCAGTGGTTCCATGCCCCCCGTTCAACCCGGCTGTGCTGCCTGCAGCCCAACGGCTACATTTTCACCTCACTCGTGAACGCCTGCGAGAAGGGCGGGCAGTGGGAGACTGCGGTGCGGCTGTTCAAGGCCATGCAGGCAAGGGGTGCTGCATGCAAGGGCCGCTAA
57403	c_000000017542	551	950	f	GIY-YIG catalytic domain	PF01541	ATGTATTTCCTGGGACGAGCGATCGGCTCCCAGTTGCGGGCGGCCGGGCGCCCCGCTCCCAGGGGTTCGCTCGTCGCCACGGAAAGCCCCGCGTGCCGTAGGAACTTGCTGATTTTTCCTGAGACTGTTCAAAGCGTCTCGAGATTGGCGGCTGGCCCCGAACCGCCCGACAGCAACCGAACGGTGCTGCCTCCCGCCGGCGCCGCCCCTCCCACCTCTGCCGCCGCCGTGGCAGGGCGCCCGGCCAGGATGCGCGAGTTTTACGGCTGCTACCTGCTGGAGAGCAAGAACCCCAAAGGCAAGGGACGCACCTACGTGGGCTTCACCGTCAACCCGCGCCGCCGCATCCGGCAGCACAATGGCGAGATTGTTAACGGGGCCCATAAGACCAAGAAGTGA
24220	c_000000006999	1172	1283	r	Acyltransferase	PF01553	ATGGTTGCCTTCCTTGATCTGCTGCAGTCGCGCCTGGCGGGAGGCGAGTGGGTGCACATTTTCCCAGAGGGCACCCGCAGCCGCGACGGTCGCATGCTGCCCGTCAGGTGA
20872	c_000000006006	166	955	f	MatE	PF01554	ATGTGCGCGCAGAAGCCCGCCGGGCCTGGTGGCAAAGGTGTGAGTTTTACATTCGCTCTCAGCCTGTCCTCGGTCCCCCGCAACACTCAGACTGACTGGCGCCGCCTACGTGCCGCTTTTTGGTGTGCCGCAGTTGTGCTGGCGACCAGCGTGTTCAACGTGACCGGCCTGGCCGTCCTCATCGGCTTTGCATCGGCCATGGAGGTGCGTGCCCCCCTTGTGGTGCCCTTCCTGGCGTGCACGCACCCCTGCTTGCAGCCCAGCGTGCCGGCCATGCCGCTTCACCCCGGGTCTTGGGGCGGCCCGCGTGCTTCACGAATGAGAGTATGCTGGCAGCACATCACATTCTTACCTCCTCCTCCGCTCCGCCTTGCGCTGGAAGCTGTGCAGACCTTTTGC…
29463	c_000000008636	1973	2417	f	MatE	PF01554	ATGGGCTGTGCAGGCGCAAAGAACTACCGGGCACTGGGCGTGACCCTGCAGAAGGCCATTCTGACGACGCTGGCCACGTCGGCGGCCATCTGCCTGCTGTGGGCGCACATGGAGGGGCTGATGACGGCCGTGGGGCAGGAGCGCGCCATCGCCGCCGGCGCTGCGCGCTTCCTGCTGCTCTGCACCCCCGCGCTCTTCTGCGCCGGCCTCTTTGAGTGCCTGAAGCGGTACCTGATCGGCCCAGGGGTGGTGGCCCCAGTCACAGCCGTCTCGCTGTGCGCCGTACTGCTGGCCCCGCCATTCAACTGGGCGCTCATCTTCCGGGCGGGACTGGGGCTGGACGGCGCAGCGGCGGCCATGGTGGCCACCTGGTCTCCATGCTTTGCATGCTGGCCGCCT…
22930	c_000000006604	4244	4838	r	DnaJ C terminal domain	PF01556	ATGAGCAGGCCGCTACTTTGCTGCCTCCTCTGGCCTTCAATAGCCTTGTGCCTGTGTGCTGTCTGCAGCGTGCCCACCATTGACGGCTCCGCCGAGGTGAAGATCAAGCCCGGCACGCAGCCGGGCGACAAGCTGCGCATGCGTGGCTATGGCGTAAAGATGGACGTGGTGGGGCAGCGAGGGCGGCGTGGCGACCAGTATGTGACCGTGGTCGTACGAATTCCTCGCAGCCTGACGGCGGATCAGCGACGGTTGCTCGAGGAGTACCGCAGCGCTGGCAAGGGCGGGGGCAATAGGAGAAGTGCAGGTAGCAGCACAGGTAGCAGCGCAGGTGGCAGTGCTGGCAGCAGCGGCAGCACCAGTACAGGCAGCAGTGGCAGCGGCGGCAGCGGCGGCAGC…
22931	c_000000006604	5079	5223	r	DnaJ C terminal domain	PF01556	GCCGGCCAGGGCATGCCAGCTGGCGACCTGCTGGTGAACATCGCGGTGGCTCGCTCGCCGGTGTTCCAGCGGGACGAGTTCGACTTGTACGTGGATGTGCCCATCGACATGGTGGACGCCTGTCTGGGCACATCAGTCGAGTGA
8819	c_000000002541	2	791	f	Fumarylacetoacetate (FAA) hydrolase family	PF01557	TTCATCTTCCAGGTGCCGCGGGTGCTGGCCTATATCTCGGAATTCATGACCCTGGAGCCGGGCGACATCGTGCTGACCGGCACGCCGGCCGGCGTGGGCCTGGGGCACAAGCCCGTGCCCCGCTTTCTGCAGGACGGCGATGTGATGCGCCTGGGCGGCCAGGGGCTGGGCGAGCAGCGCATCCACTGCCGCGCCTGGGTGCGTCCCCAAGGCGCCCAGCTGGAGCGGGTACCCGCGGCACGCGCCCTGTGCAGCGGTGGGGCACGGCCTGCCCGGCCCGCTGTTGCGGCAGCGAGCACCCTGGGCCCCGCTGCCTCCCATGCAGGCGGCCAGCAAACAGTGATGGAAGGGTTGCAGCAGCTGGCGGAGCTGGTGGCCCAGGGCGGTAGGCGTATCATT…
55856	c_000000017044	2	1511	f	Pyruvate ferredoxin/flavodoxin oxidoreductase	PF01558	ATTGCAGGTATTGCTCACCTGGTTGCTATAAAATCACGAATCCCATTTGTTCACTTTTTCGATGGCTTCCGTACCTCGCATGAAATCCAGAAAGTTGAATATTTAGAAAATGAAGATCTAGCTAAATTATTGGATTGGGAGGCCTTGAAAGCATTTAGAGATAATGCTCTTGATCCAGGACGTCCTGTAACACGCGGAACAGCACAAAATCCAGATATCTATTTCCAGACCCGTGAGGTGGCAAATAGATTTTATGACCCAGTTCCCGATTTGGTTGAACATTATATGCAGGAAATAACAAAGCTGACAGGTCGTGAGTATCACCCATTTACCTATTACGGATCTGATGATGCCGAGCACATAATAGTAGCTATGGGCTCAATTACCAGCACAATAAAA…
25651	c_000000007425	2307	3012	f	Spermine/spermidine synthase domain	PF01564	GTGCACCCGCAGGCCGCCGCTGGCTGCCCGTCTTTGTGGGCTGGCTGTGACGCTGCAGCGCTGCACACTCTCCCCGGGGCGCAGGAGATGATTGCGCACCTGCCCGCCTGCGCGCTGGGCCGGCCGCCCAAGCGCGCCCTGGTGGTGGGCGGTGGCGACGGCGGCGTGCTGCGGGAGCTCAGCAGGCACGCCAGCCTGGAGGAGATCCACATCGCCGAGATCGACGGCATGGTGATCGACGTGTCCAAGAAATACTTCCCCCAGATGGCCGTGGGATACTCCGACCCTCGTGTGCAGGTGTGCGCGGTGTTGAGTGCATTGTCGGTCAGCCAACCGATCGCGGGGTGTTCTGACTCATTAGTCGGGCGAGCGAGCGCGGGCCAGCTCATGCGTTCATCG…
15696	c_000000004464	1233	1491	f	FAD binding domain	PF01565	ATGGCAGGCGCAGTTGCCACCGGCTCACACAGCAGCAGCACGGCGTATGGCTCGCTGTCCAACCAGGTGGTAGGCCTGACGGTAGTCCTGGCGAATGGCTCTGTTGTCCAGCTCAGCGAGGACTCCGACCCGCACCTCTTCGACGCTATGCGCGTCTCCGTGGGCAGGCTGGGCGTCATCACCTCTGTCACTTCCAGGTGCGGTGCCTGCTCATTGCGCTGCTTTCAATTGCTCGTGAGATATGAACAGACCCATTGA
33198	c_000000009815	1064	1283	f	Natural resistance-associated macrophage protein	PF01566	ATGCCTGCAGGCCTCTTCCGGCCCACGCTGCCGTCCAACGCCATCATCCCCGCTGTGGGCGCGCTGGGAGCCCTGGTCATGCCCTACAACCTGTATTTTGCCTCGGCTATCGTGCAGAGCAGGTGGGCGAGGCTTGTGCCAGGTGCCTGGCCGGCTGCATGCGCTTACGCGCCTGACCGTGCGGAGCCGGGCCTTTTTTTTAGCAGGTACACGCTCTGA
33200	c_000000009815	1959	2253	f	Natural resistance-associated macrophage protein	PF01566	ATGTGTGGCTGTTGCTCCGGCTGCACCTCGGGGCTAGCTGCAGGGGTTGCAGGTTTCAACATCCCTCCCGGCAGGAACACAGCGCGGTCCCTGAGGCCTGCCAGCCGCCGCCTGGCGCCTCACGCGGCGCCCGCCCGGCAAGCAACCACTGCCTGCCGCGCCCCCGTTGCTGCCTCGCAGGTGTTCTGGGCCATTGGCCTGCTGGCGGCGGGCCAGGTCAGCACCATCGCGCTCACCTACGCCGGCCAGCTGGTCATGACGGGCCTGCTGCAGCTGGAGGTGAAGGGCTGGGCG
14529	c_000000004115	2344	2467	f	G-patch domain	PF01585	ATGAAGCTCCCGCCCGGCCACGTGGCAGGGCAGGGCGTGGTCAAGCCCAAGTGCACCGGCGGCTTTGGCGAGCGCATGCTGCGCTCCATGGGCTGGGAGGCGGGCAAGGGCCTGGGCAAGGAG
27391	c_000000007993	2	902	f	G-patch domain	PF01585	GCAGCAGCAGCAGCAGCAGCAGCAGCGGAGCGGCAGCAAATAGTGCTGCAGCCGCCGGCGGGCAACAGCCAGCAGCAACAAGAGACAGTTTCCCGCGCTCCCCGGGAGGGGGTGCGCTACGGCATAGCCCGCAGCAATGTCGGCTTCCAGCTGCTGAAGAAGGCCGGCTGGCGGGAGGGCGCCGGCCTGGGCGCTCAGGAGCAGGGCATGGCAGAGCCGGTGGCCCCGTTCCAGCAGAAGGGCAACCTTGGCCTGGGCTTTGCGCCCAAGCAGCCAAAGCCAAAGCCTGGGGACACCGCAGCGGCCGGGGCCGGCGCTGCAGGGCAGGCAGGACGCGGCAGCACTGGCGGAGGCGGCAGCGGGGGGCAGGAGCAGAAGGAGAAGCGGCCGCTGCCAGAG…
40070	c_000000011987	2420	2660	f	G-patch domain	PF01585	GTGGACCTTGATGAAACCGAGTGCGCCTCCATGGAGGTCGCCATCCCGGAGAGCAACGTCGGCTACCGCCTGCTGCAGAAGCTGGGGTGGCGCCCCGGCGGCGGGCTGGGACGCGAGCAGCAGGGCCGTGTGGACCCGGTGCGGCTGGATGCCAACGACACCGGCACCCGCATCGGCCTCGGCCGCAAGGAGGTGCGGAGCCTGCCGCGCCTGCTGCCCGGCCCGCTGCTGGTTGCATGA
58516	c_000000017930	0	171	f	G-patch domain	PF01585	CTGGCAGCGATTCCCGGGCTGATGCCTGAGGAAATGGTGGCCCCCGTGGCCGAGAGTGTGGGCATCCGCCTGCTGCAGAAGATGGGCTGGCGGCAGGGCAAGGGCATCGGTGCGCACGGAACCTGCGAGGCGTGCAGGGAGCTGAGCTTGCATTGGTTGCATGCTGGATGA
5383	c_000000001566	1533	1698	r	Flavin containing amine oxidoreductase	PF01593	ATGAATGCTTGTCTGAGCAGGGGTGGCGCCGCTCAGTTTGTTGACCACCTCAGCGGAGAGGCCAGGCGGCTGGGCGGGCGGCTGCTGGTCCGAACACCCGTATCAGACATCTTTCAGGGGCCTGACGGCGTGACAGTGCTGACTCACAACCCCGATGAGGAGTGA
19328	c_000000005541	1359	1605	r	Flavin containing amine oxidoreductase	PF01593	GTGCAGGCCCGCGACTTCCCCAAGCCCGCATTCGAGGAGGAGAAGACCTTCCAGGAGATGGCGGCCATCTCGGCGGCAATCAAGGCAGCGCCGCGCCCGCAGAACCCGCTGACGGTGGTGATTGCCGGCGCTGGCTTGGCGGGTCTGTCCACTGCCAAGTACCTGGTGGACGCGGGCCACAAGCCCATCATTCTGGAGAGCCGTGACGTGCTGGGCGGCAAGGTGGGCTTTGAACCTGGCCTCTAG
40315	c_000000012055	802	1042	f	Flavin containing amine oxidoreductase	PF01593	ATGCAGGTCACCTCGATCGACTCCTCCAAGCCAGGTTCCATCGCAGTCGCTGTCCAGGGCAAGGGCACGCTGACAGCGCAGCGGGTGGTGGTGGCGGTACCGCTGGGCGTGCTGCAGAAGGGAGCCATCCGCTTCCTGCCCTCTGGCCTGGCCCCCGCCAACGAGGCGGCGCTGGGCCAGCTGGGCATGGGCCTGCTCAACAAGGTGGGGTGGGTGGCCTTCATGCGATGCCCTGGGTGA
47859	c_000000014455	543	939	r	Glycine cleavage H-protein	PF01597	GTGGTAGAGATCAACGAGGGCGTGATTGACGAGCCCGAAGTGGTGCGTACACGCTTTGCTGCTTCCCCAGCTGAGAGGGGCTGCGGCATGCGACAGCTGGCAGCATGGCTGGCAGCATGGCCGGTGCAGCAGGCAGCACGGCTGGTCCGGCGCGAGGACCCGCGGCGTGCACACCACGGCATGCCGCCCTTCTGGGGGCACGCCCACAGGCCGTGCCTTCACGCCCACAAGCCGTGCCTTCACGCCCACAGGCCGTGCCTCCTCCTCAATCCATCGCAGGTCAACTCGGACCCCTACTGGGACGGCTGGATGATCAAGGTGAAGCTGAGCAACAAGGGCCAGCTGGACGAGCTCATGGACGCCGCTGCCTATAAGTCATTCTGCGAGGGCAAGTGA
47860	c_000000014455	947	1310	r	Glycine cleavage H-protein	PF01597	TTGTCGTCCAAGCGCAACTTGCCTGCCCTGCCACAGGCGGAGCTGGGAGACCTGGTGCACATCGAACTGCCTGACGTGGGGTCGACTGTCACCGCGGGGGAGGAGTTTGGCGTGGTCGAGTCAGTCAAGGTGCGCAGCGAGCCAGACAGGCGGGGCAGGGGCCAACAGCGCCTTGCTGTGGCTCCTTCTTTGCCCACATGTGCAGCAGCACATGTGCGGCAGCAGCACTGCCGCCTTCTTCAGCGCCGCCCCGCGTTGCTGGTATGGCCGTCGGCGGGCGCTGAAGAATACGTGCATTCACAGCAGCTGCTGCCCTGGCCCCTCCCGCGCCGCAGGCTGCCAGCGACATCATTGCACCCGTGA
47862	c_000000014455	1509	1731	r	Glycine cleavage H-protein	PF01597	GTGCCGGCAGCACTTGCGCTGCCGTTCTGTCGCAACCGCCCAAACCTCAGCAGCGTTTCGACCCTGCACTCTCAACTGCTGCCTACAACGTCCACAGTGCCCAACGAGCTGAAGTACTCCAAGGAGCACGAGTGGGTGCACGTGAAGGAGGGCGACATCGTGTCTGTGGGCATTACCGACCACGCCCAGGTGCGGCAGGCTGGCAGGTGCAGCTCCCGGTGA
43326	c_000000013022	687	1539	r	Adaptin N terminal region	PF01602	ATGCTTGCGCCCTGCCCCCTGCCCGTCTGGCAGCGCGTGGGCTACCTGGGGCTGATGATCCTGCTGGACGAGCGGCAGGAGGTGCTGATGCTGGTGACCAACAGCCTGAAGAACGACCTGAACAGCCGCAACCAGTACACGGTGGGCCTGGCGCTGTGCGCGCTGGGCAACATCTGCTCAGCAGAGATGGCCCGAGACCTGGCGCCCGAGGTGGAGCGACTGCTGCTGTCGGCCAACCCGTACCTGCGCAAGAAAGCGGCGCTGTGCGCCAGCAGGTGGGCTGCCCGGGCCAGGGCTTGCATGCAGGCATTGCCAAGGTGGCCAAGGGCGCATGAGCGCTTCAGACTGGGCAACACAGCCAGCCGCTCCCTGCTGCGCTGGCTAGTGAGTGGGGCTTAC…
41584	c_000000012441	1425	1863	f	Protein phosphatase 2A regulatory B subunit (B56 family)	PF01603	ATGCTGGTGCATTGGGTGCTGCAGCTGGCGGTGCTGCCGGCGCTGCATCTCGCACCCACCTCACCTCACCCCACCGCACCCGCCCGGCCGCTCCGCAGAGCCGCTGCCGGCGCTGCGCGATGTGCCGACGGGGAGAAGCAGGCGCTGTTTGTGCGCAAGCTGCACCTCTGCGCCTTCTCCTTTGACTTCACCGACCCCACTGCGCACGTGCGGGAGAAGGAGGTCAAGCGGCAGACGCTGCTCGAACTGGTGGATTATGTTAACAGCGGCAGCGGCAAGTTCAACGAGCAGGTGGGTTCTGCCACCGGCCGGCTGGTGGCAACAATCGCCGATTGTTGTCGCCCAAGCAACGAGCAGCCTCCCGCTGGGGTCCTGGCGGGTCCTGCGCGGTGCGCTGGC…
39661	c_000000011847	2966	3356	r	Chitin binding Peritrophin-A domain	PF01607	ATGATCAAAACCCGAGCTAAACCTGCGCAAGTGTACGGGCCTACAGACAGTGCCAGCAAGGCAGGCCCCACACATATTTCTCGTTATGCATTTGGACTCCCACCTATTCGCTCTTACATTTTCCCCAAAATGCGATCGACGCGGACGCGTCGCAGACCCGGGACAGTCTGCCTTTTCACCCTTGCCAGCCTGTTCTGGACAGGGGCGCGCGCAAACAGCGATGCTGACATCCCTGAGCAGCTCTGCGCTGGAGAGGCAGGTCAACTTGCCATCCGCAAGCGGCTAAACGACACCGCCTTTGCGGTCTGCCTGAAGGGCGCGGTGTGGGATGTGCTCTCCTGCCCTGACGGCCTGGCCTTCAACGACACATCCGAAGCCTGCCAGCCGTGA
41270	c_000000012336	1205	1541	r	Transposase DDE domain	PF01609	ATGCGAATGAAAGAAGATCACATGAAAAACGGTCAGCTCAAGGCGGCTTACAATGTTCAAATTTCTACAGAAAACCAAATCATCACCCATTTTTCAGTACATCAAAAATCAACCGACTTTACCACTCTTGAAAGTCATTTAGAAGGTTTTAAAAACGCTTATGATAAAACCTCCAAACAAGTTATTGCTGATGCGGGTTACGGAAGCGAAGAAAACTACCAGATGTTGGACCAACAGCAAGTGGAGTTTTTATCCCCTATAACATGTATCGAATGGAACAAAAACGCAAGCATAAAAACAATCTGTTTCATGCTCAAAACCTCTACCACAACATAG
42402	c_000000012714	2058	2334	f	3'-5' exonuclease	PF01612	TTGCTCCTTGTACTGTGCCAACACCTCCAGGTGGTGCATGGCAGCGGCAACGATGTGGCCTGGCTCCAGCGCGACTGTGGGCTGTACCTGGTCAACATATTTGATACCGAGAAGGCGTGCCAGGTGTGCTTGGGGGTTGTGCCTCGCAGGCATGCAAAAATTTGGGGCCGTTCGCCCTTTTTGGTATGGTTTGTGCTACATCTGGAGCACTGGAAGTTTTGTAAGAGCTGCAAGAGTGCTGCGATCCACTCCCAAGCCCCAGCTCTGCTGCCAACC
17125	c_000000004898	2966	3233	f	Flavin reductase like domain	PF01613	GTGCACGTGAAGCTGCTGTGTCCACTCGTGTGTGGCGTGCAGGGCCTGCACATGTGTTTTGCCTGTGCGGTGTTTGCCGCTCTACTTTATCGCCGGCTCTGCTCCCACGGCGTGCAGGTGAAGCCGCCTCGAGTGGCCGAGTCGGCGCTGCACATGGAGTGTGTGCTGCGGCACAGCTATGAGCTCAAGGACCCTCGCAGCGGCAAGGCCACTGGCACCATTGTGATTGGAGAGGTGCTGCTGATGCATGTGCACGAGGGTGTGGCA
18619	c_000000005352	988	1156	r	MutS domain I	PF01624	GTGCTGCTGGTACAGCACGCAGGGCTCAACCCGATGGGGGCGGGCAACCCGCCACGTGCCGGCTGCCCCCGCCAGAACCTGCGGCGCACAGTGGAAGACTTGGTCAATGCTGGGCTGTCGGTGGCGGTGTGCGAGGAGGCGAGCGGGGGTGGAAGCCGTGGGAGCTAG
45013	c_000000013522	1356	2217	r	Ribosomal protein L35	PF01632	ATGCTGTTGCGCAGCCTATTGTCTGGCCTCAAGGCCCTCTCAGGCAGCGGTCTGAGCGCCGCTGCCGGGCGGGCAGGCACCCTGGCGCTTCCTGCCACCGTGTCTGCTGCTGCCGCCGCTGCCTCCACCACCCCAGCCGCCTTGCCTCGCGGCTTGGCCACATTGTGCAGCAGCTGGAGCAGCCTTGGCAGCCTGGCTGGAACACGCTGTTCAGCTCGGCTAGGCAGCATGGCCTCTCAGGCGGTGCTAGGCAGCAGCAGCGGCGGCAGCATGTTGACTGCGGAGGTGGTGGCAGGAGCCCGCACCGCTCGCAGCGCAGCGCAGCACCAGCTGCTGCAGCAGCGGCCGCGCACCACGTCAAGCCATCTCAAGGTCAAGTTTGCAGGCGGCAAGATCAAG…
57151	c_000000017456	343	565	f	Ribosomal protein L35	PF01632	ATGAGCCTGAGCAGAACATGGGTGCGTCAGTGCGCACCGACTAGGGCGCACATTTTTCGGCTGGGCTCACTGCCCCTATGCCCCCCTCATCTCCACCCACCCCCGCAGTCTGCCGCCAAGCGCTACAAGGTGACCGGCTCTGGCAAGGTGATGGTGCGCCGCGCCGGCAAGCAGCACCTGAACGAGAAGCAGAGCCGCAAGACCAAGCGCAACCTGAGGTGA
22276	c_000000006411	972	1896	f	Choline/ethanolamine kinase	PF01633	ATGGCGGCGGCGGCGGAGACTTGGAGCCCTGCCGCAAGGGGATGCGGCATCAGAGTGCTCGTGGATGAGGTGCTGATGGACCCCAAGTCGGCGCTCTCGGAAGTCCTGCGTGCCACGCCGGGCTGGCAGGTGCGGCTGTGCGCAGCAAGTGGCAGCTGCCGGCAGGCCGGGCAGGCCACTCCTCTCTCGCCACAGAAGGATGTCCAGACTCCCCCACGCCCCTTGCCTGCAGCCGGGCGCAGCAGAGGCAGCCACGGTGTCGCAGGTGAGCGGCGCAATGACAAACCTGGTGTACCGCTGTACCACACCAGGCCCCACCAGCAAGAACGCGTCGGTCATCGTGCGAGTCTTTGGCAGCGGCGGCAAGCTGTTCAGCCAAAAGGTGAGGCCTCGCGGGGG…
22277	c_000000006411	1974	2274	f	Choline/ethanolamine kinase	PF01633	GTGCAACGAGAGTTGGGGCCGACCCAAACGGCGGGTGCAATTTGCATGAGGCCTTCCCTCCGCGGCTTTCTGCTCCAACGCCTGCTGCTCAGCCCTTGGCATGCTGTGCCATTGCTCTGGAACTATGTGCTCGCCTGGGCAACCAAGAGCTCAGGCTTTCTTTCCACCCCATGCCGCCGTCTGCAGCTGGCGCAACTGGAGGCACACCTAGCGGCCCGCTTCCCTCTGTGGGTGGGGTTCTGCCACAACGACACACAGTATGGCAACATGCTTTTGTTTGGCAGCAGCAGCAGCAGCAGC
40110	c_000000012000	1372	1894	f	Choline/ethanolamine kinase	PF01633	ATGTGTCACCAGGCTGTCGAGCGTGTCATGCAACTGCAGAAGCAGCGGACATTTGCCACATTTGACTTCGCCACACTGCGGGCAGAGGTCACTCATGTGGAAGTGGCTGTCGCTGCTGCCAACAGCCCCATTGTTTTTGGTCACAATGATCTGCTTTCAGGTGAGCCATGCCGCCTCTCAACCTCACTGTACATGGCATGCCTGCATCCTGCTTGCATGGGCAGAAGAGCAATGAGCATCCTGGGCTGGCACGTATTCGCATTGACGCATGTCTGGGTAAGCGGCTTGCTAGCTGCAGGCAACATCATGGTGCCATTGAATAATGTCTCTGGGGATGCAGCAGCAGCAGCAGCAGCAGCAGCAGCAGAGGCAGCTGACAGTAGCAAAGGACCGGGCAGC…
37332	c_000000011086	1	349	r	HxlR-like helix-turn-helix	PF01638	GTGGATAGGCCTGCCGGCACAAACTGGAGCAGGCCGCAGGCGACGCGACCACAAGCGCCCATGGGACCAGGTAGAGATTTGACTGAACCCGACATTCGATCCCTGATCATGGGCAATCCGGTCGCACGCGCCTTCGCCATCACCGGCGACGCCTGGACGCAATTGATCATGCGCGAAGCCTTCTATGGCGTGCGCCGCTTCAGCGTCTGGCGCGAACGCCTGGGCACGCCGCGCAGCGTCCTGACCGATCGACTGCAGAAGCTGGTGGCCGCCGGCCTCCTGGCTCAGACCCCCGTCGCAACGAGCGCGCGAACGGAGTATCGCCTGACCGAGATGGGTCTGGACATG
25817	c_000000007471	733	1363	r	SelR domain	PF01641	ATGGAAGAGCCCTGCAGGCAGAGGGGCATCAGTGCGCTGTTGTGCCTAGAACTGTCGGCTTTTGCAGCAAGCAAGAAGGGGGGGTTCCTCTTCAGCAGGAACTGGAAGCTGAGAGGCAGGGGCCCTTGCGAACTGAAGGCCGGGCACACCCGGTGTGCCTCCCACGAAAAGCTGCTGATGCCTGCCTGCCTTCCCGCCTGGGCGTTCGCGGCACCTCTGCAGCCGCGGGTGGAGGTGCTGGATGCTCGCAGCGGGGCTCACCTGGGTGAGGCACTTAGGGGCCAGCCAGGCGCGCTGTCAAGCGCAGGCGGGGGCTGCCCTGGGGGGAGAGGAATGCCTCCAAATTCCTGTAGTGGCCCATCCTGGAACGCTGCCGCTGGTGCCTGCATGCCTGGCGGC…
52887	c_000000016106	1	340	r	SOR/SNZ family	PF01680	ATGGATGTGGTGACCGCTGAGGAGGCGCGCATTGCCGAGGAGGCAGGCGCCGTGGCGGTCATGGCCCTGGAGCGCGTGCCCGCCGACATCCGCCGCAACGGCGGCGTGGCGCGCATGTCCGACCCCCAGGTCAGCCCCGCCGGGGCCCGCCTGCATCGGGTCTGCGCCCCACAACTGCCAGCCAGCCGGGCTGCCCGCATGACCTTTGCGCATGTTTGTTCCTCAGCTGCGTTCCCAGTGCAACGCTGTGCCTCCCGGGTTGTGGACGCGCACTGCATGCCAGCTGGCCTGCCCATTGGCGACGGCATTACGTCGCACCTGCCCAGCGTCGGCCCTTGC
27154	c_000000007914	634	1231	r	Rhomboid family	PF01694	GTGAAGCAAGCTGCCCAAGCAGCTTTCAGCAGGGAATTGGTTTGGGCGGGCGCTTTCGCGGCCATGTGGCACTGTGTCGACTCACCTACTACCAGCCTGCCCGCTCCCGGCAGTCCCCTCTCTGCTTCAGCACCCCTGCACGCCGCTCTGTACCTAACAGGGGGCTCGTCCTTGTCCATTTTGGGCGCTTGTCTTTGGTCAGCTGTGTGCCGCAGTGCGTGTGCTCACCTGGCCCCTCACACCGCTGCCGCTGCCCCGCAGGTGGGCATGAACGCGCACCGCGTGCTCGACCGACGCGAGTGGCGCCGCCTGGTCACCGCCCCCCTGCTCCACGCCGACCTGCCCCACCTCGCCTCCAACTGCACCGGGCTGGTCCTGGAGGGGCTGCCGCTGGAGCGA…
29312	c_000000008595	391	739	r	Rhomboid family	PF01694	GTGGGTGCCCAGCAGCTGTCAGCGCTGGTGCATGGCCAGCACAACGCTCGGCTGGCCATCGCTCAGTGCAGCTGGCTTGCCCTGTGGGCCCCCTTCCCCTCGCCCACAACCTGCCGTGGCATCATCCCCCACCTGGCCCTGCCCAAGGTGGTGTCCCAGCGAGAGCTGTGGCGCTGCGCCGCCTGCCAGCTGTCGCACATCGACCTGCTGCACCTCCTCTTCAACCTGTCGGCTCTGTGGTCCATAGGTGAGGGGCTTCCGGGCACGCCCAGGACTGCATCGCCGCAGGGGGTTGCACCCAGGACGCCTGGCAATAGAGCTGCGCTGCGCTCTGCACAGTCCCATTAG
6928	c_000000002011	1802	2408	f	IstB-like ATP binding protein	PF01695	GTGCGGGCTGCCTTGCGGCAGGCAGGCGGCTGCCTGCAGACAGCGCGCACGCTGTGCTCCCGCCTGGCATCGCAGCAGCTGGCTCGGGCAACCGGCCCGGCGGCACCCCTGCCTTTGGCCCTCAGCCCAGCCCACGCGCCGCAGCAGCGGCAGTGGTGGCCCCGGAACGAGTTTTGCGCAAGCAGCATTGTCGCTGTTGCCTCGTCTGCACCAGCAAGGTTCCCAGGCAACAGGGCCAGCATCCACACTAGCCATTACCAGCGGCCAGCCTTGGTGCCACACCAGGTGCTGCCCCTGCCTGCCCAGCCGAGCTACCGACGACTCCTCAAAAAGTATACAAAAGTCGACCTACTCATCCTCGATGAATGGCTATTGACCGACTTGACGACTGACGAGGCG…
51229	c_000000015566	174	924	r	Queuine tRNA-ribosyltransferase	PF01702	ATGCGCCCGGCGGTGGCCGCCGCTTCCTTGCTCTGGACGCACCGCCACGAGTGCTTGTGGCCACTGCCCGCGACCCTGCTGTCTACGAGTACGTGGGAGCCCTGCGGAAGGCCACCAACGAGGGGGCATCAGGTTGGTGCTGTGACGCAACAAGGTGCCGGGCGTTCAGGGCGTTGCCGGGGTTCCAAGCCGCCCAGGCAGGGCGCCTGGCAAGCTCCTGCTGGCGTCACTCCTAGCCAAGGTCCATCGCTCTCCTGGCTGGCTGGCCCAGTGCCACCTGCCTCAGACACCCAGCCACCTGGTTTCTCCGTCCCCGCCCCTGCAGTGTCCATCCACACTGGCGCCGCCACGGTGACCCCACAGCAGTATGTGGAGGCAGTGGCGGCGCTGCAGCCCGAC…
31212	c_000000009207	351	1077	r	UTP--glucose-1-phosphate uridylyltransferase	PF01704	GTGCCTCTTTGCCTGCCTAAACCCGCAAGCGGGCACTGCCACCAGCTGCAGGTGAGCCAGCTTCCCGGCAGCCGGAAGCAGCGCTCCGTCCAGGTCCCTGACAGGCAGTGCCAGCTCCGCCCTTGCTGCTGCAGGTTCCAGACGCCGACATCGACCCTGTACAGGAGCTGCCGCGGCTTGAGGATCTCAAGGCCGAGGGGGCTGACATCAAGGCAAGGGCGGGGTGGGGGGAGGCACAGTGTGCACAGCAACGATGGTTACCAACGCACGCAAGCATGGTGGCAAGGCGCCGAAGCTTCTGTACGCGGGCAGGAAGATAGCTGCCGCGCGCGGCGATCTGCTTCCTCTGGTTTGCAGGAGCTGCTGCGTCAGACGGCGGTGCTCAAGCTCAACGGCGGG…
3380	c_000000001008	1055	1361	r	Transcriptional regulator	PF01709	ATGCCGCGTGTGCGCCTGTGCCGTCTCTGCAGGCGCTCTGCCAAGATTGCAACCCGCAAGAACAAGGCAGACGCGGCAAAGGCCAAGCTGTTTGGCAAGATTGGCAAGCAGATTGCGCAGGCGGTGCGGCAGGGCGGCCCCGACCAGGTGGCCAATGCGCGCCTGCGTGAGGCGCTGGCGGCTGCCAAGGTCGCGCAGGTGGGTGGCCCGCTGCCAAGCAGTAGCCGGCAACTGGTTCTGCCAGCCCTGCTGCAGCCTGCAGGCGCCCAATCACTGCCAGCACATCACTCGGAGCAGCAGAATTGA
48859	c_000000014769	0	348	f	Smr domain	PF01713	AGCGGCGGCAGCAGCGCAGGCAGCCTGAAGGCAGCTGCAAAGCAGCTGCGTGCGCGGGGCTCGCTGAACAGCGGCAGCGGCGACAAGGGGCCCAGCCAGGCCGTCACCATCCAGACCAGCCGCAACACTCTGGATGTGCGGGGCCTGTCTGGCGAGGAGGCGGCGGCAGAGGTGCAGTCGGCGGTGCTGTCTGCCCCCTCCGGCTGGGTGCTGTTTGTCGTGCACGGCGTGGGGCGCGGCCTGGTGCGGGCAGCAGTGCTGGAGCAGCTCAAGCGGCTGCCGCGGGTGCAGAAGTACGAGACGGAGGAGAACAGCAAGGGCGGCTGCACGGTGGTCACCATCAAGTGA
5970	c_000000001730	1592	2024	f	IPP transferase	PF01715	GTGAGGAAACGCAGAACCCTGCTGACTCTGCGCTTGGAAAGTTCTCCTCGCAGCTTCATTTTCACACAGGCGGCGTGCAGGCGCACCAGGAATCCCGCCAGCAAGCGCCGCAGGGCTCCGCTGCCCCAGCTCGCACTCACGGCCAGCTTGCCGGTTGGTTTGGTGCCTGTGCAGCGAGGCAAGGTCCCCATCGTGGTTGGCGGCACCGGCTTCTACCTGCGCTGGTTCATCCATGGCAAGCCAAACACGCCGGTGGCCACGGCGGCCAGCGAGGCAGCAGCGGCGGCGCGGCTCGAGCAGGTAGGAACTTGCAGGGTTATGCAAGCCTCCCAGGAGTGCATACTACTAGCTGCAGATGCTGTCGAGAGGGACGCTCCAGCCATGTGGCTGTGGTATAGA…
18554	c_000000005336	1653	2241	r	Manganese-stabilising protein / photosystem II polypeptide	PF01716	TTGCAGAACGCTTTTTTTATTTATTCAAGGATGGCAGTCGTTCTTGAACGATCCTACCATACCTGCAGGGCAACGCTGACGGCTTTGGCGGCGAGTTCCTGGTGCCCTCCTACCGCGGCTCTACTTTCCTGGACCCTAAGGGCCGTGGCGCTGCCACCGGCTACGATAACGCTGTGGCGCTGCCTGCTGCTGCTGATGCCGGTGCGTGCTCCGAGACTGGCTGATGCCCAGTTTAATTGGTGGAGCCTGCACTGCTCAGGGTTGGTGGTCTGGGACAGGGGCTCGCTTGCTCGTCACTTCATGTGTTACAACTACCCTGTGACCTGTACACAACCGCAGCAGTACGCACTCAGAGAGCGTGGCCCTTTGAATGCCCCTCCTCTCCGTGCAGAGGAGTAC…
18555	c_000000005336	2294	2453	r	Manganese-stabilising protein / photosystem II polypeptide	PF01716	GTGGACGGCAGCGGCAATGTCCAGCTGAAGGAGGCGGACGGCCTCGACTACGCCCCTGTGACCGTGCAGCTGCCCGGTGGCGAGCGCGTGCCCTTCCTTTTCAGCATTAAGGAGCTGGATGCCAAGGTACGCGTTCGACACACAGAGGCAACGGGCTAG
36453	c_000000010814	3519	3921	r	Nucleoside transporter	PF01733	GTGGGGGCAGGCCTGCTGGTGCACTATGCATGGCGTGCCTGCCTTTGGTCAAGCAACTGTGAGGCATTCACAAACACGCATCAGCTTGCCCGTCACTGCTGCTGCAACCTGGTTGTTGTTTTGTGCAGCAATGAACGCACGATCCTGGCCGCCACTCTCCTTCGCGTGCTCTTCATCCCGGCATTTCACTTTGCGGCAGTCAGCGGCGCGGGGCCCGCAGTCATCGGTGCGCTCACCCTGTTGCTGGGGGTCAGCAACGGGTATCTTACCGGCTGCGCTATGGTTGCTGCCCCCTCGCTGGTGCCGCCTGCAAATGGCGAGCTGGCAGGCAACATGATGGTGCTCTTCCTCATTCTGGGGTTGTGCATCGGAGCAGGTTGCGGTTTTCTGTGGCTTTTG…
31957	c_000000009441	980	1262	r	STAS domain	PF01740	ATGCCCCTCACCCCACCCCACCCAAACGTCTGTGCTTCTGCAGACATTGACGCCACTGGCATCCACTTTTTGGATGACCTGGTTGATGAGCTGCAGCATGAGGGCGGCATTACGCTGGTGCTGGGCAACCCCAGCCAGCGCGTGCTGCTGGCCCTGAAGCGCGCGCACCTTGACCGCAAGATCGGCCGCCCCAACATCCACGTGCACATGGCCGACGCGGTGGTGCGCGCCCGTGCTATCGCCGACTCCAAGCTCAAGCAAGAGACGGTGGAGGGTGTGTGA
5969	c_000000001730	888	1596	f	Isopentenyl transferase	PF01745	ATGCTGGTCTCCGCGCACCCCACTCGCCACACCCTGCTGCGACTGCCTCACACTCGGCTGGCAGCACTCAGAGCATTGGCGTCCCGCGCCGCCGCGCAAAAGGGCATGGCCGACACCGCCGCCGCCAGTGCTGCCAGTGGCGGCGCAGGCCCAGCACCTGCCCCAGCACACACCTCAGCAGCCCACCATGCTTCCGCCGCCCTGGGCGACGGCAGCCGCCCCAAGGTGCTCATCCTGACGGGGCCCACAGCGGTGGGCAAGACCAAGGCGTCGCTGGCGCTGGCGGCAGAGCTTGGAGGGGAGATCATTAGCGCCGATTCGGTGCAGGTCTACAGAGGCCTGGACATCGGCTCGGACAAGGCAAGGAGCAGGGCATGCCGGCAGGCAGACAGCGCGCGA…
14372	c_000000004067	1610	2231	f	MYND finger	PF01753	ATGAAGCAATCGGCCTTGCTACACTGCACTGGTTTTCCCGCCCAATGCCGCAGAGCCCACGCCCGCTGCCTGCTGGAGCTGACCGCTGCCGTGTCGGCGCTGCAGCCGCACACTCTGGGATGCCAACAGCGGCGGTGCTTCAGTTGGCTGCAACCCAACAGTGCACGGCAGCGCGCCCTGGCTGCCATGCAGCTTTGCGACCTCGGCGATGCTGGTGGCAACCTTTTGGAGCATCCCACCTGGCTTTCCGAACAAGTTGTGCTGGCCAGGCTCGCTCATTGGCTGAGCAGTCCGGCAAGCCGTGAGCTGCTGCCGCCCCTGCTGGAGTGCCTGCTGCCCCCTGCCGAGGCGGCAGGCCAGGAGGCAGCCCCAACCCCTGTGCCCCCAGCAGCTGCAGTG…
16370	c_000000004670	0	378	r	MYND finger	PF01753	GTGCTTTGGGCCCGCGCCACTGCCGCCTTTGACGCCGCCACCAACGTTTTCACCTGCTGCCTGTGTGGCTGCTGCAGTCTGCCAGTGCTTGTCACCCTCCACCTGCTGCAAAACCACGATAGCAAGGCAGGTGGCGAGGACGCGCCGGCGTGGTGGCACAAGCACGCAGCCGCCATGGGTAGCGGGGGCGGCGGCGGTGGCGCTGGCGCAGCCTATGGCGGCAAGCTTGTGGGAGGCTCTAGGCAGATGCCGCAGCTGGACAAGTGCGCCCAGTGCGATGTGGACAGGCCCGCATACCGCTGCAAGGGATGCAGCAGCGTGGCCTTCTGCTCAAGGGACTGCCAGAAGGCGAACTGGCTTGCCGGGCACAAGCGGGAG
21097	c_000000006070	483	849	f	MYND finger	PF01753	GTGAAGCCCCTGGCAGACCCTGGGCTTCTTGAATGCATGTCTGAGCACGAAGCGTTGCCAGGCAAACAGGAGGCGGCCGACAGCCTCACTGAGCAGGCAGTTCAGCGAGCTCAGGCGCTGGCGGCCCTGCCACGCTGCGCCCACCTGGCCTGCACCAACCTGGGCGGCGCCAGCGAGGCTCAGCTACGCATGCGGATGTGCAGTGCCTGCCGAGTGTCGCGGTACTGCTCCGCCACCTGCCGGCTGGCCGACTGGCGGACCGGACACAAGCGCATCTGCGCTGCGTTGGCAGCTGCACAGGCAGCAGAGGAGCCCATGACCCCACAGGGCGCAGCAGCCGGGGGCGAGGATGCAGTCCCACACTGA
25347	c_000000007337	415	925	r	MYND finger	PF01753	ATGGCTCAGCTTCCTGGGGCTCGCATGCAGCTGATCCTGATCGTTTGGCCCTCTGAGCAGCTTTCATCCTGTGCCGCTACAGAGTTCAAACCCCTGTCTGTTGCTGCAGTCTTGGTCTGCAGCCTGGCATCCGCCCTGGCGTGCCTGGCTCTGCGGCCCCTTAGCTTCAGCCTGACCATCATATGCGGGGTGCGGAGCCTGCACAGTGAGCCAGACGCAGGCAGGGAGCTTGCTGTTCAAGAGGCAGGAAGTGGCAACCAGCACTCACAGCCGTTGTTGCCTGCAAGGGAGCCCCTGCAAGAAGCAGCTGCTGCCGGGCCGACCAAGCAAAGCCGCCAGTGCGCAGCCTGCGGCGCGGCAGCTGGCAAGGGCGTCAAGCTGCGCACGTGCGCCCGCTGC…
39567	c_000000011815	869	3515	r	MYND finger	PF01753	GTGCAGGGCGATAGGGTGGCCGCGCTGCTCCGTCGCCTTGCTGCCAGCGACGCGCCGCCAGAGGACGTCAGTCCGACCCGCTCATGGACCCTCCTCACCTTGGGTCGCCCTGCTATGGTGATACCGACCTTGCTGCACAGTCTGGAGAAGCGGCAAGCACGCGAGGCGCACCTGAGCAGCGAGCAGCTGGCAAGCCTGCTGGCGTGGCCTGCTGCTGTGGTTGCCACAACACCCGTGGTGCTGCCCTCCGCTGCGCGTGCCGTGCACGGCCAGCTGTGCAACGTTACCATGTCTGTCGCCATAGACCACTTTTATTTCCTGGCGAAATGCAACGTCGAATCAGCCGTGCTCGCTGCAGCGCGGGAGGAGGTGCAGCAGCAGCTGCCGGCACTAGTCCGG…
49949	c_000000015141	1833	2538	r	MYND finger	PF01753	GTGGGCTTTGAGCAGCCCGTCAGGAGAGTGAGTGGTATCGTCCCTGCATGCGCGAAATTGCAGGTCTTGCCACACAGCTGCCGTGGTCTCCCCCACCAACGCCGCAGGGCCCACGTCCGCTGCCTGCTGGAGCTGACCGCTGCCGTGTCGGCGCTGCAGCCGCACACGCTGGGCTGCAAACCCCGGCGGCGGCGCGTCAGGTGGCTGCGGCCCAACACTGCGCGGCAGCGCGCCCTGGCTGTCCTGCAGCAGCTGACGACGCCCCGCTTTGCCCGGCAGTGCGGCCTGGGCACAGCTGGCGGCAGTGCTCTAGATCACCCCAGCCAGCCTTTGGAGCAGGCTGTTCTGGCAGTGCTGGCCAGTCGGCTAAGCAGTCCAGCAAGCCGTGAGCTGCTGCTG…
54774	c_000000016688	1610	1880	r	MYND finger	PF01753	ATGCACTGGCACCAGGCAGTCTCTGCCGGCAGCCCGCTCCCGCCCTTCACCCGCCCTGTCGGTTCCCAGGGCGCCGCGAGCGTCTGCATGATGCCACCTCCGTTTCCTGGCCCCAGTCCAAACGCTTCCCCTTCTCTGCTGTTTAGGCGGTGCAAGGTGGCCTTCTACTGCTGCGAGGAGTGCCAGGTGGAGGACTGGGCTTTCCACAAGGTGGACTGCCCAAAGCTTGCCGAGGAGTGGGCGGCAAAAAAGGCAGAACGGGGCTGCTGA
58479	c_000000017917	1392	2070	f	MYND finger	PF01753	ATGCAGGAGGAGCCGGACTGGCTGCTGTGCACAGTCCTAGCCGATGAGCGGTCGGCACCTGGACTGGCGGCGCACCTGGTAGCGGGCGGCACCCTCGAGGTTGTTGCCAGCGGGCTGCCGAGGAGGCCCGGCCCGCACAGGGCATCACCGCTGCAGGCCTTCCTGGTCGCGGCAGCAGCGGCAGCACTGGAGGAGGTGCAGCATGCCGGCGCCACCGAGCTTGGTACTGCTGGCACAAGCTCTGACATTGCACAGGCAGTGCAGAAACTGTTGGGTAGTCTGGAGCAGCTGCGGGCAGCAGTTGCGGCGTGGTCAGGCGACAATCAACAGCCAGAATGCTTGCGCCCTGCCCTGCAGCGCGCCCTGCCGCCAGCAGCCCAGGTGGCAGCCGCGCTGCAG…
36699	c_000000010891	265	598	r	Glycosyltransferase family 25 (LPS biosynthesis protein)	PF01755	GTGCGCGTCGTTTTCCCTTTCCAGGACGCTGCAGAGACGCAGCGCAAGGCAGCGCTCCCAAAGTTCCGCTTCCCGGAGGGCACACCCTTCCCGCCCTTCCCTGTGCACGTCATTTCACTCACCAACGCCACGCGGCGGCGCGAGCTGGTGCAGCGCCAGCTGGATGAGCGTGGGATTGCGTTTAGATTCTTTGACGCCGTGGATGGCACCCAGGCGCTGCCAGATGATGAGGTGGGCAGGAGGGCAGGCAGAGGAGTTGGACTGGCAGCAGGTGCCGTTTTTTGCTGCCTTCTGCAGCTTGATGCACGCTGCCCGGACAAGGACTTGCACTAA
47594	c_000000014371	2	404	f	Acyl-CoA oxidase	PF01756	CCGCAGGCCAAGGCCATCCAGCGGCTGATTGAGGGGCTGTGCGGCGAGCTGCGCGGCGTGGCGGTGCCCCTGGTTGACGCCTTTGCCATCCCTGACCACATCCTGAGGGCGCCCATCGGCCTCAGGTGGGTGCAGCACGCCACTCGGGCCAAGCACAAGGCGGGGCTGCGCCTGGGCGCAGCCCTTGCTGCGCTGCCCCAGGCGGGGTCGAGTTGCCGTCTCGGGTCTGCTGGCTGGGCGAGGCTGCAGCGTCTGCCGGCTGAAGACGGGGCAACGATCCAGTGCATGGGAGCGCGCCACGCACACACAGACGCACACACACAATCCGCCCGCCTGCCTCTCTCTCCGCAGCACAAGCGCTGTGGACCCCTACGGCTCATACCTGGAGGCAGCGGGCTT…
49249	c_000000014899	482	1166	r	Sodium Bile acid symporter family	PF01758	ATGTGCTGCGCTCCCCAGGCTGCATACTGGACGGCCTGGCCCTGCAGTACGCCGTACTGCCCTCCCTGGCGCTCCTGCTGGTGCAGCTGCTGGGCCTGCCACCAGAGTATGCTGTTGGTGAGGGCTGCTGCGCAAGGCCCGGCCTTGCTAGAAACCTGGGCAGCGGTTGCTGTGGTTTTGCTGCAGGCGCTTCTCTTTGGCAGGCTGACTGCTGTGCCTGCTCGCTGCTCTGCAGGCCTATTGCTGGTCAGCTGCTGCCCCGGCGGCAGTGCTTCAGCTGTGGTCAGCCACTTGGCGGGGGCAGATGTGCCGCTGAATGTGACAATGACAGCAGGTGTGAAGCAGCAGCTTGGCGTGCTTGGCAGCTGGCCGCCGACAATCTGCCTATTGCTGCGCTTT…
45469	c_000000013665	2083	2794	r	3-dehydroquinate synthase	PF01761	GTGCGGACAGGATCTGTTTTCAGCGCTGGTTTTTTACAAAGGCAAAGGCTAAAGTGCCTCTCCTCTACGACACTCCAGGCCTTCACCTACGCCATTGAGCGCTCCTGCATCAACAAGGCCGAGGTGGTGGCGGCAGACGAGAAGGAGGGCGGTGTGCGTGCCACCCTCAACCTTGGGCACACATTTGGCCATGCCATCGAGACGTGCACAGGTCTGCATGTCTGGCACTCTTGCCGCTATACAGGATTTGTTCCATTATTATTGCGTTGTTATTCATCTTCGGTGCCCACGCGATTAGCCGTCAACACTGTCATTCCGCGCCTGCGTTCCCTGTTTTGCTGCATGCAGGCCTCTGTTGTGGCTGCCTCACTTCTGCTGAGCCCAACCTCCACTGACTCT…
45470	c_000000013665	2742	3366	r	3-dehydroquinate synthase	PF01761	GTGGGCGGCAAGACCGGCGTGAACCACCCGCTGGGCAAGAACATGATTGGCGCCTTTTACCAGCCACGCTGCGTCCTGATTGACACCGATTCCCTAAATACCCTGCCCGACCGCGAGCTCGCTTCTGGCATTTCGGGTACGCAGAGGGAGGCCAGGGCCCGGGCAAGCCTGTCGTCTGTATGTACAGCGTTTGTGGGTCGGCTGGGGGGGTATGTTTCGCATCGCGTGGTGTGCAGCACGCTGGGCATGCTGTCACTGGGCGCTCGTAGGTCACGACATGCCTGCAATCTTGCACACAGCAGGTCCAGGAGGGTTCTGTTTGTCCCGGCTGTGGCAGTCGCATGTGACGTTGCCAGCTCGTGTACGCTTGCTGCCGACCCCTGCGCAGAGGTGATCAAG…
45471	c_000000013665	3501	3915	r	3-dehydroquinate synthase	PF01761	GTGCAGGTAAGGGGGACGGCGGGGGCGCTGCCCAGGTGCTGGGTGGGCAAGGATTTCCCAGTGCCGCCATCGCTGGAAAGACAGGTTATCTGGAGAACAAAGAGTCGGCACAAGCCGGCATGTCGCCACCCTCTGGAGTTTCCTTGTTGTTCCACTTTGTTAATACTTATTCCTTCTGGCTCCCCGGGATCGTCCTTGTTGATCCACTCTTTTGTTGAAGTTCATCTTTCTCACGGCTGTGTGCCCCACCCATGCAGGCTGGACCGCAACACCACGTTCATTGCCCTTGGCGGCGGCGTGATTGGCGACATGACAGGCTTCGCGGCAGCCGCCTACCAGCGCGGCGTGCACTTCATCCAGGTCCCCACCACCGTCATGTCGCAGGTACGACTGGCCTGC…
53226	c_000000016214	1075	1552	r	Galactosyltransferase	PF01762	ATGCTGCTTGTGTCTCCTTCCTCCCTTAAGGCTTTCAAGCAGACCTGCCTGGCGGAGCAGAATGGCCATATCGTGCACTCCTCGCCAGCTGCCGGCACTGCAGCCGTAGAAACTTCGTTCACGAGCCGCTTCCCACCCTTCTTGGACACTCGCCCAGGTGTCGACATTTACAAGAACCTGCCATCAAAGACGCTGCAGCTGCTGCACTATGCACTCAGCTCCGAGTGCAAGTTTACCCACGTGCTCAAAACTGATGACGACGTCTACCTTCGACCCCAGGTGGGTGCGATTTCAAGGAGGGCAATGTACAAGTGGTGGAAACAGCAGAATTACGGATTCAAGCCAGCTGGGGGTGCGGAGCCACATGCTGGGGCGGACGGAGGATGGAGCCATATGTTT…
17757	c_000000005086	2650	3208	f	Lipase (class 3)	PF01764	ATGCAGGCGGGGAGCGGCAAGCCGATCGTAACTATAGGGTACTGTCGCATGGCTTGCAGAAGAGAGAGAGAGTTGTGTGCGCCATTTCCTCAGCCCAACTCCTCCATGGGCCATGCCCTGGCAGAAGTTTACACCTGCCCTTGCTGTTATCTTCGATGGCCAACTCGGGGCCCTTCCTGCTGCAGGCACTCGCTTGGTGGCGCTCTTGCAATGATCACTGCTGCTCGCCTACAGCAAAGCCAGCCTGGCAGCGTAGCAGGTGTGTACACCTTTGGCTCGCCTCGTGTGGGGGATGCTGCCTGGGCGCAGGCTTACGACTCGCTGGGACTGGGCGACATTACGTTCAGGTGGGAAAGGCATTGTATGCGCACATGCGTATGCGTGCATGGGCCCAGGCGT…
25088	c_000000007259	0	273	f	Lipase (class 3)	PF01764	TCAATCCGATGGCTCGTGAAACCATGCGCCCCATCCGTGGAGCGCCGGGGCGCGGCTCATGCGGGCTGCTGGCCCCCCTTGGGACGCCCTGCTGCAGGCGCGGGCTGGGCGGCGGTGCAGTGGCCCGAGGCCGACGTGCGCTGCTTCTCCTTTGCCTCGCCCCACGTGGGCGACGCCGTTGCCTCCACCTGCTTCCGGCGCCTGGTGGGCATGCGCTGCCGCGCGGTGTACCGCGCCGACATCGTGCCCCGCCTGCTGACGGCCACCCGGTGA
50744	c_000000015404	2	491	f	Lipase (class 3)	PF01764	GGGCGCCGGCGTGGCGGGGGGGCGCACGCTGGCGGCGCACCGCGGCTTCCTGCTCCGTGCCAGGTCCATCCCCATCCAGGCAGCTGTACCAAGAGGCGCAAGCGCGCGGCAAGCGCCTGGTGCTGTGCGGTGCGTGGGCGGCTGGGGTCCGTCGAGGCGGGCAGGCCTTGCTACGGTCTTCCAGCGCTGCCTGAGGCGGGTGGCCTTGCCTGTGTGCACCCCTGCTGCACCCGAGGGTCTGCCTCGTGTGCCAACCAGCTGTCCTGGGTCGTGATCGCCCGTGCTGCAGGCCACTCTCTGGGCGGCGCGGTGGCCTCGCTGTGCGCCATCCGCCTGCTGCAGCACCTGCCGCCCAACCTGCACCACACGGTCAGGTGCGCCTGCAGCCCGTTGCATCTT…
26341	c_000000007646	2	623	f	Ribosomal L37ae protein family	PF01780	TGGAGACTTATAGAGCCAGCTGACCGCGCCCGAAGGACGCCAGACCACTGCCGGGGCCAGTGGCCGCCATGCAGCGGCTGGCGAGCGCCCTGTCAGTCTGCAGCGCCCTTGGGGCAACCGTCAGCCTGCTTTATCTTTCTGCAGCGAGCGGAGGCCTCCCGCCGCCTCTGGGCTGCTGCCGCCGCTGCTGCCCGCCTCACGCCCTGCCTTTGTCTGGTCGCTTGCCCGCAGTCGAAGCGCACCAAGAAGGTCGGCATTGTCGGCAAGTACGGCACCCGCTATGGTGCCTCTCTGCGTAAGCAGATCAAGAAGATCGAGGTCAGCCAGCACTCGAAGTACTTCTGCAGCTTCTGCGGCAAGGTGAGGCGGGATGGACGGGCCGCTGCTGTTCTCCCCCCC…
24911	c_000000007214	904	1291	r	Ribosomal L38e protein family	PF01781	ATGGCCTGTTCCTTCCCTGGCGGCCGGCCGGCTGGTCCTGACGCGGGCAGACGCCCACCATGTATGCATGTGGTCACGTTCGCCGGCGGCCACAGGCTGCGCTCTCCTTCCTCGTCGGATGGCACACGCCGCCGCCGCTGCTTGCCCGCCCTCCCTTGCGCTCCGCAGCCCAAGAAGATTGAGGAGATCAAGAAGTTCCTCCTCACCGCCCGGCGGAAGGATGCCCGCTCCGTGAAGATCAAGAAGAGCGGCGAGGTGACCAAGTTCAAGGTCCGCTGCTCCCGCTACCTGTACACGCTGTGCGTGGCCGATGCCGACAAGGCCGACAAGCTCAAGCAGTCGCTGCCCCCTGGTGAGCAGAATTGGGCATTCCAGGGACTGCACTGA
35523	c_000000010503	2240	2705	r	Alternative oxidase	PF01786	GTGTACAACCACCTGCGCTCCATGGTGTGGAACAAGCCCGACAACGGCTGGGTGCGTGGGCCTCACTCGACTTACAGAGCGCAGTTGGAGCCAGCCTCGCGGTTAATGCGAAATCCTGCTGCTTCGTGTGAGGATTCAGCCAAAATTTTAACAATTGCCAAGGAAATTGCGTTTCAGACGTCTTGTACGATCTCATTGCGAACTGCGCAACCTTCCCTGCAGGTGCACACTGAGCTGGCCAACGCCGAGGCGGTGCGCACCCACGGTGGCATCCTGGCGATGCACACCCGCCCGCCGCTGCCGGCCCGCCTGACGCAGCTGCTGTTCCAGGTGGGACGGCTCGGGGCTCGGGCGATGTGCGCGCCGTGCAGGGCAGCAGTGTCATGTTGTCCCCCTTTC…
33414	c_000000009886	2	155	f	MraW methylase family	PF01795	GCCAAGTACAAGCACCCCGCCACCCGGGTGTTTCAGGCCATCCGCATTGCGGTGAACGGCGAGCTGCAGAGCATTGCGCAGGTGAGCTTAGCCGTGCTCGGGCGCATGGAAGGCCACGCTGAGGCTTTTGCGGCGAGGGGTGTGTGCCACTGA
33415	c_000000009886	276	561	f	MraW methylase family	PF01795	GTGAAGGTCCTGCCCGACGCAATCGACTGCCTGGCCCCCGGCGGCCGCCTGGCCGTCATCACTTTCCACTCCCTGGAGGACCGTATCGTAAAGTGGGCCTTCCGCCGAGCTGCAGGTGGGGCCGCAGCACTGCCCGTCACCCGCCTGAGCGTGCTCCCGTGCTATGAGTGCACAACGGCACTGCGCGGCTGCCCCCGCGACAGGCACGGCTTTGCCTGTGGTGCCCGTGAGAAACATTGGCTGCCGCTGCCTGTCGTCCTCTCACTGCCCGGTTGGGTTTGCTAG
33416	c_000000009886	612	783	f	MraW methylase family	PF01795	ATGGCGCCCTCCGACGAGCAGCTCCCATCCTACTGCTTGCCTTTCGAGGAGGCGCAGCCAGAGGCCAGCATACGCATCCTCACCCGCCGCCCCGTGGCGCCCAGCGAGGAGGAGCAGCAGGCCAACGTGCGCAGCCGCAGCGCCAAGCTCCGGGTGGTGGAGAAGCTGTGA
35860	c_000000010608	2476	2875	f	Surp module	PF01805	ATGTGTACCTTTCGCTTCGTCCTCCTGTGCTGCAGCGCCGTAGTCGACAAGACAGCGCAGTTTGTGGCGCGTAATGGTGAGACGGCCTGGCCTAGTTGGCTGAGTCCTGGCCTCCGCATTAGATCCAGCTGCTCGGCCCTGCGCCGTTGCCTGTACGCTGGTCCAGCGCTCTTGGTGGTGCGCCTACCTGTGCTTGCTGTTCGCTCCCGTGCAGGCACGGACTTCGAGAAGCGCATTTTGGCCAACGAGGCCAACAACCAGAAGTTCAACTTCCTGAAGGACGGCGACCCGTACAATGCTTACTACCGTCAAAAGGTGTGCGGCCCGTGTGGGTTTGGCCTTCTGCGGCATGCGAGGCATTCCTTCCTTTCCATTTCCTTACAGCAGTGCCGAAGCTGA
34889	c_000000010316	4057	4219	f	AICARFT/IMPCHase bienzyme	PF01808	ATGGGCGGCGTGGGCACCGCGGTGCAGCACCACGGCAAGGAGCTGAGCTACAACAACTATCTGGATGCCGATGCCGCCTACTCGGCAGGTGGGGAGGGGACTCGCCCAGCTGGGGTGCCCCTGGGCGGCCAACAGTGGTGTAACACAGCCACTCGGGCCGTG
44193	c_000000013291	5131	5380	f	NAC domain	PF01849	GTGAACACCATCCCCGGCATTGAGGAGGTGCTGCTCATCAACGCCGACGGCTCGGCGCTGCAGTTCACCAACCCCAAGGTGCAGGCCTCCATCGCCGCCAACACCTACGTCGTGTCGGGCGCCTCCCAGCACAAGCGTGAGTGCGCAGCCCCTCCTGCCAAGCGTGGCAGTGCTGGCTTGACAATGAGCGCGCAGCGCCTGGCGTCTTCTCAGCCGTGGGCAGTGCTGGGGGCTCATCTCAGCTCGCAG
25169	c_000000007281	1389	1920	r	Proteasome/cyclosome repeat	PF01851	GTGAAGAATGTCCTGTACATGGACAACGCAGGTGGGCCGAGCAAGAGGGCAGCAGAGCAGAGCAAGAGGGCAGCAGAGCCGAGCAAGAGGGCAGCAGAGCCGAGCAAGAGGGCAGCAGAGCCGAGCAGGAGAGCAGCAGAGCCGAGCAAGAGAGCAGCAGAGCCGGTCGCGCTCGTGTTCCTCTCTTGTCCCTCCGCCTTGGCCCTCAAGTTGCCTGCCCTTAGTGTGTGCGCTGGGCACGCAGGCTGTGCCAATCAAACGTTGGTCTTGCGCGCTGGGCAGTGCCCGTTCACGCCGTTTTGCACAAGGTGGCACGCGACCCGCCCTACCCTTTGGGTCAGCACTCACCCTGGGCATCACCTTACTGCTGCTGCAGTGGCTGGCGAGGCCGCTGGCCTC…
41879	c_000000012538	1851	2220	f	Memo-like protein	PF01875	ATGGATGCCGCGGCTGACGAGGCCGAACACTCGCTGGAGCTGCACCTGCCGTACATCGTGCACGTCATGCGCGGTCACCCGTTCAGCCTGGTGCCCATCGTGGTGGGGGCCGTCTCGGGGGAGGCAGGTGGGCCATGCTGCCTGGCCCTGGCTGCAGGGAGATGGGAGGGCTGTGTGTGGCCAGCAGGCGAGGGTTTGGCGGACTGCTTGCACACCTGGCGCCACCAGAAGCAGGTGTCTTTCAGGCTTGAGGGGCTGGAAGAGCAGGAACGTTGGAGCAACAGGCAGGGCATGGACAGCCTGGGATGTTCTGAGGGCATCCTGCCAGAGGGCATCCTGCCGGAGTCCCGCTTGGGCCAGGAAACCTAG
60514	c_000000018625	1	448	r	EVE domain	PF01878	ATGCGGCTGGGGGACCGCGCCCTGTTCTACCACTCCAACGCCAAGCCACCGGGGGTGGTGGGCATTGTCGAGGTGAGGGGGGACCGCCGCTGGCGGACCGGCTCTGCACGCGCAGCAGCATGCCGCCCGGCGGCCCGCCACTGCCAGCCCAGCACCCAGCAACGCGTGCCACGACGCCTTGATGCCGGGCAGCATCGGGACTGCTTGGCTAGCTCAGCAGCTGCTCTGGGGATGGGCCCACCCTGCCCAAGGTGGCCAACCCCGGCCCCACTCCGCACCCGTACCCACCACTGCCTGCGCCGCCCCCCTGGCCCGGGGCCCCCTCTCGCGGCGCAGGTCACCCGTGAGGCCTACCCAGACCACACGCAGTTCGACCCAGCCAGCGAGTACTTTGATGCC…
60515	c_000000018625	525	1122	r	EVE domain	PF01878	ATGTTGCTCAGACTCGCTTGTTGGCACTGTCCAATGCGTAATCGCGCGCTTCTCACCTCCGAGTGCATGTGGAACAGGGCCATCAGCCACTGCGCCTCTATTAGCTCGCGTTTTGCAGCGGCAATGGCTCCTAGGCGATCCAGAGCGGTCCCTGCCGTGGCATCATCTTCGAAAAAGGGTGATGAGGAACCCAAGCCGGCAACAATCGCGACGGAGCGGCCCACCAAGCGCGCACGGCAGCAGGGTGGCGGCCAGCCAGCGGCGGCAGACTCAGCGGCAGCGCCAGCTGAGCTGCCAGCCAATGGAGCCCCTTCCTACTGGCTCATAAAGAGCGAGCCGGATGTGTTCTCCATAGATGATTTGGCGGCCAAGCCAGAGCAGACAGAGCACTGGATGGTG…
46023	c_000000013857	453	1344	f	Diphthamide synthase	PF01902	ATGTACGGCTGCAATGTATGCGGCGAGGGCGGGGAGTACGAGACCCTGACGCTCGACTGCCCGCTGTTCAAGCACGGCCGCATCGTGCTGGACAGCTGGCAGGCAGTGGCCGTCTCCGAAGACAGCATGGCGCCTGTGGCGCTGCTGCACCCCAGCGCGTTCCATGTGGAGCATAAAGAGGCGGCACCCGGCAGCCGGGGGCCCAGCTGTGCAGCCGACGGCGAAGCTGGGGCAGGGACGCCAGTCATTCAAGTGCCTGATGACTGGGTGCCTTCTCCTGCGGCGACAGCAGCGCAGCAGCAAACAGGGGCCCCAGCTGAAGAGCCCGCTGAACCGCGGCTGGACGTGCGGCTGGGCGTTGCTGATGGGCGGCAGTACTGCTCCCTCACCGCCAGCGTG…
9493	c_000000002716	791	1181	r	Protein of unknown function DUF72	PF01904	ATGGGGGGCATTCAGGGGGCATTGAGCATTGAGCCTGATAACTACCTGGGCCTGCTAGTGTGTGGCTGTGGCTTTGTTGCCGCCCGCCCCGCCAGAAGAATCGCTGCGTGCTGTTCCCAAACTCACAGCAAACAGCTTGTAAGTGCCACACTTCAGTGCCTGCTGGCTGAGCTGCGACCCTCACGTTGGCTGCAGTACCGAGGCGCTCACGGCAGGGCGGAGATGCAGCGGTGGGCTGACCGAGCCAAGCACTGGGCTGCCGCTGGCAAAACAATTTACTTTGCCTTCAACAATGACGGCGTCCCAGCCCCGGGCGAGGTGCCCTACGCCATCTCCGACTGCCGGGCGCTGGCCGTGGCGCTGCGCAGGAACGGCACGTGGCCCGACTGA
27015	c_000000007866	1	556	r	eIF-6 family	PF01912	GTGTTTGAGGCTGAGCTGGCAGACCACATCCCGGTGATCAAGGCTTCGGTGGCTGGCACGCGGCTGGTGGGGCGCATGACAGTGGGCAACCGGAATGGCCTGCTGCTGCCCAACACCACCACCGACCAGGGTGAGCGGCCGAGGAGGAGGGCGGGGGCTTTGCTGTGCGGGGTGCCCCGAGGGCGGGACCTAGCAGGAAGCTTTGCAGCTCATGTGTGTGCTCTGCTGGGAGGACTGAAAGCGATCCAGCAGACAGCACTTCTAACCACTTTACTCATGCTGGCGAAGAGTCTTGCGCGTTGCAGCCTTGCGTATGCTGAGCTGCCGCACACGTTAGCCCTTGCTACCCCGGGCTTGTGCGCCCGCCCTCAACCCCGGGGATCCGCCGCACTACTTGCC…
14162	c_000000004008	3816	4626	r	Deoxyhypusine synthase	PF01916	GTGCAGCCAAGGCTCTGTTTGCACCATGGGGCCGTGCATGTCCCTCGTCACGCTGTCGCCGGCCTGGCTCTCCTCTCCTCTGACTGCCAGCCGCCTTGGCTTGGCCCCGCGCCTGCCTGCGCCGCAGATGATTGCACGGCTGGGCCGGGAGATCAACCACCAGACTCCATCTACTATTGGGCCTGGAAGAACGACATCCCGGTCTTCTGCCCAGCCCTCACAGGTGCGCCTCCTGCCAGGCGCATGCTGCCTGCCAGCCCGGCAGAACGAAGGTGCTGGGCTGCCCTGCTCTCTGCGCTTTACAGGGGCCCCAATTTGCTCAAGCGCCGCCTGCGGTGCTGCTTGCATGCCTTAGCGCCGGTCTTGCACAAGCACCCTGCTACCGCTGCGCTTCGTATG…
14164	c_000000004008	5016	5142	r	Deoxyhypusine synthase	PF01916	CGCCGGCGCGGCCTGAACCGCATCGGGAACATGCTGGTGCCCAACTCAAACTACTGCAAGTTTGAGGACTGGGTGAGCCCTGAGGCCTTGGCGGCTGCCTTCTGGGTTTTCTGGAGCTCTCCTTGA
43987	c_000000013240	1966	2224	f	Alba	PF01918	ATGCTGCCCTGCCCTCCCGGGTTCCAGGTGCGCATCACCTCGCAGGGCAAGAGCCGCAGCTACATCTCCTACGGCACCTCCCTGCTCACCGAGAAGGGCCACTCCAGCGTTGTGCTCAAGGCAATGGGCAAAGCCATCAACAAGACCGTCACAATAGGTGCGAGCCCGCCAGAAGATCCGCCGCTCATGCCGGCTCTGATTCGCCCTCAATCGTCCCCTGTGGGGCCTGGCCAAAGAGGGCCACGCAGGAGGCGCAGC
26937	c_000000007842	1320	1563	f	SRP19 protein	PF01922	ATGCTGGTCAGCTTTCATGGTATGAGCTGGCTTGTGAGAGGGAATGCACACGGGACTCAAAATTTATCACCTGAGCTGTCGGAACAGAGCCTAAATGCCTTCACCGCTCTGCTTGGATGCTGCTCGCCGCTGCCGCAGATGAAGAGCTACTCGCGTGACTGGATGGTGCCCGGCCGAGTGCGGGTCAAGCTGCGGAACGATGACGGCAGCCCGGTTAACCCGGAGATCCCCAGCCGTGAGTGA
57020	c_000000017413	2410	3019	f	Sulfite exporter TauE/SafE	PF01925	TTGTGCCCACCATCGTCAGCGCATGCAAGACCATACCGCAGCGGTGCGCATCATGGGGGGAGGGAGGGGCGCACACGAGCAGCCCTGCGGCCGCGCCACGCCGCTGGCGCTCCACCGCTCCTGCCGTCTGCATGGTTTGCAGCAACCCCTTCCTTGCTACATCCCACATCGCGCTTGCAACCTTTGCGCGCCGACCCTGGACTGCCCAACATGCAAACTGCCTGCACGCCCACCGCCCATGCCCGCAGGGTGGTGTCTGGCACCTCGCTGGCAGCCGTGCTGGCCACAGCCCTCAGCAGCGCCTACACCTACAGCGCCGCTGGCTGCGTGGAGCTGGGTGCCGCCGCCCTCATATCACCCGCAGCCATGCTGACGGCGCCTCTGGGAGCACGCCTGACG…
33432	c_000000009889	2561	2711	f	50S ribosome-binding GTPase	PF01926	GTGGGCGCCCCCAACGTAGGCAAGTCCTCGTTGGTGCAGCTTCTGTCCAGCGGGCTGCCTGAAGTGCAGAACTATCCCTTCACCACCCGCAGCATCAAGATGGGACACTTTTATGTGGCTGGGCGGCAGCACCAAGTCACAGGTGGGTAG
41836	c_000000012524	1073	1307	r	50S ribosome-binding GTPase	PF01926	GTGGCTATTATTGGCCGGCCTAACGTGGGCAAGAGCGCCCTCTTCAACCGGCTGGTGCGGCGGCGCGAGGCGCTTGTGCACGACACACCCGGCGGCCACGTTACGCGTGACTACCAGGAGGGGGTGCCCGGCTGGCAGACCTCAGGCAAGCCACAGCGAGGCGACGTCAAAGGCGGTGGAAGGGACCGCGGCCAAGGCGCGGCCAGCCTCATCGAGCATTTTGTAGCGGCATGA
57368	c_000000017529	3150	3348	f	50S ribosome-binding GTPase	PF01926	GTGCGCATCGCGATTGTTGGCCCACCCAATGCTGGCAAGAGCAGCCTACTCAACCTGCTGGCGGGGCACGAAGCTGCTATTGTGTCGCCTTTTGCTGGGACAACCCGGGACCCCGTGTCTGTACAGCTTGAGCTTGGCGGGGTCAAGGTGAGGAGCAGAGGGGGAGAGCGCTTGGTAGCACGTCAGGCAAGCAGGTGA
5562	c_000000001610	720	1113	r	Ribosomal protein L14	PF01929	ATGGAGGCAGCTGGAGCAGGGGATGCTTGCCCGGAAATCGCAGCCAAGAAACGCGTATGGCAGCAGAGCGGCGGCCGCCCTCCTGGCAGGGCAGTAGCGACCAATGTTGGCACAGTTCTCCTGTGCTTGTCCCCCCCACCCCCCGCCACGTTGCTGACAGGGATGGCATTGCTGCCGCCGCTGCCGCTGCGTGCCTGCTTGCAGGCCCTGGTCGACTTCCCCGGCCAGACCCGCCGCGTGGTGAGCTTCAAGCGCATGGCCCTGACCGACTTCACCGTGGAGATCCCCCGCCTGGCCAAGAAGGCTGTGCTGAAGAAGGCGATCGAGGAGGCGGGTGAGTGGAAAAGCCGGCGGCAGCAACGCGGCTCGGCCGGGAAGGGGAGCGAGCTTTGA
5179	c_000000001504	0	210	f	Uncharacterised protein family UPF0052	PF01933	CGCGCCGACGCCGTCATCTACGGCATGGGCTCCCTGTTCACCTCCATCCTGCCCTCCCTGGTGCTCCGGGGTGTGGGCGAGTGCATCGCCGCCACCACGGTGCCCAAGGTGGGCCATGGCAGCGGGGGCAGGGCTCGTGGGGGGAGGGCAGGGGCCACGTGTGCTTGGATCTGGCGTGCCTCAGGCAAGGCAGGGTCTGGCGGGGAGTGA
32584	c_000000009642	2358	2577	f	Thi4 family	PF01946	ATGGCGCTCAGCTGGGAACCGTCTGTCTCCCAACGTTTTGCCCTGCCTGCAGCTGAGGACCTGATTGTCAAGCAGGATGAGAAGCGCGGCAAGTACGTCGCAGGCTGCGTCACCAACTGGACCCTGGTCACCCTGAACCACCACACCCAGGTGCGCAGCCATGAGCACTCATTACTGCCACTACAGCACCAGTCTAGTGCTGCACGCTCACTTTCTTAG
23724	c_000000006858	2735	3851	f	TraB family	PF01963	TTGTCTGCAGGCACACTGGTTGCCCTGGAGCGCCCAGCTGACTACAAGGAGCGGCGCAGCGATGGCTATCAAGAGCCGCGCCTAATATTCCTTGTGGGCACCGCGCACGTGTCGCCCCAGTCTGCCGCCGATGTTCGGCAGGTGGTGCGGGCTGTGCAGCCGGACTCTGTGGTCGTCGAGCTGTGCCGCAGCCGGCAGGCAGTCATGTATCCTTCGCCCGCAGCAGGCACGCCTGGGCAAGGACTGGCATCAGGCGGCAACGCCCCCGGCAGCGGCGGTGGGGGAGCAGCGGTACTGCAGTCGGTGGGCACCGGCAGCGAGAGCGAAGGGGAAGAGGATGCTCAGGCGATGGGCACCGCACAAAGCAGCAGTAGCAGCAGCAGCAGCGCACGAAACAGC…
11868	c_000000003358	1651	2641	f	MoaC family	PF01967	ATGTGCGTGGCAGGGAAAAATCAGACTGCCTGTTGCTCTGCTGCCTTCCGCCCGCCGCCGCTGCCTCTGCCTCCGTTCACCCTTGCGCTCTCCTCAGTTCTGGTGTGCCCATCTGTGCAGGCTATAAGCACCACCCACCAGATGCTGTCCACCCCTGCTGATGAGATCAATGCTGATATGGCGCAATTTGGCATCGGCGAGCTGCCGCTCCACCCGACAGCGAATCAGCAGCCGCTGCAGGGCGGGCTAGGCAGCGATTCGTACTCGCATGCCCCTGCCCCAGCGAGCTCTTCAGGCCTGGCAGAGACGCCACATCATATCGTAGCAGACATGCAGGAGGCAAACCGCGAGCTGTTCAGCTTCTTTGGAGCGCCCCCCATTGCAGCCCAAAGGAGCAGC…
11869	c_000000003358	2808	3192	f	MoaC family	PF01967	ATGGAACGAGCATGTCTCCAGGCTGTGTCCAACCACTCCGAGCACCCGCGAACCCCCTGCACCCGCGCAGGCGTGATGGGTGCCAAGCACACGTCCGCCCTCATCCCGCTGTGCCACAACATCCTGCTGTCCCGCGTGCACGTTGACCTGGCGCTGAATGCCGGGGCCGCTGCCGTGGACGTCACCGCCACTGCCACCACGGTGGGCCCCACCGGCGTGGAGATGGAGGCGCTCACAGCCGCCGCCGTGGCCTCGCTGACCGTCTACGACATGTGCAAGGCAGCCTCCAAGGGTGTGGTCATCACAGACCTGCGCCTGCTCGCCAAGAGCGGCGGCAAGAGCGGCGACTGGGCAGCCAGCGAGGGAGGCACGCGGCGAGACTGA
50349	c_000000015270	2968	3163	r	Hydantoinase/oxoprolinase	PF01968	GTTTACTTCATGCAGTCGGATGGCGGGCTGACCAGCGTCAGCGACTTCTCGGGGCACAAGGCCATCCTGTCCGGCCCTGCAGGTGACTGTCGTGCCAGGGGCGAATGGATGCAGGAGAAGCATGGCCCCGCCTGCTCTCCAGTGTTGCCGGCAGCCGTCCTGCCATCTCATGTGTGGATGGCAGTGCGCCACTAG
10836	c_000000003066	1467	1893	f	Survival protein SurE	PF01975	GTGGAGGGCACACCAGGTGAGTGGCTCCGCCCACACCCGCTGTGCACAGCGTCTGCCGTCTGCGCTTGCTGTGCTCATCTCACGCGTGCCGTTCGTGCAGCCATCGCCAGCCTGCACATGCGGCCTTCTCACCCCCCCAGCGGTGGCCCCACCCTTGCACACCCCGCAGCCGACTCTGTCATGATTGCCCTGTACGGGCCCCTGCTGCGCAACCCCTCGTTCAACCTGGTGGTGAGCGGCATCAACCGCGGCGACAACTGCGGCCTGCATGTCATCTACTCGGGCACGGTCGGCGCGGCACGCGAGGCGGCATGCAAAGTGAGGGCATGGCGTGCCTTTAGGGGCCTGCCGAAGAGGGCCAGCCTGCACAGCAGGCTCTGCGGCCTGCAAAAACGGACG…
32367	c_000000009572	2993	3392	r	Amidohydrolase family	PF01979	TTGTCCAGGCCTGGGGCGGCATCGCGGGCCTGCAGTACGCGCTGCCGGCCACGTGGCAGCCCTGGGCAGGCGGCGGGCCTCAACCTCTCCCGCCTGGTGCAGGCCTGGAGCACCGCGCCCGCGCGGCTGGCCGGGCTTGGGGGCCGCAAGGGCGCCCTGCTGGCGGGGTATGACGCTGACCTGGTCGTCTGGGACCCCGAGGCGGCGGCAGACACCAGCCCAGAGGCGCTGCAGCACCGGCACAAGGTGACTCCATACGCCGGGCTGCGGCTGAGGGGGCACGTGCTGGCCACGTTTGTGCGCGGCAGCCAGGTGTTTGGCGAGCAGGTCGGCGTGGCGGCGCAGGCGTGCGGCGCGGCGCTGCTGCATGCGCCGGCCAAGCGGCCAGCGCGGAAGTGA
44438	c_000000013361	767	1091	f	Amidohydrolase family	PF01979	GTGCTCCTGCATCTGCTCACTCCACGCCCCTTTTGCAGCACGTGGCCCGCTCCATCGTCCACCTGCCGCTATTCACAGCGCATCAAATGCACCACCACCCTCGGCCCTGTAATCTTGCAGGATCTGATCCGCTCTGCCACCGTCACCGCTGCCAACGTCTTCATGATGGGAGACCAGCTGGGCAGGGTGGCAGAGGGCTACGCGGCAGACCTGTTGCTGCTGGATGGCAACCCCCTGGAGGATGTCAGCGTGCTGTGGCAGCCGGAGCAGCGCCTGCGGCTGATTCTCAGGGGCGGGCGGGTGGTGAAAGAGGCGCTGCAGTAG
20670	c_000000005946	1532	1874	f	Peptidyl-tRNA hydrolase PTH2	PF01981	GTGAGCTCAAAGACACAACAGGGCCTGTTAGACGCAGCAAAAGCGCCGGCAGCACGCGGCATGGCGGCATCAGCTGCACCAGGCAGCAGTGAGGCTGCAGCGACAGCCGCAGACCCAGGCAGCACCAGCAGCGGCGCTGCGCCCCCGGATCCTCTGCTGCAGTATGTAGTGCTGCGGCGCGATCTGTGGAAAGAGCTGGACTGGCCACTGGGCAGCGTGGTGGCGCAGGGGTGCCATGCCGCAACTGCCGCGCTGTGGGGGAGCCGGGAGTCGGCGACTACGCAAGAGTATTGCGCACCCGAGAATATAGACCACATGCACAAGGTGCGGAGCACACTTTGA
22705	c_000000006539	772	1069	f	Double-stranded DNA-binding domain	PF01984	ATGCCTCCCCCGCCAACCGACCGGTCCGTACCCTGCCTTGCCACACAGGCCGATGACCCGGAGCTTGAGGCCATCCGCCAGCGGCGCATGGCGCAGTTAATGGGCCAGCGCGGCGGAGCGGCGGGCAGCGCTCCCGCCAATCCGGAGGAGGCGGCAGCGCAGGAGGAGGCTCGGCAGGCGGCGGAGGAGCAGCGGCGCGCAATGCTGGTCAACCTGATGCAGCCTGCAGCGCGCGACAGGCGTGAGCGGGGCTGGGAGCACTTGCAGGGGCTCGCTGGGGCTGCACACAAGTATTAA
22706	c_000000006539	1013	1349	f	Double-stranded DNA-binding domain	PF01984	GTGAGCGGGGCTGGGAGCACTTGCAGGGGCTCGCTGGGGCTGCACACAAGTATTAACCGCTGGGACGCGGATAGGTTTCTTCTCAGTTTACCTGCCTGCCCACATTGGGAGGCTTCATCGCACTCAACCCCAAGCTCTCTCGCAGGCAGCTCGCAGGCTTTTTCCCGGGCCTCTGAGCCTCTCACTCTGCTGTCCCCACTTCTGGCAGTGGCCCGCATCAGCCTGGTGAAGCCGGACAAGGCTCGGGCGATTGAGGACATGCTTATCATGGCGGCTCGGCGGGGGCAGATACAGGAGAAGGTGGGCGCCAGGCGTGGCATGCTGTGGCAGCTGTGA
34689	c_000000010261	1962	2328	r	CRS1 / YhbY (CRM) domain	PF01985	ATGGCTTACCCTCAACCTCGATCGGCCTGCCTTGTATGCAACCGCCGCGGCCGAGCTCTCCTGCAGCCATCACCTGACGGCTGTCGCGTCCACTTTTGCCAAATCCTGCAGGTGGCACGACTGCACTGCCACGGCAAGCATGCAGCCAACATGAAGCTGCTCGTGCAGCAGCTGGAGGAAGCCACCGGCGGCATCGTGGTGCACCGAGCAGGCGGTACCGTGCTATTGTACCGCGGGGACAGCTGGCAGCGGGCAGAGGGACAGCCGCGCATCGCTGAAGGGCAGCAGCAGGAGGAGGGGCAGGATGGCGGCGGCAAGCAGCAGCAGCATCAGCAGCAGCAAGCGCCACCTGTAAGTGACTGTTGA
60751	c_000000018713	1705	1969	r	ATP synthase (E/31 kDa) subunit	PF01991	TTGCCGTGCCACATAAGGCTTTCTTACAGAGCCGTAACAGCAGCGAGCTGCGGTGACGGCGAGGCTGCAAATTGCCAGTTCATTGGACTGACTGAAGCTAGAGCGCCCCTTCCTGCCTGCAGCTGCGGCGGCGTGGTGGTGACCTCTGCCGACGGCAAGATCGTCTGCTCCAACACCCTGGATGACCGACTGCGCATCACCTACAGCCAGAACCTGCCACAGATCCGCACCCTGCTCTTTGGCGCGCCGCAGCTGGCGTACTGA
33863	c_000000010021	668	851	r	eIF4-gamma/eIF5/eIF2-epsilon	PF02020	GTGGTCAAGCTGTGCTATGACCATGATGTGCTCTCCGAGGATTCCATCCTAGACTGGGCCAGTGAGAAGGAGCATGCCGCCGACGAGGACCGCCGCTTTGTTGAAATGTGTGCCGACCTGCTTGCGTGGTTAAAAGATGCCGAGGAGGAGACTGGTTCTGAGGACCAAAGCGACGAGGACTAA
37988	c_000000011317	1	67	r	SAP domain	PF02037	ATGCTGGCAGCCATGGGCCTGCCCAAGTCGGGTACCAAGCCAGAGCTCATCCAGCGGCTGCTGGCT
42767	c_000000012839	793	1057	r	SAP domain	PF02037	TTGACAAGCAGAAGGAGGGTGGACAACAGCTTTGTCGCGATGCTGGGCAGGGCTTGGGGCCCTTGCGGGGACCAGGCATCCCCTTTGTTTCGGTGGGGCCGCCTATCTTGGCTTCCCTGGGCCCTGCAGGACAAGGCTGCGCAGGGCACGCTGAAGTCGCTCACCGTGGATCAGCTGAAGACGTGGCTCAAGGCCAGGGGCTGCCCGGTCAGCGGCAAGAAGGACGAGTTGGTGGCGCGCATCATGAACAAGCTGGGGCTGTGA
53706	c_000000016357	1032	1260	r	SAP domain	PF02037	ATGGCGGGCAGCGACTGGAGCTCGCTCACTGTTGTGAAGCTGAAGGAGGAGTGCAAGAAGCGGGGGCTGCCGGTGGGCGGCAAGAAGTCGGAGCTTGTGGAGCGCTTGGAGCAGCACGAGGTGCGCAGCGGGAGCTTGGATGGTGGCAGTGTGCTCTGCTTTGAAGACGGGATGGTCTGCTTGGCAGGAAAAGATGCCTTGGGAGGGCGGGACCGGCTGCGGCAGTGA
42890	c_000000012875	1469	1745	f	Palmitoyl protein thioesterase	PF02089	ATGGGCGGCTCCTGCTGCGACCCCAATGCCATGGGCGCCATCAAGGCCTCCCTGGAGGCAGCCCTGCCGGGCGTGTTCGTGCACAGCATCGCCACGGCCCGCGGCGAGGTGGCTGACATCATGAGCAGCTATTTTGGGAACCTGAACGATCAGGTGAGGGGGTGGTGCTCTGCCTGGTTGCTCGGGTCCAGGTTGTTTAAGATGTGGCAGAAACAAGCGGCATTCATGGGGCTATTCCCACAGGGGAACCGTGCGGAAAGCCCTCCTGCGGGTTAG
44181	c_000000013290	1614	2289	f	Hydroxyethylthiazole kinase family	PF02110	GTGTATCACCAACTTCGTGTCTATGGTGAGCCATTCAATTCCGCATGCGCCCAGAATATCGGGATTATGGCCAGCACCTGCGATGCCGAGGGCAGCGATGCAGCATTGGCGTGGCCGCCCGGCACCATCACCGCTAACCTCCGAAGCTTGTGTCAGAACATGCCAGCCCACTCTGTCTCTCTGCTTGTGTCGCCTGAACAGGACATCATGGCAAACACGCTGCTGGCGGCTGGAGCCTCTCCTGCGATGGTGTGCATTGCTGCTCGGTGTTGTCAGCCAGCAGTCGGGCATTTCCGCACATGGCGACTTGTCGCATTTCGCACTCTGCCGGGACATCGGGACCTGGTCCCCATTCCAACCCGCCAAGCCTGGTGTGCAAGCACACTCATTTGGCTGCTG…
50196	c_000000015228	0	429	r	Nuclear transport factor 2 (NTF2) domain	PF02136	ATGGTAGCGCCTGGTAAATGTTTTCCCTTCATGGCTTTTCACACCCCATGCTCCCTGTCACTGCCCCACCACCTGCAGTACTCGCTGGGGGGCGGCGTGGTGGTGCAAGTGACTGGCATCATGCAGCGGCCGCCCGGGCCCAAGCGCCCATTCGTGCAGACCTTCTTCTTGGCTGTCCAGGAGAAGGGCTATTACGTGCTCAACGACATTTTCAGGTCAGCATCTGCCGTGGCAACCTGGCTGTGCAGGACAGATGGTCGGCAGCTGCGGTGCCCATGTGTCTGCTGCCACGGGGGGCGATGCCCGCGCTGGTGGCGAGCTGCCTTCCGTGCCCTCACGCCCCTGCACTCCGCCGCCCGTATCGTATCGCTGCAGGTTTCTGCCCTTGGTGCCTCAGTC…
34885	c_000000010316	1951	2554	f	MGS-like domain	PF02142	ATGCATACACGCCATGCCGCCACCCCGCGCCGCTTCAGGCAGCAGCAGGCAGCCCGCAGCAGCTCCCGCGCAGCAGTGGCGGCAGCGGCGGCACCCGTGATGGCGGCAGCGGGCAGCAAGGGCAAGGCCCTCATCTCTGTGTCCGACAAGACTGGCCTGGATGTGCTGGCCAAGGTGAGGCGCAGACGTGCAGCACGGGCGGACTGCAGGCTCCTGGTTGGGCTCTGCATGCATATCCGGCAGGCCTGGCCTACCCACACACCCAGCGGCCTGCCTGCCTGGATGCTCACCTGTCACGGCCTGCCCCTTCTGCAGGGCCTGGCGGAGCTGGGCTACGAGATTGTGTCCACCGGTGGGTCTGCCACCGCCATCGAGGCGGCGGGTGTGCCGGTCAAGCGT…
55569	c_000000016947	1795	1951	r	Sir2 family	PF02146	ATGTGTTCTGCCAACAAACAATTTCCTTCGCTCTCCTGGCAGCGCTGCCGCGGCTTGGTGAAGCCCGACATCGTCTTCTTCGGCGAGGCCCTGCCGGAACGCTTCGTCCGGCACGTGCCCCACGACTTCCCTCGGGTGCGGTCCCGCCCTGCCTGA
48504	c_000000014659	2236	2470	r	Dihydroneopterin aldolase	PF02152	TCCCGCTGCCTCTTGCCTGCCCATGCCCGCAGGGACATCAAGGGTATAGTGGAGGGGCCGCCGGCACAGCTGATAGAATCAGTGGCGGAGCGCATCGCGGCGCAGCTGCTGCGGGGCTACCCCTCTGTGGCGGCAGTGACAGTGGGGATTGCCAAGCCGCACGTGGCGGTGAGCGGCGTGGTGCAGTCTCTGGGCGTGGAGGTAACGCGACGGCGGCCGACCGCGGAGCTCTAG
21811	c_000000006270	309	1359	f	Cytochrome C1 family	PF02167	ATGGGGAGGGATGGTGCTGCCAGGCGATGTGCCTGTCCCAAGCGGGGGCACTCTCATGTCACCCGCACGGCGGGGCTTGCGAGCAGTGGGGGCGGCCACCCCAGCCTGTGCATCGGCCGGCTGCCGCCGGCTGTATGGCCCTGCTCACCCTTGCGGCCGCCTGCGTACCTGCCCCTCACGTGCCTGCTGCCTCGCCATTCTCTGCCCAGCTTCGACGCCCACCCTTTTGGCGCCGCACCCACACACACACGCACACCGCACCAACACCAACACCACCACACCCGCCAACCCATTCACAACCGCCCGCCTGCCGCCGCTTCCCCACGACAGGAGCACGCGCGCTACGCCAACGGCGGCGCCTACCCGCCCGACCTGTCGCTCATCACCAAGGCGCGCCAC…
21812	c_000000006270	1391	1808	f	Cytochrome C1 family	PF02167	ATGCGATGGGCATCGGAGGTAAATGCCAGCACGAGTCCCAACAGTGGCTTACCATTGCTGGGTCCTGTGCCACAGGATGTGGTGACGTACCTCTCGTGGGCGGCTGAGCCCGAGGCGGATGAGCGGAAGCTGATGGGCGCAAAGTGGATTGCCGTCCTGTCGCTGGTGGGTGCTGCCTGCTCGTTGCCCGCCGCCATTGGCCTTTGCTGTCAGTGCATGACGGTGCTCACCCGGCACGCCCTCACCTGCTGCCAAGCTGCACTCCTGCTTGCCGGCTGTGCTCCGGGGCAGGCAACCATGGCGTGCATGCGCTTCCTGCTCGCCACCCCAGTCCCAAACTGCCCCCAGCTCAACAAGTCTCTTTTGCCTGGCGGCCAACCTACACACGATGCACTTGAA…
12311	c_000000003476	5347	5857	f	PXA domain	PF02194	GTGTCAACCCAGCTCGCTCCCTGCCCTCCCTGGGGCCTGCAGTACCTGAAGGCCGTCAGCGAGGGGGTGGTGGCGTACCTGCTGGACATGTCGGACCTGCAGCGACCGGCGGCGCGCTGCGTGTGCCGCGAGCTGCTGGCGGCGGCGGTGCTGCGCCCGCTGATGATGTACTGCACGCCGTACTACGCCAACAAGGCGTTGTATACCGCGCTGCGGGAGCGGCAGGCTCAGGCAAGGCGGGCCGGGCGGGGCAAGGCGCCGTCAAGGCAGCCCCACCAGCTGTCGGCTGGGCAGAGCGTACGGTGGTGGCACCTTGATGTGCCTGCCGCACTTCATGCAGCCCCTTGCTGCCGTGATGGTCCACACCTGCCGTCTCGTTGCCTCGGCCCGCAGAAGCGT…
59075	c_000000018125	27	789	f	SWIB/MDM2 domain	PF02201	GTGAGCGGGCTGGGGGGCTGGGAGGCTGGGCGAGCAGAGGCAGGATGCCTCAGGGGCGACGGCAAGAGCCAGCAACTGCTGAGTGCAGCAGGGCAAAGTGTGTTCACTGGTACACCTGGCTTGGGCCTTGCGCTGCCGGCAGACTCCGTACACCAACCTTCTCTGCACCCTGTTCTTTCTGTGCGCGCGGCGGTCCAGCGCCCAGCGCTTGCTTCTTCCGCGCCCCGCTTGCCCATTGACAGTCGAGCCTGCACCCATCTCCAACCCCCATCCGCCCTGCAGGCTGTCCGACGAGATGGCCGCTTGGATCGGCAAGCCCACGGCCTCGCGCCCGGAAATCACAAAGTTCTTCTGGGAGTACGCCAAGAACAACGAACTCAAGGTGCGGGCTGCTGTGCC…
14212	c_000000004018	1396	1717	r	Villin headpiece domain	PF02209	ATGCAGAGTTTGAGAAGGTGTGCACGCACCCCACTCTTCTTCATTCCTGCCCCTGCTCCATCCCCCTGTTTACTCACAGGCCGATGGCTCCAAGGCCTGACAAACACGCGGCCATGCGCCCGCTGCTGCCTGCCCCCCTCCCCTGCACCGCCTAGCCACGCGCGAGCCCGGCCCGCTGGGCACGCCGCCCGCTGCACCCAGCCCTGCCTCTGCTTCTTTCTGGCCTCATCTGCGCAGGTGTTTGGCAAGGACCGCGCCGCCTTCCAGGCGCTGCCAGCCTGGCGCCAGCAGATGGCCAAGAAGGACAAGGGCCTGTGGTGA
56679	c_000000017309	2279	2582	f	BTB/POZ domain	PF02214	ATGCCGCCGTCGTCCCGTTTGCAGGTCGACCGGAGCCCCAAGCACTTCGAGCACATTCTTGACTTCCTACGCAGCGGCCAGGTGGCGCTGCCGGCGTCTCTGGCAGACCTGGAACAGCTGCTTGTGGAGGCCGAGTTCTTCGCCCTCGATGACCTGGCAGAGCGTGTCAGGCAGAAGCTGAGGCGCTGCCGCATGGTGCGTTGGGCATCGGCCGTGTTGGGTAAACAGGCCCTCCCGCTTGGATGCCCGCTAGGTGCCCAGCCAGATCCCAACGCAGCCGCCCTCCTGCACACCCATGCCGTT
6327	c_000000001843	2261	2576	r	Thymidylate kinase	PF02223	ATGCTGGTGGAGCACCTGCAGGTGAAGAGGGCATGGATCCAGGCAGAGTTTCCGCAGTGTGCCATGCTTCTTGGGCGTCCCTGCATGCTCTTCCAGTTCAAGCCAAAGCGCTCGCTGATGACCTCGAGCCAGCGTCTCACCACACTGCCCTCTTCACCAGTGCAGGCCTCTGGTGTGAATGCCGAGCTGTGGCGCTTCCCAGACCGCACCAGCGCCATTGGCAAGATGATCAATTCCTACCTTACCAGCCAGTTGGAGATTGACGACGCCGCGGTGCACCTGCTCTTCTGCGCAAACCGCTGGGAGAAGCGGTGA
22034	c_000000006341	977	1544	r	Transcriptional Coactivator p15 (PC4)	PF02229	ATGCGGCGGCTGGGCTTACACTGCCAGCCACATGGTCGCTGCCTGCACGACTGCTGCATGCGCCGCCGCACAGGAAAGCTTCTGGGGGCACCGAACGTTGAAGGGGTGTCGCCCCGCACGTTGCGCGGCGGGGTCCTACACTGTCGCATCGCTGCTGGCAGCCCACCAGGCCACGTTCCCGCTCTCGCAGGCGCAAGGCAACCATCAACAGCTTCAAGGGGCGGTTCATGGTGGACCTCAGGCAAGGGCCGGGGTGTGGATTTGAGTTGTGAACGGGCGGGTGCTCAGTGGTGTGCCTGCGTCAAAGGGTGCTGGTTAGGAACATTGGCAAGTGGATCCAGCCCGAAGCCAGCAGCGCTGCCCTGGTGCACCCAGCTTGGTGCCTTGAGAAGGGGGAAG…
22035	c_000000006341	1741	2398	r	Transcriptional Coactivator p15 (PC4)	PF02229	CTCTGGTCCCGCTTGCCTGCAGCCTGGCAAGAAGGGGGTGGCGCTGTCGGGCGACGAGTGGGACCAGCTGTGCGCGGCGGCCGGGCAGCTGACGCAGCAGCTGGTGGCTGCTTCTCGAGGGGCTGGCAGCGGGGGTGGCGGATCTGCAGCGCTGCAGGAGGAGCGCGGACGGCGGGAGCAGCTGCTGCGGCGGGTGCTGGCGCCGGGCCCGTGGGCAGTGGCGCAGCCGACAGCGGTGCAGCAGCAGGGACAGCGGGGGTGCTGCCACTTGAGCTCAGCTCCAGCAGGCGGGCAGACATTAGCCACTTCAAGGGCCAAACATTCGTCGGTATTCGCGAGTTCTATGAGAAGGTGGGACGGCAGTGGGTAAAGGGAGCACGTCGGGCGTCTGCCCTTGCG…
27987	c_000000008176	507	711	r	Transcriptional Coactivator p15 (PC4)	PF02229	ATGCGCGGCGGCGATGGCGCCGCAGCGCCCGCGCCGGGCGCGCTGCCCGCCGCGCTGGCAGGCTCTTTTGCTGTTGCCCTGTCGGCTCGGCGCTTCGCCTCGGTGCGGCAGCTGGGCACGCGGTGGATGGTGGACGTTCGCGAGTTTTACCAGCAGGGTGATTCTTTGCAGGTGGGCGTGCATTGGGAGGTCGCAGCAGCCTGA
47556	c_000000014364	409	781	r	Guanylate-binding protein, N-terminal domain	PF02263	ATGGAGGACCACTCTAAGCTGCAGGTGGAGCAGGAGGGCCTGCAGGCGCTGCGCCGCATCAAGGGAAGCGTCTGCCCCGTGGTCGTTATTGGGCCGTATCGATCCGGCAAGAGCTTCACGCTCAATCAGCTCATGGGGGTGGGCTGCGGTGAGTACACAGAGTGCTGGAAAGACTTTGAATGGCTTGAGATTCCTGCAGAAGCTGCTGTAGGATGGCGATACACCGAGGTCGTGCCGCCAGCTGGCAGCCGGGCGGCCAGCCGGGTGCCGCCGCTTCAGCTGCCCATACATGCCGGCCACCAGCTCAGGGCTACATTGCTGCCTCCCCTGCCGCTGCAGATGCCGGCTTTGGCGTGGGGCACACACGCCTGA
34672	c_000000010255	2981	3437	r	Transcription initiation factor IID, 18kD subunit	PF02269	GTGACTGGTGACGACGCTGAGAAACAAGCGCCGCTGCCCCTGTCTGTTGCAGTGGCGGTGATGATGTATGGCTTTGGGGACGACATCCAGCCGCTGGCGGAGACGCTCGACCTCGTGGAGGACATCGTGCTGGACTACGCCACCACGCTGCTGCACAAGGCGCGGATGGGAGCAGACAGGCGGGGCCCGGGCCTGATGGCGCAAGCGCTCCTGCAGGCCACCCTGCTTGGGGCGTGGCACCGTCGCGCCTCCGCTGGCGCTCCCCGCCCCCATCTGCATTGCCCCTGGCTGCTCGCAGCGGCTTGCTGGGCAGTCTTTGCGTGCCAGTCGGATAGCCAAACTTGCTTGGCAAATTTCCTGTTCTGGGCGCAAACCAATCGTTGCTGGATGCGATGGCCC…
42154	c_000000012636	1276	1999	f	Ubiquinol-cytochrome C reductase complex 14kD subunit	PF02271	GTGGCCGACAAGGTCGCTGGCTGCAGGGCCAGGCTTTGTCTTTGTGCAGGCCTGGGGTGTGCATGGGAGCACAGGTGCACACAAGGCCTGCCCTGTGCAAAGGTGGCCCGGGCAGAGCCAGTCAGCCGAGAAATTGTACTCTCGCTCCCGCATACGCCGGCTCCTGCCAAGCACAGCCACAGCTGCGGCGCCCCGGGCCCCACCCCGTTCTTTGCCATTCATCACAAGTGCACGGAGCCCCGCCGCACCTCTTTTTCTCAGGACGTGGATGAGGCGCTCAAGCGCCTGCCCCAGGAGGTGGTGGACGCGCGCAACCAGCGGCTGAAGCGCGCCACCGACCTGTCCATGAAGCACAGCGAGCTGCCCAAGGAGCTGCAGCAGCTGCAGACCCCCTACGAC…
17986	c_000000005158	378	870	f	HORMA domain	PF02301	ATGGCGGCCACGGCGCAGGCTACCAAGAACCAGATCACGCTCAAGGGGTCGGTGGCCACTGTCACTGAGTTCTTCCAGCATGCCCTGTCCTCCATCCTGTACCAGCGCGGCATCTACGGCCCAGAAAGCTTCGAGCCCAAGAAGGCCTATGGCCTGACAGTGATGGCCGTCAAGGACGACAAGCTGACTGCCTACCTGCAGGCGGTGCTGCAGCAGTTCTCCAGTGAGTGGAGTGGACGAGGGGTGAGCGCTGCAGGAGCACACATGCAGATGGGTGCAACCCATTACTCATGCTGCTGGGGCGGTGGTTCCGCCATGTGCTTGCAATGTCGCGTGCATGCTGTCACAGCAGGCTGCAGGCTCGACTTTGCCCTAAGCTGGGCTAGTACAGCAGCTGTC…
9198	c_000000002627	3678	4008	r	RbcX protein	PF02341	GTGCTGGCACTCCCAAGGCCTGTTGGCAGTGGGCTTTGGGCTGAGATTCCGCTGCCTGCTGTGCCTGGAAATCCAGGGCCTCTTCGTTTGCTCCCCGCCTGCTGCTGCCCTGCTGCCACAGGCGTGCGCATCATGGAGGTTCGCCAGGCCTATGCCACAGAGGACTTTGAGTGGGTCAACCTGAAGCGGCTGGCAATAGAGGGCCTCGAGCAGCAGAACACGCTGCTCCTGCGTGAGCATGCAGCGCAACGTTTTGGCACGCTCCTGAACCAAGCGGGCGATGGCAGCAGCAGCGAGCAGCCCAGCAGCGAGCAACAGCAAGAAGGGTAG
10981	c_000000003106	552	1311	r	Cytidylyltransferase	PF02348	ATGCGCCCGATCAATGATCGGAGAGCCTGGGGCCCTTCTGCGTCGCCCACTGCACTGCTACTGCCGACTGCCGCCGCAACCGCCCTTCACCCTCGTTTTGCCCAGGTTGGCGTGCTGCCGGCACGCTACCAGTCGTCCCGCTTCCCTGGCAAGCCGCTGGTGCCCATCCTGGGCAAACCCATGATCCTGCGCACGTATGAGCAGGTGTCTGGAGGAGCAGTCGCCCAAACCTGCGGTGCTGCCTTGTATAGCCTGAGGGTACAGGTTGTCGGAGCGTGGTTATCGAACACGGGTGCTTTTTTATGGTCGCAAGGCTGCTTTCATATGACGGGCTGTCTGACCGCCTGCCGAGCTGCTTGGTGCCACCAATGCCTGCAGGCCTGCAAGGCTCAGACGCTG…
13041	c_000000003680	699	1371	r	Threonylcarbamoyl adenosine biosynthesis protein TsaE	PF02367	TTGCTTCAACCAGCGTCAGCCGAGGTTGTGGTCCTGCTTAATTTTGGCGTTGCTTCACACCAGCCCGGCATGACGGCCTGGCGCGCCACTGGCCCGCAGCACCTGATTGCCGCAAGGCCCGCTGCGGGAGTGATGGAGCTTCACTCCAGCTCCACCCCCTGCCCGCCTGCAGGCCCCCCCATCCACCACTTTGATCTGTACCGCCTGACAGCGGGGTACGACCTGGCCCGCCTCGACCTGCCCGCCTCCTTCTCCCGCGCCGTCTGCCTGGTGGAGTGGGCGGAGCGCCTGCAGGACCTGGGCGGCAGGGCCCACCTGCCGGCAGACCACCTGGCTGTGCGCATTGCCGTCGTAGAGGCGGCGGAGCAGGCGCGGCTACAGCAGAATGTGCAGCAGCAG…
12865	c_000000003628	2	236	f	Anion-transporting ATPase	PF02374	GCCAGCTTCTATGGCACGGCGGGTGAGGAGCATGTCTGCAACGGATGGCCTGGCCTCTTCACAGCCTGCGCGTGCGCTCTGCCCACCCTGCAGAGCGTGGTGGAGGAGGTGAATGCCCAGTTCCGCAACGACGAGCTGACCACCTTTGTGTGCGTGTGCATACCAGAGTTCCTTTCGCTCTACGAGACGGAGCGGCTCATCCAGGCGAGGCGGCGCTGCATTGATCCTGGCTGA
12866	c_000000003628	799	1159	f	Anion-transporting ATPase	PF02374	TTGAAGGTTGCCCCACGATGCCGTTACATGCCCCCGTCTGCGCCCCCATCTGCCGGCCCCCTGGCCCTCTTCTGCCTGGGTGCAGCGGGCACCAGCCGGCTGCTGCAGGCGCGCATCCGCATGCAGCAGAAGTACCTGGACCAGTTTTACGACTTGTACGAGGACTTCCACATCGTGCGGCTGCCGCTTCTGGAGGAGGAGGCGAGTTTGCTGCTTTTTTTGCTGCTTTTTTTGGTGGTGGTGGGTGGGGTGGGCTGGGGCGTGGGCTGGAGGCTCGTGTGCTGTGTGTTGGTCGGGCAGCGCTTGGCCTTGGCAAGCTCCGCTGCCCTGTCATGCTGCGGAACGCTCGGTCTGCTCTAA
20688	c_000000005948	2232	2322	r	Putative methyltransferase	PF02390	CTTGACCACACCCTGGCCAGCTACCCGGGCCCCATCGACCTTGTCTGCGTGCAGTTCCCCGACCCGCACTTCAAGGCGCGGCACCGGTGA
44084	c_000000013267	2493	2877	r	MoaE protein	PF02391	ATGGCGGCCGACCGTGCGGTCCTGCAGGAGGGCTCCTGCTACGCAGAGGTCACCTCGGACCCATTGAGCCTGCAAAGACTGGCAGACCTGGTGGCAGACGACGGCGCCGGTGCTGTCGCCACCTTCACAGGCACCACCCGCAACAGCTTCCAGGGCAAGAAGACCGAGCATCTGGAGTACGAGGCCTACGTGCCCATGGCCGCGAAAAAGCTGCTGGTGGGGTCCGTGTTGGGTGTTGACTGGCATGCGCTGTGTTTTGGATGCTGCAAGGTGGGGTGCTTTGTCCCACTGTCGCGCTCTGCATGGGAATGCCCGGGCTGGGCTCTGGCTGGGCTGCGGTGCCTCCGTGCTGCTTGCTTAGGGGGCACGCCTGCTTTCCCATGA
25724	c_000000007449	326	569	f	Ribosomal silencing factor during starvation	PF02410	ATGATCATCGATGTGCGCGGCCACTGCCCCTTCACTGATTACATGGTTCTGGGCACGGCGCGCAGCCAGCGGCTGGCGGGCATGATGGCTGGCGCAGTGCTGCACGCGCTGAAGGCGCGGGCAAGCGAGGTGGCGCCAGGGAAGAAGCCAACCATCGAGGGAGCCAAGGTGGGCCGGGCGCTGCTGGGCAGGCGGTGGCAGCGAGGGCAGCTGCTCGGGGACGCCGGTGTGACGCGGCTCTGA
22474	c_000000006468	1589	1895	f	Photosystem I reaction centre subunit IV / PsaE	PF02427	ATGGTGCAACTGGATAAAGAAGCAAATGAGTCGTTGAAAGCTGCTGCTGCTGCTGTGTTTCCGCGTTGCAGGTTCCGGGAGACTGGCAAGGTTGTGTCTGTGGACCAGAGCGGCATCCGCTACCCGGTGGTTGTGCGCTTTGAGAAGGTGGGCACAGGCCGAGGTGGTGCAATATCGACAGGCGCCAGCTGCCTGGAGTGCCATCGCATTGCTGGAGGCAGAACTCGTGCTGCGCCTGTGATCAGGGGAACAGAATTCCGCCAGGGCACCTCGTTGAGTATGAAGAGCTTGTTTTTACACACATAA
11714	c_000000003316	1224	1488	r	RecF/RecN/SMC N terminal domain	PF02463	GTGGCAGCAGCATCTCCAAAACACGACAACCACGGAAGCTGCTCCTCCCCCGCCTCATGCGCCCCGCCCTGGCTCCCGCCCGCAGACTTCAAGAACGTGTCCATCGTGGGGCACTACATCAAGGAGCGCACCAAGAACGCGCAGTTTGTGATCATCAGCCTGCGCAACAACATGTTTGAGCTGGCAGACCGGCTGGTGGGCATCTACAAGGTGAGGCGGGGCGTGGGCAGAGCCTGGCAGGAGGAGGGATGGCTCGTAATTTGA
13808	c_000000003908	693	1041	f	RecF/RecN/SMC N terminal domain	PF02463	ATGGGGCCCATTTGGACCGCGCAGGCGTCAGGCCTGCAGGTTGAGCCCTTATGCCTCTGCACTAGGCCTTACCTGCCACCACCACCTTGCTCCCTGCCAGCCTGCTCTCCTTGCCAACCTGCCTTGCCCGCCTCCTGCCTGGTCGCTTCACTCCCCACAGGCCTGGAGGTCAAGGTGGCCTTTGGCGGGGTGTGGAAGGAGAGCCTGAGCGAGCTGTCGGGCGGGCAGAAGAGCCTGCTGGCGCTCTCCCTCATCCTGGCCATGCTGCTGTTCAAGCCGGCGCCCATCTACATCCTGGACGAGGTGGGGGGTGGCTGTGATGTTGGTGGCGTGGGGTGTAGGATGTAG
47588	c_000000014369	2449	3007	r	RecF/RecN/SMC N terminal domain	PF02463	ATGCAAGCCTCTCCCTCCACCGCAGCGCAGTCTGCCCTAGTCGCTGCCGTTTGCGTTGCCCTGCCCAATCGTCGCCTGCGCCTGTCTGCCTGCAGGCCTTTCACCACCATCATCGGCCCAAACGGCTCGGGCAAGTCCAACGTAATGGACGCCATATCCTTTGTGCTGGGCGTGCGCACTGCGCAGGTGGGGCCGGGCCCAGGGGCAGCCAGGGCTGTGCACCCATGGCAGCGTGGCCTGCGTGCTTCATGCAACTGTGAGATGCCCGACGCTCTTGCAGCGTGCAACGGCATGTGCCCTCCCTACTTCACACCAGCATTCTGCAGGGCATCACCGCGCTTCACACGCCTGCCCTGGCTTGCTGCCCTGCAGCTCCGAGGCTCCCTCAAGGAGCTGCTC…
57103	c_000000017439	2558	2858	f	RecF/RecN/SMC N terminal domain	PF02463	GTGTGCAAGTGCGCCTGGCTCGCCTCCCCTGCCCACGCTTCCGGCTGCTGGCACTTACTTCTTGCAGCCTCTCGCGTGGTCGTCCCGGGCTTTGATGAGAAGTTCAATGCCATCACCGGCCTGAACGGCAGCGGCAAATCCAACATCCTGGACTCCATCTGCTTTGTGCTGGGGATCCAGAACCTGCAGCAGGCACGTATGGAGCCGCCGGGCAGGCAGCGCTGGTTGTCACACCGCCAGCAGACACCAGAGGGCGCCTCCCCTCTGGGAGCGGCTGGGGAGCTGTCGTTGTCACCCTGA
24833	c_000000007190	1	295	f	Tim17/Tim22/Tim23/Pmp24 family	PF02466	AGAGCACCGCGCACGCACAGCTTACGACCCGGCCGACCTCTGAACCCTCTGTTGCAGGCCATCCGGCGGGAGGCGCCGCGCATCGGCGGCAGCTTTGCGGTGTGGGGCGGCCTCTTTTCCACCTTTGACTGCACCCTTGTGGCGCTGCGCAAGAAAGAGGACCCGTGGAACAGCATTGCGGCGGGCGCGCTGACAGGTGTGCATGCCGCACATGAACAGCAGCGGAGGCATGTCGATGGCGAGAGTTCATGTGTTGGGCGCGCTTGTGGCAGGAGACCAGAGCGGAGGCTGTGA
35822	c_000000010598	1536	2313	f	Fasciclin domain	PF02469	ATGAGCTTACTGCTGCAGACGCCATCATCGCAGGTGCTGCAGGCACCCATGTGGGGGGCGACTGCGTGGTGCAGCAGGGAGTCGGTCCCCTCGCAGTTTTGGGCCCCCGCTGTTTGGGACGCAGGGAGCTATGCGCTGCGTTGTCAAACCACGCTGCATGCCGAACCTGCAGGGCTGGGCCTGCTGCCCAACGGGGTGCCCGCCGGATCCACCATCTTTGCCCCAAGCAACTCGGCAGTTCAAGACCTGGCCCGCGGACAAGTGACGGCACATTCGGTAGCGGCGCTGCCAGACAGCACAAAGGCTGCCCTGGCCGCCACCGTGCTGTACCACGTTTCACTAGGAGGGCTGCAGACAGCAGACCAGCTGGCGGGGGCAGGCGGCGTGACGACAGCACTG…
45055	c_000000013535	3150	3408	f	Fasciclin domain	PF02469	GTGGCCCAGCCCTCCCTGCTGGACCAGCTGTCCCGCCCCGGCTGGGCCGGCACCGTGCTGGTCCCCACCGACGCCGCGTGGGATGCCGCGCTTGCCCAGTACGGCGCGGTACTGCAGAGCCCCGCGCTGCTGCAGCAGGTGCTCAAGTTCCACCTGCTGCCCCCGGAGCCACGCACCAGGCAAGCGCTGGCTGCGCTGCAGGCCGGTACCGCGGCGCAGGCACCCAATGCTGGTGTGGGCCCTGGCTCGCCCCCCTGA
21066	c_000000006064	403	814	r	CobW/HypB/UreG, nucleotide-binding domain	PF02492	ATGACCGGCGACGGCAGCGGCGGCGGCCTTTCACCTGGGCCGCGCCGCCTGCGCCTGCCCATCCCCACCTCCATCATCACTGGGGCCCTGGCCTCTGGCAAAACCACCTTCATTGCCAGCCTGCTGCACAGCAAGCCGCCCGAAGAGCTCTGGGCCGTCCTGGTGAACGAGTTTGGGGCGGCGGGGCTGGACGCAGCACTGCTGGAAGGTGGGGCCGCGGTGCCATCAGGAGCAGCTGCGGCACAGCGGGGCGCACAGCCGCTGGGGGATCGGGGTGTGCACGTCCGGCAGCTGGCGGGCGGCTGCCTGTGCTGCGCGCTGTCCAGCGTGACGGCCACGGCGATTGCCCAGCTGTTGCGCAATGTGAAGCCCGACCGGCTGCTCATAGAGCCCTCAGGT…
33440	c_000000009891	1	571	r	CobW/HypB/UreG, nucleotide-binding domain	PF02492	GTGTCCATGGACCGCGGCTGCGTCTGCTGCTCGCTGCGCAACGACATTGTCAAGGCGCTCAAGGAGCTGCAGGGGCGTGGGGCAGCGCGCGGCGCCGCCCCATACGACTGCATCCTGCTGGAGACCACGGGCCTGGCAGACCCGGCCCCCGTGGCCTTCACCTTTTTCGCCAACTCCTGGATCTCCGCCAACTACCGCCTGGACTCCATCCTCTGCCTGGTGGACGCCCAGCACCTGCGCCACGTGCGTCCAAAATGCCGGGGGGGTGGCGCCGGGCGCCGCAGCGGCGCGGCTGGCGCATGCGCCGCCGCCCCGGCCTCCACGGAGGCTGCTGCAGCTGCCTGCAAGGGACCAGCAACCTCGTGCCTGGCGCTGCCTGCTCACCCCGCTGCCCGCTGC…
33441	c_000000009891	722	1097	r	CobW/HypB/UreG, nucleotide-binding domain	PF02492	ATGCCCAAGCCAGAGAAGGACAAGATTCCCGTGACCTTGGTGAGCGGGACGGACGAGCGCCAGGAGCGCCCAGGTCGCGGGCAGCCGAGTGGCTTGCTCGTGACTCGGGGCCTTACCCCCTGTTGCGCCCCCAACTCGCAGGTCACGGGCTTTCTAGGTGCCGGCAAGACCACCATGCTCAACCACATCCTGCGGCAAAAGGGCCAGAAGCGCGTGGCCGTGGTCGAGAATGAGGTGCGGCCGCTCGCGGGAACGCCGGCCCTGCAGCGCGCCAAGGGGCACGACCCAAGCTCTCCCACTGTCGCTGACTCGCTGCCTGGCTGGGCCACCCTATCTTGGTGCAGGTTGGCGAAATCAACATCGACAACAGCCTAG
33692	c_000000009963	1958	2300	r	MORN repeat	PF02493	GTGCACGCACACAGCTTGCGCGGAGCCTCCTGCCGTGTCCCTCAGCCTGCGGCACTGCTGCCTGGTCCCTGCCTGCTGCAGCGGGGGCGGTACAAGTTCATGGGCCAGTGGGAAGGCGACCTGCAGCATGGCGAGGGCAAGTGCATCTATGCAGACGGGGCGCAGTACGATGGAGGCTGGCAGGCGGGCATGAGGTGCGTGCAGGGCCCCCAGGGACTCGAAGCTGCGGTGGCTTGCACCCTGGTTTGGCCCGCAGGGCCGCACTCGATGAAATCGGTGGGAGCCTCGCTGGCACCTAGCTGGAACGTGACGGGAGACCAATTGCAGGCAATTGCATGGTGA
48403	c_000000014628	2530	2980	f	MORN repeat	PF02493	ATGCTGAACGATGTGCCGCACAACAAGGGCGTGCTGGTGTTTGGCAACGGCCTGGGCGGCGGCATCCGAGAAGGCCGACCGAGGCGACCGCTACGAGGCGAGGTGGGTGCCGGTGCAGCGCAGCTGGCGCTGCAGGACAGCACGCACCGCCAGCTCGTGCCTGGCACTGCTCGTGTCGGTGTGCGGTGTGCCGGCGCCCGCTGGCTGGCAGGCATGGCAGGTGGTGACGTGCAATGCGTGCTGTCTGCTGTGCAGTTTGACAGCGGCTTTGCGCACGGCATGGGACAGTACACGAGCGTCAAGGGGCGCGTGTACCGCGGCGAGTGGACCTCGGGCCTGCGCCACGGGTGGGCAGGGCTGGGCGCGTCTGTGGGCTGCCTGAGCGGATTGCATGAGAAC…
28089	c_000000008210	2	257	f	Photosystem I reaction centre subunit III	PF02507	TTTGCGGGCTGGCTGGGCTTCGCCGGCACCAAGTACATCCAGATTGTGAAGGAGGGTGCCAAGCCCATTGAGAAGGAGATCATCATTGGTGAGTCAGCGTTGCTGGGACACAGCTCTGGCAGCCGCCCCTGGTGCCGGGTGCTTCACACCATGGAACGCTCCCAAGGCAGGGGTTGGCATGTCAGCACGTGCTGCTGTACACAAAGGGGTGGGATGTACCAGGCCAGTCCTGCATGCTGCCAAATAGTCACATGA
15387	c_000000004371	2013	2304	f	Oligosaccharyl transferase STT3 subunit	PF02516	ATGCTGTGTTGGACCCGCTGCAGGTACTTCAACTACCGGGTGACCCGCTTCCTGTCGGAAAAAGGCTTTTATGAGACCTGGGACTTCTTTGACTCATTCACGTGGTATCCGCTGGGCCGCGTGGTGGGCGGAACCATGTACCCGGGTGGGTGGCCACGGCCGGGGCTTGGGTTGGGGCTTGGGGCGTGGTTGGCCGGGGGCGCTGTGGACAGTGAGTCCTGTGAGATGCCAGAGGGGAGAGGGTGGGCGGCACCGCACGCCGACATGGGTATGCCCACCCAGCAACACTGA
44657	c_000000013427	2145	2676	f	CAAX protease self-immunity	PF02517	ATGTGCCTCCTGCCAGGGCCGCTTCCGCAGCTCCTTGGCCTAGGCTGGCTGCGCAGCTGGGCGGCAGTCAAGCCTGCTGGCATGTTCCCGCTGCACTGGCCGCCCGGCTGGTTGCGAGCCGTGACCGCTGGAGCCCTCTTCCTGTGGCTGCTGGCACGAGCACTTTACCTGATGGACCCCGGCCGCACTGTTCAGGGGTTGCCGCAGCCCAGCCCAGGTGGCACAGGCCCCGCCTCCGCCGACAGCTGCCATCGCCTCCCTCCCTTGGACTGGCTGCACGACGTGGTGCTGGGGCCGTTCTGGAAGGAGGTCTTTGCCCGCGGGTTCGTGCTCACCGCCCTGGCCACCCACATCCCGCTCTGGGCGGCCGTGCTGCTGTCCTCCCTGCTGTTTGCCGCG…
21591	c_000000006205	1154	1442	r	ZIP Zinc transporter	PF02535	ATGCGAGAGGTAGCACAACACATCGCGACTTCTGCCCGCGTTGCTCCCGCAGGCATCGGCATTCGCGCCAGCTTCAACGCCAACTCCACCACCACACTGCTGGCCACCGGCATCATGGACTGCTTCTCTGCTGGCATCCTGCTGTACGTGGTGCTGGTGCAGCTGCTCACGCCCATGTTCACAGACAGCGACTGGGTGCACGGCCAGCGCTGGCCGCTGCAGGCGGCCTCCTTCGTCGCCTTTTACGCCGGCACCGGCGTGATGGCAATCATCGGCAAGTGGGCTTAG
21592	c_000000006205	1550	1778	r	ZIP Zinc transporter	PF02535	GTGACGAGCGGCACCAGCTTCATCACCCTGCTCATCGCCATCATCCTGCATCAGCTCTTCGAGGGCCTGGCCATCGGGTCGGCCGCCGTGGATGCCGGGCTGGGCGCGCTGCGCTGCGCCGCGCTGGGCATTGCCTATTCCGTCACTACCCCGATCGGCATCGCCATCGGTGCGAGCCAGGCTTTGGGCGCGAACAGCACAGCACGTATACCATGCAATACGACATGA
40488	c_000000012106	1368	1665	r	mTERF	PF02536	TTGCTGAGCAGAAATTTTCGAAGTTACCACCTTACCCGCGAACCCCCGCAGGTGCTGCACTACAAGATTGACAGCATGCAGGAGCGGGTCAACTTCCTGCTGTCCATCGGCCTGGACCGCCAGCAGGTGGCCTCCTGCGTGGCCCGCTTCCCGCAGCTCTTCTCGCTCAACGTGGAGGCCAACCTGGGCCCCAAGTGGCGGTACCTGGTCGACTTCCTGCGGGCCTCGCCCGAGGAGAGCGTGGCCACGCTCTGCTCCTACCCCGCCTACTTCAGCCTGTCGCTGACCAACCGGTGA
60280	c_000000018544	1059	1371	r	Hydantoinase B/oxoprolinase	PF02538	ATGCTGGTGGCCTTCTCTCGCGAGCAGGCCCTGCCAGAGGTGGGCAGCGTCAGCACCCGCGACCAAATGGACGACGGCACCCCCATCTGCCTGACCGTCACCATCGACCGACGCGACGGGTCGGCGGTCTTTGACTTTGAAGGTGCGGGCGGTCGCCGCCTGGCTGTGAGTTGCGCAGTCTGGCGCAGATCTGCGCCGGGCTGTTTGTTGTCAGCGCTGGCAGAACCAGCAGTCTCTCATCTGCTTCGGGAGGCCAATGGACTGCGTCTGTGTGGCCCGCACATGGGCGCTTGGTGCGCCACACCGGAATAA
60281	c_000000018544	1617	1908	r	Hydantoinase B/oxoprolinase	PF02538	TTGTCTTCTCGTTACGCTGCCCTGCTGTGTGCGGCCCAGGCAGGCAAATTCTCCATTGGTCCGCCGCCCCACTGGTGGAGGCCTCTGGCAGGATCAAACAACCCAGCCCCCGCGGCCCCGGACCCTGCAATCCGACAAACCCTGGTGCAGGTGGCCGCCAACACCAAGGGCATTGCGCTGGTGAAGGAGCTGATTGCAGAGTACGGCCTGGACGTGGTGCAGGCGTACATGAAGCACATCCAGGTGGGGCCGGGCCTCGTGCTGCAGCCTGTTGTTTCAGACCTGGACTGA
40447	c_000000012094	2074	2257	r	Maf-like protein	PF02545	GTGCACAGCTTTGCTGTGACCACAAACGTGGAGTTTGATGAGCTGTCGGCCGAGGCCATCCAGGCCTACATCGCCTCCGGGGAGCCCTTTGACAAGGCGGGCAGCTACGGTGAGGGCCAGCTGGGTGGGGCGCCGCGGTTGCGGGGCAGGTCCCTAGGGGCGTGGGCTAGAAGCAATGCATGA
40449	c_000000012094	2379	3378	r	Maf-like protein	PF02545	TTGGCATCGTATTCCTCCAATCCGCTTCGCACTCAACGCCAGTACCGCAGTTGCTGCCGCTGCACCGCCGCCAGCACCGCCCCTCGAGCGATGCTCCTGGAGCACCTGCCCGCCCTGGAGGGCAAGCGCATCGTGCTTGCCTCAGCCAGTCCACGGCGCAGGGAGCTGCTGTCCCAGATGGGCCTAAAATTTGAGGTGTGCCGAGCTCAGAGCAGGGCTGGCACGGCTGGCATGTACTGCACAGTTGGCTGGCTTCTTGCTTGCATGGCCCTTGTACATGCCATCACTGCGTGCATCATCTGCACATACTACATTCAGGTGGTGGTGAGCAGCTTTGAGGAGACGCTGCCCAAGGATCAGTACAGCGCCGCCGACTACGCCCGCATGACAGCAACGCAC…
50038	c_000000015172	1639	2401	f	Cyanate lyase C-terminal domain	PF02560	ATGCATGCCGGCTGGCCTCGCATTGCCAGGTCGGCGGGCTTTGCAGTGCAGCCAGAGTGCACAGCTTTACAAGCCCTGGTGCCGCCGCCCGCCGCCCGCCCTCGCTTGACATTGACTTGGCCTGCCACCCTGCAGCGACGAGGCGCTGGCGGTGATGCAGCAGCCACCGAACCGCTGCTGGGACCCCGACCTGCACCAGGAGCCGCACGTGTACCGCATGCTGGAGGCGAGTGTACCGCCCTGCTGGCGAAGAGCGTACCGCCCTGCTGGCAGAGAGTGTATCGCCTTGCTGGCGGCGAGCCCGCCTGCCATCCTGCCCTCGCTCGTGCGGGGGCCTGCCTGCTGGGGTGCTTCTGCGTGGTGCGGCGGAGCAGCATCAAGGGCTGCCATCAATCGCGG…
50039	c_000000015172	2388	2589	f	Cyanate lyase C-terminal domain	PF02560	ATGCCGCGGTTAACTGAGCACTGCTCACCAACCTGCCCCCCCTGCCGCGCAGCCATTGACTTTTACTGCACCGTGGACAAGGTGCAGGGCAAGCATGGGGAGAACCGGGTAGTCATTACCTTCAACGGCAAGGTGGGGGTAAAAAACGCTGCCGAGCCTTCACGGCTGGCGCTCCACCTCAGAACTGAGCCAGCACCTCTG
118	c_000000000041	1	439	f	Homocysteine S-methyltransferase	PF02574	ACACACACGAACCCCAGTCCCCACCCTTGTGCGCCCTGCTGCCCGCCTGCAGGGCTGCTCAAGCCGCACGTCGACCTTCTGCTGTGCGAGACGCTGGCCACAGTGACCGAAGGGGTGGCCGCCGGCAGCGCCGCCGCCGCCTCGGGGCTGCCCTGGTGGGTCAGCTGGACGGTGGAAGACGGCGAGGGGGGCAAGCTGCGCTCTGGGGAGAGCCTGCAGGCAAGCAGGGGGCAGACGGGCTCCAAAAGGCCTTGGTCTGAGCTGCAAGCTGGGGCTGCCTGCAGGCGCTGGCGTCGGTGGTTGGGCGGCAGGTCTGCCGGTCTGTGGTCCGCTCGACTGGGTAGTGTCGCCGAGCAATCTGACACGTGCGTCAGACTTACGCGCCGAAGCTTCCTAGCT…
46964	c_000000014168	1927	2164	f	Homocysteine S-methyltransferase	PF02574	TTGCGCTGCCCCCGCAGGTACAAGTCGCACGCGCACGAGCTCAAGGGCAACAACGATGTGCTGGTGATGACGCGGCCCGACGTGATTGAGGAGATCCACGCCGCCTACCTGGCAGCCGGCGCCGACATCATCGAGACCAACACCTTCAACGGCACCACCATCTCGCAGGTGGGTGGGCGCTGTGCTGCGCTGGCAGCTGCTGGCCATGATGGCATGCCTGCTGAGCATCGGTGCTAA
46965	c_000000014168	2278	2461	f	Homocysteine S-methyltransferase	PF02574	TTGCAGGCCGATTACAGCCTGGACCAGGTGGAGGAGGTGGCCGAGATCAACCGCGTGGCTGCGCAGCTTGCCAAGAAGGCGACAGCCGCCTACATGGCAGCGCACCCGGGGAGCCGCAAGTTTGTGGCGGGCGCGATTGGGCCCACCAACAAGACGCTGAGCGTGTCCCCCAGCGTGGAGAAC
57633	c_000000017618	2442	2829	f	Thiamine monophosphate synthase	PF02581	ATGCTGCGCCTGATTTGGCACAACATCATTTGCTTCTGTCGCCCCGCCGCTGCAGTCTCCACCTCCTTCCACACGCTAGAAGACCTGGGCATCTGCCGCGGCGAGCTGGACTACTGCTTCCTCTCCCCAATATACTCTTCCCTCTCAAAGGCCGACTACCCAGCCAACCCTGCCTTCGAGGACCGGGAACAGCTGGCGTCGGGGCTGGCGGGCAGCAGATACCCGGTACTGGCGCTAGGAGGGGTGACCCCCGACAGTTGCAGAGCTGCAAGAGCTGGGCTTTGCTGGGGCAGCGCTGCTGGGCGGCATCTGGCAGGCAGACGACCCGGTGGCTGCGTGGGAGTCGCGCCGAGGCGGCAGGCCGGCTGCAGTGAGTGGCATGTGTGA
24229	c_000000007000	1989	2166	f	SOS response associated peptidase (SRAP)	PF02586	ATGTGCGGCCGGACACGCTGCTCTCTTGGCGAGGAGCAGGTGGTGCGAGCGGCGGGCACGTCGCGATGGGTGGACCGGGAGCGGTACCGGCCATCCTATAATGTGACGCCCGGCGCAGCCACCCCGGTTGTGCGGGTCGCCAGCGGCGGCGAGCGCCAGGTGCAGAGCATGCGGTGA
24230	c_000000007000	2358	2742	f	SOS response associated peptidase (SRAP)	PF02586	GTGCCAAGCTTCACCAAGCAGGACGAAAAGCCCGACTTCTGGCGCATGGTGAGGGCGGCATGGCGAGCGTTGTCTGCTTTCCGTGTTCAAAGTGGCACTCAACAAAGGGCTGGCAGCAGATCCGCAGCTGATTTCTTTCGCTTCACTGATGCCGCCTCAGCGCCAAGTGCTGCAAGATGGCTGCAGGCGTCAATCCCACCCCTCGGTGGGAAGGCAACCTGTGTGTGTTTTTGCCTGCAGTTCAATGCTCGCAGCGAGTCTGTGGCCGAGAAGCCGTCCTTCCGGCGGCTGGTGCCCACACGGCGCTGCCTGGTGCTCACAGAGGGGTTTTACGAGTGGCTGAAGGTGCGCCGCCTGCGCCTGTACCGCGCAAGTTGCTTATGA
32566	c_000000009635	1960	2281	r	Predicted SPOUT methyltransferase	PF02590	TGCAGACGGTGGCAACGAAGGGGCCATGTGCAAGCAAGGCTTTGCAGCCGCCTTCGCACCGCGGCTCCCGGTCGAGCCCACGCTCCCACAAACCCACCACTCCAGGCCTCAGACCAGAGCTGGCCCTCGATTGTGTTCTGCATCGGCGGCCCCTTTGGGCACGCCCCCGCGGTGCGCCAGCGTGGCAACGACACCATCCGGCTGTCAAAGATGGTGCTCAACCATCAGGTGGGCAACAGCACCGGCATCAGCGGCTGCTACATCCTGGGTGATGCCGTCGTGGGTACGCTGCCAGCACTAGCTTGCGAGGCATGTAGCTGA
18020	c_000000005174	1364	1946	r	Disulfide bond formation protein DsbB	PF02600	ATGAGCGCGATCTACAAATTGCTGACCCGCTGGTGGACGGCCTTCGCTCTTGGGGCGTCGCTGGCCATGCTGGGCGCGGCCCATGCGTTCGAGCGGTTCGGCGGCATGGCGCCCTGCAGCCTGTGCCTGAAGCAGCGCGAGGTCTATTGGGCCGCCGTCGCCATCGCCGGGGCCGCCACCTTCTGGGCTCTGTTCAGCCGGGCCAGCCGGGGCACGCCGCGCATCGCCTCCTTCCTGCTGGCGGCGATCTTCCTGACCGGGGCGATCACGGCGGGCTATCACGCCGGGGGCGAGCTGAAGACCAAGCGGCTGTGCGCTGCGAGCGGGCTGCTGCGCCGTGGCACTGCCCGGGCCCTGCCCCCCATCATCCCTGCTGCTGCTGCCGCTGCTTCCCGCCGC…
29137	c_000000008533	2041	2656	f	SCO1/SenC	PF02630	TTGAAAAACACCCCTGTTGGCCTGCAGGCCGCGATCGGGGGGCCCTTTGACCTAATTGACCACACTGGCAAGCGCTTCACCGACAAGGACCTGCTGGGCCAGTTTGCCCTGCTCTACTTTGGCTTCACCTGGTGCCCCGACATCTGCCCAGAGGAGCTGGAGAAGATTGCAGCGGCAACCGACAAGACAGGTGGACCGCGCAGGGGGGCTCGTGCAGGAAGGTCAAAGGTGCCGGCGTTGCAAGCAATGTGCCGGGGCAGGCATGCACAGGGCAGACCCGCCGTAGTAATGGCGTTGACCTCTGGGAGCCCAACAGCTGAACAGTCGCCAGCCGGCAGGCGACCCCCTCGCTGCCTGCCCCTGGCTCAGGCTGTTGCGGGCGTGCCCTCCTCGCCATGC…
4301	c_000000001247	3944	4829	f	Fic/DOC family	PF02661	ATGGCAGCAAGGCTGTGGTGGTGGGATGACAGCGAAACAGAGCAAGGCTTCTTGGAACGCATCGAGCGGTTCAAAGAACAGCTGAGCAAGCATCCACGCTTGCAGCAGGATGTGCCAGCCCTTGCCGCTGCAGCCATCGTGGCTGACTTGCACGCAGAAGGAACCGCGCCCATGGGCGGTGGCCCATTGGATTCGGAGCTGCGAGCAATCATCGAAGGACTTGGAGAAGCGACCGAGGAAACAGCGGTGCAGTGGCAGGCGGATGGCAGCTCTCCTGAGCCAGCGGCTCGGCGGCAGCAGCTACTGCAGCATGCTCGCTCTTGGCGGTACCTGTGGGATCTGCCAAGCATCGAGCGCCTGACGTTGCAGCACGTCAAGACAGCTCACGGCATGCTGATG…
47596	c_000000014371	1701	2682	r	Fic/DOC family	PF02661	ATGAAGCGCTATGGACAGTGCAATGGTGTCCAGCGTGGCCACAAACTTGTTTTCCTTCCGTTGGTGCAGGATGGCAGACGCTTACCAGTTCTGCCATGGTGGGGCCCGGAGGACACGCCGGCCAGCCTGTGCGCGGCCGTCGAGGCAGCGAGGCGCCAGCTGGAGGGTCACCCCGCCATGCCCCTGTTTGGCCGACAAACCGTGCTGGCGGGAGTGGTCATGCTGAACAAGCTGGAGGGCACGCTGCCCGCAGGCTTCGATGAGCTGGCAGCATACCAGCTGCTGTTGGAGCAGGCCGACCTGCTTGATGACGCGGCCGACAGCGAGCCCGATGGAGAGCCAGATGCGGCGGCACACTGGCCAGCCGAAGGCGGCACGTGGGGCACCCGGCAGCAGCTG…
17109	c_000000004894	1723	2245	f	Paired amphipathic helix repeat	PF02671	GTGAGCTGTCGCGTCCCCCGGCAACCAGTGGTCTTGTGGGTGGGGCTGCTGGCACCCCGGTCTTCGTCAGATTGTCGGGTCCCGGGACCGCTGTTCTTGCTCCAAGGACATGCATTGAGGGTCTGGGAGGTCGCGGGGTGCCGCGGGCGGAGGGTGCCGGGCAGTCGCATCGGCCTTCGCGCCCAAGGGTTTTTTCCGCGTTTATTTTTTCGCAGTATCGACACCACCGGCGTCATCGAGAAGGTCAAGGACTTGTTCAAGGGGCACCCAGAGTTAATTCTGGGCTTCAACACCTTCCTGCCCAAGGTGGGGCTGCTGCCAGTCCAACAGCACCAGTGCTGCTCAGTGCTGCTCACCTGCCGTTTGCCCAACAGGTTTGGCAGTGTTTGCACGCAATCG…
29326	c_000000008598	1155	1662	f	(2R)-phospho-3-sulfolactate synthase (ComA)	PF02679	ATGCAGGCAAAGAGGCCAGCTTTGACTCAATACAGTGCAGCGCCCAATGCCGGCATCCAGGCATGCCTCAGCACCCTGGCTACTCAGCTCCTCGTCCTGCCTTGCCAGGTGGGCCCCGCGGTGGACGGCCTCAAGTATGCTGGCGGCGCCTTCAGCGTGCTCAGCGCCCAGTCTGTGCGGGCGCTGAACGACACTGCCCACCAGCACGGCGTGTACGTCAGCACCGGAGGCTGGGTGGAGCATGTGTTGGGACAGGTGAGAAGCACAACTCAAGATATAGGGCTGGCAGTGCAGGGCGCAGCAAAGGGAGATGGGTGGTGCGGACGCAGTTTGGTGTGCATTGAGGCGTCGGCAGGGTCGGGAGCATTGCCCTTGAGGCGAGGCTCTGGTGAGCATCTG…
46628	c_000000014052	150	378	r	Calcium-dependent channel, 7TM region, putative phosphate	PF02714	GTGATCAGCCCCATCATCCTGCCCTTTGCCAGCCTGTACTTCCTGCTGACCTGGCCGGTGTGGCGATACCAGCTGCTGTATGTGTACCAGGGGCACTTCAGTGCGGGCGGCCAGTTCTGGATCTACTGCGTGCACCCATCGTGGTGTGCCTGGGGGGCATGGCCTCCTTCACCGCAGGTCAGGGTAGGGCGTGATGGGGTCCCCCCGGGCGGGCTGTTGACTGTTTGA
5680	c_000000001645	2311	2968	f	Dak1 domain	PF02733	ATGGCCGGGTTTGTGGGGCGCGGCATGCTGGCTGCAGCCGTGTGCGGCGAGGTGTTTGCCTCACCCAGCGAGGACGCTGTGCTGGCAGCCATCCGGGCCGTGACTGGCCCTGCAGGTACGCAAAGCCCCTCGAAGCAACGGTCACGGGATGATACATCGCAAACTGCAGTGCCTCCGCCTGATCCCAGCCGGGCCTCTGCTTCAGCCGCGCCCTTGCTGCGGCCCGCAGGCAGCCAGCTTGACCGTCGCTTCCAGGCATGCGTCCAGACCAGGCATCTGTATGTGCTGGTGACAGGCTGGACATGCATCGATGGGATCCCCTCAAACTTGAGCTTTAGACTTGACCCACTTCTGCCTCGGCCTTTCCTCGAGACCTGCTCATCTTCTAAAATCTGCAGC…
8714	c_000000002505	0	216	f	DAK2 domain	PF02734	AGCATGGGCGGCACCAGCGGCGCCGTGTACAAGATTCTCCTCACCGCGGCGGGCGCCAGCCTGCGGCTGGGCGGACAGCAGGGCCTGACGCTCACGGCGGCGGCAACAGCGCTGCTGGCGGGCGTGGCGGCCGTTAGCAAGTACGGCGGGGCGCAGCGGGGCGACCGCACCATGCTTGATGCGCTTGGGCCGGCTGCAGAGGTGAGGGTTTTGTAA
25566	c_000000007396	1802	2060	r	Proliferating cell nuclear antigen, C-terminal domain	PF02747	GTGGACAAGCCGGAGGAGAGCACCGAGATTGACATCAACGAGCCCGTGGCCCTCACCTTTGCGCTGCGCTACCTCAACTCCTTTGCCAAGGTGGGTGCCGAGGGCTGTGGTTCAGTTCAGCCAGAAGGCCAGCCATGTGGCAAGCCCGCAGCAGATGCGCCCATGCACGGCCGGCAGGCGCTGCGCCTTTCCCCTGCACCTAGCGCTGTGCTGCTGTGTGTGCTTGCAAGAGGACAGGCCTTTCGCTGCATGGTGTGA
25567	c_000000007396	2503	2779	r	Proliferating cell nuclear antigen, C-terminal domain	PF02747	ATGGACATTGACTCGGAGCACCTGGGCATCCCGGAGGCCGAATACGACGCCACGGTCAAGCTGCCAGCTGGCGAGTTCCAGCGGATCGTCAAGGACCTGGCCTCAATCGGCGACACCGGTGCGTGCCCCCCTGCTTGGGTCCTGGCTTTGCTCGCTACATGCCTGTCCCGCTGCCTTGCACGATTTGCTTGCAGCTGGTGTGCAAGAGCCGAGCTGCAGGTGGGCAGCTGGGCAGGAGGTGTTGCTCACATGCGCAAGTTTTTGGGCAGCAAATGA
27125	c_000000007904	931	1084	r	AIR synthase related protein, C-terminal domain	PF02769	GTGCCCGATGCCGAGATGTTCCGCACCTTCAACATGGGCATTGGCATGGTGGTGGTGGTGCCCCGCTCGGAGGTGGACACCGTGCTGGGGCTGGGGCTGGGCGCCTTTGAGATCGGCGACATCGTGGAGGGCTCGGGCGTGGAGCTGGTGTGA
26415	c_000000007670	1253	2126	r	Iron/manganese superoxide dismutases, C-terminal domain	PF02777	GCGAATCCAATAGCTGCTGTATTAGTACCAGCGCCGAGTACCAGCACTGTCACACGCTGTGAGGAAACTAGGCAGAGTCAGCTGGCCAGGGCCCACTCGTGCCGCCCTGCCTCCCATGCAATGCAGAGCTATGAGCAGGATGCCTCGCCGCAGCTGCGTCTTGCAATCGACCGCAGCTTTGGCTCGATTGCCTCGTTCCGAGCCGCTTTCGCTGCCGCCGCCAGCCAGCTTGTGGGCAGTGGCTGGGCGTGGGCGGTGGCCCTGCCACGTGCCGGGAAGCTCCAAGTCCTAACCACCTCGAATATGGTGAGCAGGTTCCATCTGTGCCCTCCACCTTGCCCAGCTTGTACCGTCACTGCCAGTTCGAGGATCAGAGTCACAGCAGTATGTCAAGCGCGG…
6332	c_000000001845	0	2415	f	Transketolase, pyrimidine binding domain	PF02779	AACCTCGACCCGTTGGGCATTGAGAAGCCGATCGAGAACCCGGAGCTGACGCCCGAGTTCTACGGCTTCACCGCCGCCGACATGGACCGCCCGATCTTCCTGGACGGCGTGCTGGGCCTGGAGACCGGCTCGGTCCGCCAGGTGCTGGAAATCCTCAAGCGCACCTATTGCGGCAACATCGGCGTGCAGTTCATGCACATCGCCGAGCCGGACGAGAAGGCCTGGCTGCAACAGCGCTTTGAAGGTCCGGACAAGTTCGAACAGAACGCCTTCACCAAGGAAGGCAAGCTGGCCATCTTCAAGAAGCTGGCCGAAGCCGAGGGTTTCGAACGCTTCCTGCACAAGCGCTTCCCCGGCACCAAGCGTTTCGGCCTGGACGGCGGCGAGGCCATGGTCCCG…
21576	c_000000006200	3348	3588	f	Transketolase, pyrimidine binding domain	PF02779	ATGCAGGCGTTTCCCGAGCGCGTTTACGACGTGGGCATTGCCGAGCAGCATGCTGTCACCTTTGCTGCTGGTTTGGCATGCGAGGGCCTGGCGCCGTTTGTGGCCATTTATTCTTCCTTCTTGCAGCGCGGATATGACCAGGTGGTGCATGATGTGTCGCTGCAGAACCTGCCAGGTAAACTAAAGCATATTCCTGGCATGACGTGCTCTTGTCAGGCAGCAGTTTGCTCTGCATGCTAA
21577	c_000000006200	3649	3871	f	Transketolase, pyrimidine binding domain	PF02779	GTGCGGGGAGACCAAGCCTTCCTCCCCATTTGCATTTCCCCTTATGCAGTGCGCTTTGCAATGGACCGCGCTGGCCTGGTAGGCGCTGATGGCGCCACGCATTGTGGTGCCTTTGATGTGGCATACATGGCGTGCCTGCCCAACATTGTTTGCATGGCACCCTCAAACGAAGCGGAGCTTATCAACATGGTGGCCACCTGTGCTGCCATTGACGACCGGTAA
21579	c_000000006200	4384	4630	f	Transketolase, C-terminal domain	PF02780	TTGCACTCGTTATGCCAACCGGGATCACATCCTTTGTGCTTGCAGTCGGGGGTGTCTGCCACGGTGGTGGACGCTCGCTTTTGCAAGCCGCTGGACACAGACATGCTGCGCAAGCTGGCCAAGGAGCATCCTGTGATGATCACAGTGGAGGAGGGCTCAATAGGCGGCTTTGCCTCGCATGTCATGCAGGTGGGCACTGGATTGTTGCTTGTCCAAGCAGCAGCATGTTGCTCATGCAAAACATGA
49819	c_000000015101	1	244	r	FGGY family of carbohydrate kinases, C-terminal domain	PF02782	GTGTGCTGCCCTGCTGCCGGGATCTCAACCTTGACCACCATTTCTTTTTGCCTGCACTCACGTTCCGCTCGCTTTCCCGCCCTCCCTTTCACAGGCGGCGGTGCCAAGAACCCGGTGTGGACGCAGCTGCGGCAGCGGGAGCTGGGCGTGCCGGTGTTGGCGTCAACGCAGGCAGAGGCGGCCTACGGCTCGGCGCTGCTGGCCAAGCGCGGCGCGCGCTCGCTGCACCCTCGCCCACCCGCT
57482	c_000000017572	643	1024	f	FGGY family of carbohydrate kinases, C-terminal domain	PF02782	ATGGCAGCATGCCGACCTCGTGCCCTGGCCGGTCCGGCTGTGCTATCAGGGCGCTGCGCCGGTTCCCAAACTGCCCTCACGGTGCCTGCCCTGCCCCCTGCGCATGCTTCCCTGGCCACCGCCTCCATTTGCCCCGCTTCCTTCCTGGCACTCCGCGCCCCCCCCGCAGGCTGCTTCATGCTGCTCAACACGGGGCCGGAGCTGGTCCAGTCGAGTCACGGCCTGCTGAGCACGCTGGCCTTCCAGCTGGGCGCCGGCGCGGCGCCGCACTATGCGCTCGAGGGGTCCATTGCCATTGCGGGGCAGGGCATCTCGTGGCTACGGGACCGCATGGGCTTCATCGCCTCGGCAGGTGAGGAGAAGGGCCTGCTGGGTGGTTGA
57483	c_000000017572	1234	1855	f	FGGY family of carbohydrate kinases, C-terminal domain	PF02782	GTGGCGGGGTCGGTGCCCGACAGCGGCGGCGTCTACTTTGTGCCCGCCTTTGGCGGCCTGCTGGCGCCCTGGTGGCAGGACGACGCCCGGGGTGTGATTGTTGGGCTCACGCAGTACAGCACAAAGGTAGGGGCGGGCGGCAGGTCAGGCTTGGTTGTGTTCATTGGTCGATTCTGTGACCCTGCCGAGCCGGGCTGGTTCGCTGTGCCTCCAGTCGCAAAGCAGTGCTGGTGTTGTCATGGCCGGCGCACTCCTTCATCACTCACAACGCACGCGACTGCCTGTCATGGCATGTCCCTCCATCTCCCTCACCCGTCTGGAGCCTGTGCTGCCTGGCCACCCCTGCAGGCGCACATCGTGCGTGCCATGCTAGAGGCCATCTGCTTCCAGACGCGGGAT…
57484	c_000000017572	1937	2270	f	FGGY family of carbohydrate kinases, C-terminal domain	PF02782	ATGCAGGCTGACATTCTGCAGGTGCCGGTGCGGCGGCCGGCCCACTTGGAGACGACCTCCCTGGGGGCTGCCCTGGCGGCGGGCATCGGGGTGGGCATGCTGACTGCGGAGCAGGCCTTCACAGACCTGAAGCACAACACGGGTGCGCCTGTTGGGGAGGGGGGCGCCCAGGGCTGCTTCAGGGCAGGTTCGGCTCGGGGTTGTGCGGGATTGTGCGGGATGGAGCACTCAGGCATGGCATGCATGCACGGCATGTGCACGCCGCCCGGGCTGCTGCCCCTCAGCTGCGCACACCATCAGCCCACGCATGGGCTGGCTTGGAACAGGGCGTGA
9715	c_000000002778	2043	2628	f	Carbamoyl-phosphate synthase L chain, ATP binding domain	PF02786	ATGTTTGCGCAGAAGCACACCGCCCGCGAACTGGCCGAGTCTGCCGAGGTGCCCGTGCTGGCAGGCTCGCCACTGCTTGTGAGCGCCGATGAGGCGCTCGACTATGCCCGCCGCATCGGCCTGCCCGTCCTGCTCAAGGCCACCGGTGGGTGGGGTGCAGGGGCGAGCACACGGCTCCTGAGAGGAGAGCGGCCCGGCTGGTTGTGCCTTGAAGCACAGCTTCACATGAAGCTTGGTGGCCATGCACGCAAAGCTGCGTTCCCTGCTCCTTCAGCTGAGCTTGGCATGTCACCCCTGCCTCAGGTGGCGGCGGTGGCATCGGCATCCACATCTGCCGCACCGAGGAGGAGGTGGAATCTAATTTCACCTCAGCATCCCGCCAGGGCGCAGCAGCGTTTG…
17203	c_000000004919	6334	7420	r	Beta-ketoacyl synthase, C-terminal domain	PF02801	ATGTGTGGCCGCAGCTATGCTTTGGTGTATGGCTCTTGCATTAATCAGGGCGGGCGAAGCAGCGGTTTGACCGCTCCCAACGGACCTGCACAGACAGCACTGGTGCGTGCAGCACTAGCTGATGCACACTCCACTCACCTGAATACAGTATCCATGCACGGCACGGGCACAGCGCTTGGTGATCCCATCGAAGTGGGGGCACTGGGACAAACGCTCCCAAGTGCGATCATGAGCAGCAACATGAATACAGCTTCTTCACTGGTTTCCAGCAAATCGTGCTTTGGGCATACCGAAGGCACGGCTGGTATCACTGGTCTAATGCTCTCCATCAGCGTTATGCGTCAGTGTGCATCTCCTCCAGTTGCCAATCTGCGGAGCGTGAACCCATATGTCGAGGCA…
20497	c_000000005888	1599	1788	r	Beta-ketoacyl synthase, C-terminal domain	PF02801	GTGGGGGCCATCCTGGCGGTGCTCGGCCCCGGCCTGCCGCCACCAGCGGCTGGCCACCGCGTGCTCAAGCTGTCGGCGGCCAAGAGCAGCCTGGGCCACGCTGAGCCCGCTGCGGGCGCAGTCGGCATGCTGCGCTCCATGCACAGGTGGGGCCGGGAGGGCGCAGCGCATTGGCTGGACGGAGCATAA
21005	c_000000006049	2459	2852	f	Beta-ketoacyl synthase, C-terminal domain	PF02801	ATGCTGGCTCCTGATGGACGCTGCAAAACTCTTGACATCTCAGCTGATGGTTATGTGCGAGCTGAGAACTGTGTCGTTCTCCTCCTGTGCACTGCCAATAAATCAGCCTCTGGCCAGCCAGACTCACCCGTGCCACTTATGGTAACAATTTGTGGTAGCGCAGTCAATCAAGATGGACGAAGCAGCAGTCTGACAGCACCAAATGGACCTGCGCAGCAGGAAGTGATACGGGCAGCCCTTCTGGCAGGATGCGTGTATGCGACCAGCGTCAATGTTCTGGAGATGCATGGCACGGGCACCTCCTTGGGTGACCCTATTGAAGTGGGAGCAGCAATGACAGCTCTCCAGGTAAGCAAACTGATCCTTGGCTCGGTGCCCTTCAAAGCACGGTGA
30281	c_000000008901	571	895	r	Beta-ketoacyl synthase, C-terminal domain	PF02801	ATGATCTATCTACAGCAGCGCACACACTCACACTTTCACCCTGAAGCCCATGGGTCCGTGCCTGCCTGTGCAGGAGCATCACCTGTTGCTGTGAGCTACATGGCAGTCCATGGCACTGGGACGCCGCTTGGTGACCCTATCGAGATGGGGGCACTCGGACAGGCACTGGCATGCCCAGGGGTGCAGAAAAGGCACAGTATCGCCCTTGGGTCCATCAAGTCATGCTACGGCCACACCGAAGGAGCGGCAGGGTTGACAGGAGCACTGCTTGCACTGCAGGCGACCCACTTTCAGGTTTGCCAATCTCGTCGACCTTCCGGTTGA
47798	c_000000014435	1900	3040	f	Beta-ketoacyl synthase, C-terminal domain	PF02801	TTGCATTGCTTCAACGCACTTGACCCGTTGCAAGCGGCATCACTCGCTGCAGGCACGGCTTTGGGCGACCCCATAGAGCTTGGCGCTGCACTTTCCGTGCTCCTTAGCGGTGGCACACCACTGCAACTGACAGCTGCCAAGTCATGCATGGGTCACAGCGAGCCAGCAGCTGGGGGGGTTGGCATAACCCATGCAGCTTTGATGCTGGCAAACTGCAGTGCTGGCACAGTCATGCACCTACGCCACTTCAATCCCATGCTGGGCAGCCTTCTACAGATGGCTGCGTCCCACAGTCCCACAGCCGTGCACATATCCAGGCAACCTGTCTCCCGACCGTTTGCCAGCCCTCACAACACGGAACTTCCAGCCAATGGGATCAGTGCATTTGCCTTCCAAGGC…
54252	c_000000016523	2348	2744	f	Beta-ketoacyl synthase, C-terminal domain	PF02801	GTGATTGGGTCTGCAAAGTCTTGCTTTTCACATACTGAAGGAGCAGCCGGCTTTACAGGGATGCTTCTTTCAATGGACGTTCTTCAACGGTGCTGCTTCCCATCTGTGCTCCACCTCCGCACCGTGAACAACTATGTGGCCACCGCTCTCAGTGACTGGTGGGCTGCAATGAACACAGTGATTCCAAAACAGAATAGCCCAGTAAGCTGTGAACTTGACGCAGCAGGCTCCAGCTCATTTGGTATGAGCGGCACCAATGCTCATGCGCTTCTCCAAGCACGCTCAAATACAACATTGCTATTACACAATATTGTGTGGTCAAGGGCCAGGTGGGTCAGTCTAGGAAATTCAAGCCGTAGAGAATGGCGTGCTCTGCACAAAAATCCATGCCAGTAG
54257	c_000000016523	6667	8674	f	Beta-ketoacyl synthase, C-terminal domain	PF02801	GTGTTATGTTTGCATCCCTCAACTGTACAGGCACTCTCGCCTTCAGGGCGTTGTCAGACATTTGCCTCCAGCGCTGATGGCTATGGACGCAGCGAGGGCTTTGCCGTTGCTTTATTAGCGCCTGTTGTGTTCTCCGACACTCATGCACTTGGACTAATACGCTCGACCACAGTGAATCAAGATGGTCGCAGCGCCGCGCTGACAGCCCCAAACGGCCCAAGTCAAGCCAGATTGGTGCAGCAAGCGCTGAAGCGCGGGGCAACCAATGTTTCCAACCTGCGGCTTGTGATGGTGCATGGAACCGGTACACCTTTGGGTGATCCGATTGAGGTTGGTGCGCTTGCACAGTCTTTGCACTGCAATTCAGCCGGAAGCGTCATATTGGCATCCGTCAAGTCT…
56444	c_000000017243	2	539	r	Beta-ketoacyl synthase, C-terminal domain	PF02801	TTGCCGCACAAGCAAACCAAGCCCCCTCGTATGCACCATGCAGCTGGTGTCAAGCTCATCCTCACGCCCCACACCTCGGCCATGTTCAATCGCGCCGGCATGCTGTGCGCCAGCGGCCGGTGCAAGACCTTGGATGCCGCGGCCGACGGTTATGTGCGCGGCGAGGCCCTGATCTCACTCGTCCTGCAGCAGGTGCAGGCCGGAGCCATGACAGGCAGCAGCAGCGGTGATGCCGCCTCGCTCTGCTTCCTGGCTGGCACCGCGGTCAACCAGGACGGGCGCAGCAGCACCCTGACCGCGCCCAACGGCCCGGCACAGCAGGCCGCTGTGCGCGCTGCGCTTGCCTCCGGCGGCCTGGCCGCTGCAGCAATCGGCATGGTGCAGCTGCACGGCACTGGC…
57161	c_000000017458	1736	2075	f	Beta-ketoacyl synthase, C-terminal domain	PF02801	ATGATGGCAGCAGAGGGCCGGTGCAAGGCTCTGGATGCTGCCGCCGATGGCTACGTGCGATCCGAGGCCTGCGTCAGCGTGCTGCTGCACCCTCTTGCCAGCCCACAGGACACAGGCGCTGGCGGCTGGGCTGTTATGCTGCATGGCACGGCCGTCAACCAGGGCGGGCGCAGCAGCACGCTGACCGCGCCAAACGGCCCCAGCCAGCAGGCAGTGATCCGAGCTGCCCTGGATGAGGCTGAGCTGGCACCAGCCAGCATCACCGCCCTCTCCATGCACGGCACAGGCAAGACTGCGCCTGCACACGTGCTCCATGGGCGTCTCATGGGAATGCTCTGA
20060	c_000000005764	0	177	f	Thiolase, C-terminal domain	PF02803	ACCTACTCTGTGGACAAGCTGGGCCTGGACATGGACAAGGTCAACCCCAACGGAGGTGCCATCGCCCTTGGCCACCCGCTGGGCTGCACCGGGGCCCGCCAGGTGGGGGATTGGGGCCGGGCAAAGTTAGGCGGGGGTGAAGGACACAAGTGTTGCTTAGTGTGGCGCTGCCCATGA
25852	c_000000007482	1197	1602	f	Thiolase, C-terminal domain	PF02803	ATGCCCACCTCACAGACCACCGACGGCGCGGCAGCCGTCATCCTCATGCGGCGCGACGAGGCGGCGCGCCGCGGCCTGCCCGTCATGGCCACTCTGCGCTCCTTTGCGGCGGTTGGGGTGCCGCCCTCTGTCATGGGCATCGGTCCGGCCGCCGCCATCCCCAGGGCCCTGGAAAGAGTGCGTATTGGCTGCGTTCTTGCTGGCCCTGCCTTGAGTCTCTCAATCAGTTCACATAAAGCATGCAAAGCAGGCCCACTGTCACAGCTGCGCAGCGCCAGCAGCGTGCCACAGGGGTCTGATGTCACAGACATGCGGGCCCCCAACTGGTGCGACTGTTTGTCCACCAACCCCAGTGCGTGCCTGGGCTTTGCTCTTTGCAGGCGGGCCTCACCAAGGATG…
25853	c_000000007482	1695	1899	f	Thiolase, C-terminal domain	PF02803	GTGGCACTCCCATCCTTCGTGCAGAACGATATCTTTGATGGGGCCGAGCCTTCCCTCCAACCTTCTTTCCTCCCCTTCCCTGCACATTTCACCTTGCAGTACGCCTACTGCAAGCGCGAGCTCGGCCTGCCTGACGAGAAGGTAAACCCCAACGGCGGCGCCATCGCGCTGGGGCACCCCATCGGTGAGCCAGCAGAGGGCTAG
37980	c_000000011314	846	1569	r	Ubiquitin interaction motif	PF02809	ATGCGCATTGAATGCGAAATACACCGAACGGGCGCACTGCAAGTCATCCCGAGCACCACCGCCGCCGGCCGCTCCTCTATGGACTGCCCCGCAACCAGACTTTCCCGGTGTCCCTGCATTCTGCAGGGGTCGATGTCCTACGGATCTGACCTTGAGGATGAGCAGCTGCAGCAGGCTCTCGCCCTATCCTTGCAAGAGTATGCTGCCTCGCCCGCAACGGCACTGCAAACAGAGCAACGGGAGCAGGGGCTTGGAAGCCAGGCAGCAGGCATGCAGGCAGGGTGGGATCAGCAGGCGGCAGGGGCGCCGAAGCAGCGGGCAGTGCGAGCGCCCACACGAGGGAAGAGGAAGCAGGTGGAGGAGACAGAGGTGAAACAGGAGCCAAACTCGCCGCGAGCG…
10919	c_000000003092	195	558	f	SEC-C motif	PF02810	ATGCACCGCCTTCGCCAGCCGGGTGGCATGCGCCTGCAAGGGCGGCAGCGGCGGCAGCTGGCTTTGGCAGCTGGTGGCGGCTTTGGCAAGCCCAAAGAGAAGGCGCTGAGCAAGCAGAAGGCGTGCCCCTGCGGGTCAGGACAGGCCTTCAAGGAGTGCTGCCAGCGCTACCACGATGGCGAGCTGCCGGAGACTCCAGAGAAGCTCATGCGGTCCCGTTACTCGGCCTATGTGAAGGGTGCGTGCCATGCATGGCCCATGCTGCGCCCATCACATCTGCACAGATTGTATCGCATGTGCCGCCTGTGCCGATCGCAGAGCGTGGACAGAGTGAACCACTGCCTGGCATGTGCGCGCACCTGA
47435	c_000000014326	2148	2655	r	SEC-C motif	PF02810	CAGCAGGTGGTTTCAGGCCCTGTTTCTAGCAATCAGCAGCTTCTACGGGATGGGGGGCAGAGGCCAGAGGACTGGGGCAGGGTCAGGCTTGAGCTGGCGCTTGATCCGGACGACCCAGGAGGGGGCGCCAGGGTGGCGCTCTTTCCAGCTGGCCCACAGCACGCGCAGCATGACCAGCAGGAGCAGGGCACGCAGCATGCTTCGCACGACTGCATCACCCAAGAGGAGGCGCAAGGCCTGGGCGCAGGCGCAGCAGCGGCGGGCGGGCCGGTAGGCTCCGAGGAGGCTGGCGGGAAGGAGCGGGCCAGCAGGAAGGTTGCCCGGCTTAAAGCCAAGGCGGTCAGCCACCCCGGACGGAACAAACCCTGCCCCTGCGGCTCCAAAGTCAAGTACAAAGAC…
42383	c_000000012708	699	882	r	Glu/Leu/Phe/Val dehydrogenase, dimerisation domain	PF02812	ATGCCCAGGTTCCTGGGGTGCCCGTCCGGCTCAGTTGTATACAGTTCCACCAAGGTGTGGACCCTGCATCCCCCCCTGCAGACTGAGCTGTACCGGCACATTGGCAACCGCATGGATGTGCCCGCCGGCGACGTCGGGGTCGGCCCCAAGGAGATTGGCTACCTGGTGAGAGAGGCTGTGTGA
1277	c_000000000391	615	1380	f	TGS domain	PF02824	ATGAAGCACTTTTGCGAGATGATCCACAAGAGCCTGCTGCGCGAGTTCCAGTACGCCCTGGTCTGGGGCACCTCGTCCAAGCACATGCCGCAGCGGTGGGTGCCGCCGCCGCTCCTGAGGGCTTGGCCAGCTCCGTTCTTGCATTTGTCTTTGGAAAGTGCCACCGCCGCATGGCTGGGCAAGTTTGTTTTCGAGCGTGCGGGCTTGCCCGCGCCCCAGCTTGCCGTGGCCTGGCTGGCAGGGACCAACCGGCCCTGTCAACTGCCTCCCCCCTGCAGGGTGGGCCTGCACCACAAATTGGAGGACGAGGATGTGGTGCAGGTGGGCGGCTCCGGGGGTATCCAGCCCACCCGCTGCCCTTTGCATTGCTTGCGTGCATTTCCCGCTGATCACCCCCAA…
33337	c_000000009862	1875	2136	r	D-isomer specific 2-hydroxyacid dehydrogenase, NAD binding domain	PF02826	GTGAAGCCCTGCCGCAAGGCCGCTGCAGCATGGCTGCTTGCTGGGCACCGGACCGCAAAGGTACAGACACACCTCCCCTCCCTCGGGGAGGCTGAGCTGGCACCTGCCCTGCCAAGGGCGCTCTCCACAGCACTCCTTGCTGGCCCTTCCCCGCAGTATGCCGATCTGGCTGATCTCGTGCGCCGCTGTGACGTCGTCACAATCAACTGCCCGCTGCACGAGGGCACAGAACATCTGTTCAACCGCCAGCTGATCGGGTGA
59784	c_000000018380	1447	1840	f	D-isomer specific 2-hydroxyacid dehydrogenase, NAD binding domain	PF02826	GTGATCGCTTACGACCCGTACGCCTCTGCCGAGAAGGCCGCCGCCCTGGGCGTCACCATCGTGTCCTTTGAGGAGGCCCTCTCCCGCGGCGACTTCTTCTCGCTGCACATGCCCCTCACCCCCAACACCAAGGGCATGTTTGGCGACGACGCCTTTGCCAAGGTGCGCGGGGTGCCGGCCGTCTGCCTCCTGGGCATGCCCCGGCTACGCACACGCCCGGCACGGCCGGCCACGAGCACGTGTTCTGCTGCACCCTGCGCTATAGACCTGCCCCCTGTTTCATTGCTCTATAACAACGTCATGCCCACTTTATCTGCATCTGCAAGCTCATCGCGCCCATGCTCGCTGGCTTTGTGCCTCTCTACAGATGAAGAAGGGCGCACGGATTGTTAA
59785	c_000000018380	1814	2135	f	D-isomer specific 2-hydroxyacid dehydrogenase, NAD binding domain	PF02826	ATGAAGAAGGGCGCACGGATTGTTAATGTCGCCCGCGGCGGCGTGATCGACGACGATGCTCTGGTCCGTGCCCTGGATGCCGGCATCGTGGCTGGCGCCGCGCTGGACGTGTTTGAGGTGGAGCCCCCTCCGGCGGGTGAGGCGCAGGCGCTGCCTCAGACGCTGCCCTGGCGCTGCCGGGAAACAGCCGGCTGCAGGGAGCGGTGCACACCTCTGCGTTCTGGTGCAATGCCCCGGATGTCACTTGCGCTCCACCTCCCACGGGACGGGACCTCTTTGAGCTTTGAGTTTCTGCCCCTGTTCCGCACCCCCGTTAAGTAA
2660	c_000000000801	972	1392	f	Glycosyl hydrolases family 2, TIM barrel domain	PF02836	GTGGCATGCATATATTCTGCTGCCCCCTTTTCAGATGAGGCCAACGTAGAAACGCACGGCTTTGACCCGGCTCTAGTCAACAACCACCTGAACCCGGCGTGCTCCCCGCTGTGGCTGAATGCAATTGTTGGTGAGCTTGTGAAGGGCAGAGACTGCAGTGCTGTCAGGGATTCTCTCCTAGGAGCCACAGTAACACTGCTGTCGCAGTGTGCTTCCTTCTGTGTTGACATGCTTTTCTCAACTGTTATTGTGTCACCCGCGTGGATTTCGTTTGTGGCCCAAGCTGCCGATCCCAAACCTTTTGGCTGTGCAGATCGCGGCATGCGCATGTTTGAGCGCGACAAGAACCATGCCTCCATTTTGCTGTGGTCGCTTGGCAATGAGAGCGGTGAGCGGGGC…
2663	c_000000000801	2254	2608	f	Glycosyl hydrolases family 2, TIM barrel domain	PF02836	ATGTGCCTGCTTCACATTTACATTTTTCATTACATATTTCACAATTTGTGTAATGCGTTGCAGGGCGGCTTCATCTGGGACTGGGTGGACCAGGCGCTGCTTAAGCAGGAGACGCTCCCAGACGGCAGGGAAATAGAGTATTGGGCATATGGAGGGGACTATGGCGACCAGCCAAACGACGCGCAGGTCGGGGGCTGCCCCTCCTCTGCGTGCCTCGAGTCAAGCTGCTGTCGCATCTGTCGATTGTGGCAACAATGGAACTTGAAACCTGCGCTCGAGAGCAATATGCTGTTGCTAGTTTCGGCCACCCACCCCTGTCATGCTAAAGATAAGAAGGGGAGCAGCGATTTGTAA
12050	c_000000003398	794	1337	r	Pyridine nucleotide-disulphide oxidoreductase, dimerisation domain	PF02852	ATGTTGCAGGTGGGCAAGTTCTCCTTCATGGCCAACAGCCGTGCTCGCAGCGTCGATGACACAGAGGGCATGGTCAAGTTTATCGCCGATGCCAAGACGGACAAGATTCTGGGTGTCACTATCATGGGGCCCAACGCGGGTGCGCAACTGGTGGTCCTGCGTGTATGGTCATACAGAATAGGATGCTTTTCTTGCACAAACGAGTCCGCGAAGCAAGTGCGACATGGCATGAGAGTTAGCAGGGCTAGTTTTGCTTGGCGCACAGAGCACAATTCTAGAATTGTGCTGCATGAGCCAAGAAAACAGCCAGTGGGCCATGCTTGCATAGCTTGCTTGGCATCCTGCATGTTTCGCCGAAATCGCACGTTCGCTGCCGCCTGCTCAGGCGAGCTGATCCAC…
12051	c_000000003398	1278	1653	r	Pyridine nucleotide-disulphide oxidoreductase, dimerisation domain	PF02852	GTGGCCTGCGTGGAAATGCTGGCGGGGCAAAGCGGGCATGTCAACTACAACACTGTGCCTTCCATCGTGTACACGTGGCCTGAGGTGGCGAGCGTGGGCAAGACTGAGGAGCAGGTCAAAGCTGAGGGCATCAGCTACAAGGTGAGGCGCCGCTCTGTTCCCTCCTACTGTGTACGATTTGCCATGGTTAGTTGCCGTCAACCTGCAGTGTGCACAGCAAGCCTGGAAGGCATGGAGTCTTTGATGGGCCTAGAAGACAATGATAGAGGACCGTTGCTCGTATTTCGATCAGCTCTGCGCATCCTCTCCCTGCCCTATGTTGCAGGTGGGCAAGTTCTCCTTCATGGCCAACAGCCGTGCTCGCAGCGTCGATGA
34011	c_000000010058	1708	2416	r	Clp amino terminal domain, pathogenicity island component	PF02861	ATGCCCTGGCACCCTACGACTGCCTGCCTCCCAGGCCACAACTACATCGGCACCGAGCACATCCTGCTGGGCCTGCTGCGCGAGGGCGAGGGCGTGGCCTCCCGCGTGCTGGAGACCCTGGGTGCTGACCCTCAGAAGATCCGCACCCAGGTGGGCCGATGCCTCATCCCCTTCGCCCGGCTGCCCGACAGCAACCCCGGTGCACACCCGGTGGCGCTCCTACGCCTCCGCGTGCATCCGCCCTTGCCGTGCCGGTTGCTTCGCGCGCTGCCCAACCGGCTGCGCAGCCAAGTTTCATGGGCCCTGGGTGACCGCGCTGTGGCTGCATCCCGCCCCCGAATCCCCCTCCAGGTCATCCGCATGGTCGGCGAGTCCCAGGAGCCTGTGGGCTCTGCCGTG…
34013	c_000000010058	3058	3175	r	Clp amino terminal domain, pathogenicity island component	PF02861	ATGCTTGCGCAGGAGGAGGCCCGCCGCCTGGGCCACAACTTCGTGGGCACTGAGCAGATCCTGCTGGGTCTGATTGGCGAGTCCACCGGTGCGTGCCGCCAAATACGCAGAAGTTGA
13230	c_000000003730	11617	12181	r	lactate/malate dehydrogenase, alpha/beta C-terminal domain	PF02866	ACCCAGGACGGTGGTACCGAGGTGGTGCAGGCCAAGGCTGGCAAGGTGGGCTTGCTAGCAGCGATTGTTGGTTTGCGCCAAAGCATTTTGACAGCAAACGCCTGCGTGCTTCTGGGACAGAGACTTCAGCATACCCTGACAGTGGCGAACGCCATGCAGCCACGGCATGGCAAGCAAGCTCCTTGCTGCAGTGCGCCACCTGAGCTGTCAAGCCGACCGTGCGTGCGGTCCGAACATCCCTCTCCTTTCCCTGCTGGTTCGCTTGTTGCCTGCCAGGGCTCGGCCACTCTGTCGATGGCGTACGCTGGTGCCCTGTTTGCCGACGCGTGCCTGCGCGGCCTCAATGGCGACCCCGATGTGATCGAGTGCTCGTACGTGGCGTCCTCCATCACCGAGGTG…
54407	c_000000016578	146	650	r	lactate/malate dehydrogenase, alpha/beta C-terminal domain	PF02866	TTGCCTACGCCGCCACCGCCCCTTGGAACTGCCCCCCTGGCCCTCCTCCAGGCGCTGCTGAACATCATCTCCAACCCCGTCAACTCCACCGTGCCCATCGCCGCCGAGACCCTCAAGAAGATGGGCGTGTACGACGAGAAGCGCTTGCTGGGCGTGACCACCCTGGACGTGGTGCGTGGCGTATCGACACCTGAGCAAGCAATGCTGCTGTGCTGGGTGAAGTGGCTTTGGACCTGGTTGTACTCCCACTGTGGGTTTGGGCTCGCCATGCTGTACATTGCCTATCTTCACTGCACATTTTCCCAAAGCGTCGACTTTGTTTACTTCTGCCCATGGGTTCAGGTGCGCGCCAAGACCTTCTACGCCGAGAAGGCGGGCGTTGACGTCAGCAAGGTTGAT…
44150	c_000000013287	2332	2548	f	Ribonucleotide reductase, barrel domain	PF02867	ATGCACAACATCCGTGCCACCGGCTCGTACATCCGCGGCACCAATGGCACCTCCAACGGCATCGTCCCCATGCTGCGCGTGTTCAATGACACCGGTGAGGAGGGTTGGGTGGTGGGGGCAGGAGCCAGCAGCACGATTAGAGAGGATGGCTGTTTTATGTGCGGAAGTTTGTGCCCGGACACAGCCTGCCGCAAGGACTTAGACCTCCCAACTTAG
44151	c_000000013287	2490	2670	f	Ribonucleotide reductase, barrel domain	PF02867	GTGCGGAAGTTTGTGCCCGGACACAGCCTGCCGCAAGGACTTAGACCTCCCAACTTAGCCCTCCTTGTCTGGCCTCCCTGCCCTGCAGCCCGCTATGTGGACCAGGGCGGCGGCAAGCGCAAGGGCGCCTTTGCCATGTACTGCGAGCCCTGGCACGCGGACATCTTCGACTGGCTGTGA
[truncated: 21,611 more rows]

[truncated: 6 more sheets: Bin_2, Bin_3, Bin_4, Bin_5, Bin_6, Bin_7]
