# Supplementary material for: Chlorella vulgaris and Its Phycosphere in Wastewater: Microalgae-Bacteria Interactions During Nutrient Removal
Source: Front Bioeng Biotechnol. 2020 Sep 22;8:557572. doi: 10.3389/fbioe.2020.557572 (PMC7537789; doi:10.3389/fbioe.2020.557572)
Supplement: TABLE S2 — Results of module completion ratio (MCR) calculations. [file Table_2.XLSX]

## Sheet: Bin 2
Small category	Name(abbreviation)	MCR % (ITR)
Arginine and proline metabolism	Proline biosynthesis, glutamate => proline	100
Arginine and proline metabolism	Ornithine biosynthesis, glutamate => ornithine	100
Arginine and proline metabolism	Arginine biosynthesis, ornithine => arginine	66.7
Arginine and proline metabolism	Arginine biosynthesis, glutamate => acetylcitrulline => arginine	57.1
Arginine and proline metabolism	Urea cycle	40
Aromatic amino acid metabolism	Phenylalanine biosynthesis, chorismate => phenylalanine	100
Aromatic amino acid metabolism	Tyrosine biosynthesis, chorismate => tyrosine	100
Aromatic amino acid metabolism	Shikimate pathway, phosphoenolpyruvate + erythrose-4P => chorismate	85.7
Aromatic amino acid metabolism	Tryptophan biosynthesis, chorismate => tryptophan	60
Aromatic amino acid metabolism	Tyrosine degradation, tyrosine => homogentisate	60
Aromatic amino acid metabolism	Tyrosine biosynthesis, prephanate => pretyrosine => tyrosine	50
Aromatic amino acid metabolism	Catecholamine biosynthesis, tyrosine => dopamine => noradrenaline => adrenaline	25
Aromatic amino acid metabolism	Melatonin biosynthesis, tryptophan => serotonin => melatonin	25
Aromatics degradation	Catechol ortho-cleavage, catechol => 3-oxoadipate	100
Aromatics degradation	Toluene degradation, toluene => benzoate	33.3
Aromatics degradation	Xylene degradation, xylene => methylbenzoate	33.3
Branched-chain amino acid metabolism	Leucine biosynthesis, 2-oxoisovalerate => 2-oxoisocaproate	100
Branched-chain amino acid metabolism	Isoleucine biosynthesis, threonine => 2-oxobutanoate => isoleucine	80
Branched-chain amino acid metabolism	Valine/isoleucine biosynthesis, pyruvate => valine / 2-oxobutanoate => isoleucine	75
Branched-chain amino acid metabolism	Isoleucine biosynthesis, pyruvate => 2-oxobutanoate	66.7
Branched-chain amino acid metabolism	Leucine degradation, leucine => acetoacetate + acetyl-CoA	50
Carbon fixation	Reductive pentose phosphate cycle, glyceraldehyde-3P => ribulose-5P	85.7
Carbon fixation	Reductive pentose phosphate cycle (Calvin cycle)	72.7
Carbon fixation	Reductive citrate cycle (Arnon-Buchanan cycle)	60
Carbon fixation	Reductive pentose phosphate cycle, ribulose-5P => glyceraldehyde-3P	50
Carbon fixation	CAM (Crassulacean acid metabolism), light	50
Carbon fixation	Phosphate acetyltransferase-acetate kinase pathway, acetyl-CoA => acetate	50
Carbon fixation	Dicarboxylate-hydroxybutyrate cycle	30.8
Carbon fixation	Reductive acetyl-CoA pathway (Wood-Ljungdahl pathway)	28.6
Carbon fixation	Incomplete reductive citrate cycle, acetyl-CoA => oxoglutarate	28.6
Carbon fixation	C4-dicarboxylic acid cycle, NADP - malic enzyme type	25
Carbon fixation	C4-dicarboxylic acid cycle, phosphoenolpyruvate carboxykinase type	25
Carbon fixation	3-Hydroxypropionate bi-cycle	15.4
Carbon fixation	Hydroxypropionate-hydroxybutylate cycle	7.1
Central carbohydrate metabolism	Glycolysis, core module involving three-carbon compounds	100
Central carbohydrate metabolism	Gluconeogenesis, oxaloacetate => fructose-6P	100
Central carbohydrate metabolism	Pyruvate oxidation, pyruvate => acetyl-CoA	100
Central carbohydrate metabolism	Citrate cycle, first carbon oxidation, oxaloacetate => 2-oxoglutarate	100
Central carbohydrate metabolism	Pentose phosphate pathway, oxidative phase, glucose 6P => ribulose 5P	100
Central carbohydrate metabolism	Pentose phosphate pathway, non-oxidative phase, fructose 6P => ribose 5P	100
Central carbohydrate metabolism	PRPP biosynthesis, ribose 5P => PRPP	100
Central carbohydrate metabolism	Entner-Doudoroff pathway, glucose-6P => glyceraldehyde-3P + pyruvate	100
Central carbohydrate metabolism	Citrate cycle (TCA cycle, Krebs cycle)	87.5
Central carbohydrate metabolism	Pentose phosphate pathway (Pentose phosphate cycle)	87.5
Central carbohydrate metabolism	Glycolysis (Embden-Meyerhof pathway), glucose => pyruvate	80
Central carbohydrate metabolism	Citrate cycle, second carbon oxidation, 2-oxoglutarate => oxaloacetate	80
Central carbohydrate metabolism	Semi-phosphorylative Entner-Doudoroff pathway, gluconate => glycerate-3P	60
Central carbohydrate metabolism	Pentose phosphate pathway, archaea, fructose 6P => ribose 5P	50
Central carbohydrate metabolism	Semi-phosphorylative Entner-Doudoroff pathway, gluconate/galactonate => glycerate-3P	25
Cofactor and vitamin biosynthesis	Coenzyme A biosynthesis, pantothenate => CoA	100
Cofactor and vitamin biosynthesis	Biotin biosynthesis, pimeloyl-ACP/CoA => biotin	100
Cofactor and vitamin biosynthesis	Glutathione biosynthesis, glutamate => glutathione	100
Cofactor and vitamin biosynthesis	Heme biosynthesis, glutamate => heme	90
Cofactor and vitamin biosynthesis	Riboflavin biosynthesis, GTP => riboflavin/FMN/FAD	85.7
Cofactor and vitamin biosynthesis	Siroheme biosynthesis, glutamate => siroheme	85.7
Cofactor and vitamin biosynthesis	Cobalamin biosynthesis, cobinamide => cobalamin	85.7
Cofactor and vitamin biosynthesis	Pimeloyl-ACP biosynthesis, BioC-BioH pathway, malonyl-ACP => pimeloyl-ACP	83.3
Cofactor and vitamin biosynthesis	Biotin biosynthesis, BioI pathway, long-chain-acyl-ACP => pimeloyl-ACP => biotin	80
Cofactor and vitamin biosynthesis	Biotin biosynthesis, BioW pathway, pimelate => pimeloyl-CoA => biotin	80
Cofactor and vitamin biosynthesis	Ubiquinone biosynthesis, prokaryotes, chorismate => ubiquinone	77.8
Cofactor and vitamin biosynthesis	Pyridoxal biosynthesis, erythrose-4P => pyridoxal-5P	66.7
Cofactor and vitamin biosynthesis	C1-unit interconversion, prokaryotes	66.7
Cofactor and vitamin biosynthesis	Thiamine biosynthesis, AIR => thiamine-P/thiamine-2P	60
Cofactor and vitamin biosynthesis	NAD biosynthesis, aspartate => NAD	60
Cofactor and vitamin biosynthesis	Pantothenate biosynthesis, valine/L-aspartate => pantothenate	60
Cofactor and vitamin biosynthesis	Tetrahydrofolate biosynthesis, GTP => THF	57.1
Cofactor and vitamin biosynthesis	Tetrahydrofolate biosynthesis, mediated by PTPS, GTP => THF	50
Cofactor and vitamin biosynthesis	C1-unit interconversion, eukaryotes	50
Cofactor and vitamin biosynthesis	Tetrahydrofolate biosynthesis, mediated by ribA and trpF, GTP => THF	33.3
Cofactor and vitamin biosynthesis	Tetrahydrobiopterin biosynthesis, GTP => BH4	33.3
Cofactor and vitamin biosynthesis	L-threo-Tetrahydrobiopterin biosynthesis, GTP => L-threo-BH4	33.3
Cofactor and vitamin biosynthesis	Ascorbate biosynthesis, animals, glucose-1P => ascorbate	33.3
Cofactor and vitamin biosynthesis	Ascorbate biosynthesis, plants, glucose-6P => ascorbate	33.3
Cofactor and vitamin biosynthesis	Ubiquinone biosynthesis, eukaryotes, 4-hydroxybenzoate => ubiquinone	16.7
Cofactor and vitamin biosynthesis	Menaquinone biosynthesis, chorismate => menaquinone	11.1
Cysteine and methionine metabolism	Cysteine biosynthesis, serine => cysteine	100
Cysteine and methionine metabolism	Methionine biosynthesis, apartate => homoserine => methionine	57.1
Cysteine and methionine metabolism	Methionine salvage pathway	55.6
Cysteine and methionine metabolism	Cysteine biosynthesis, homocysteine + serine => cysteine	50
Cysteine and methionine metabolism	Methionine degradation	50
Cysteine and methionine metabolism	Cysteine biosynthesis, methionine => cysteine	33.3
Cysteine and methionine metabolism	Ethylene biosynthesis, methionine => ethylene	33.3
Fatty acid metabolism	Fatty acid biosynthesis, elongation	100
Fatty acid metabolism	beta-Oxidation, acyl-CoA synthesis	100
Fatty acid metabolism	beta-Oxidation	100
Fatty acid metabolism	Fatty acid biosynthesis, initiation	66.7
Fatty acid metabolism	Ketone body biosynthesis, acetyl-CoA => acetoacetate/3-hydroxybutyrate/acetone	60
Fatty acid metabolism	Jasmonic acid biosynthesis	12.5
Histidine metabolism	Histidine degradation, histidine => N-formiminoglutamate => glutamate	100
Histidine metabolism	Histidine biosynthesis, PRPP => histidine	88.9
Lipid metabolism	Phosphatidylethanolamine (PE) biosynthesis, PA => PS => PE	100
Lipid metabolism	Triacylglycerol biosynthesis	50
Lipid metabolism	Acylglycerol degradation	50
Lipid metabolism	Inositol phosphate metabolism, Ins(1,3,4,5)P4 => Ins(1,3,4)P3 => myo-inositol	25
Lipopolysaccharide metabolism	CMP-KDO biosynthesis	100
Lipopolysaccharide metabolism	Lipopolysaccharide biosynthesis, KDO2-lipid A	88.9
Lipopolysaccharide metabolism	ADP-L-glycero-D-manno-heptose biosynthesis	60
Lipopolysaccharide metabolism	Lipopolysaccharide biosynthesis, inner core => outer core => O-antigen	41.7
Lysine metabolism	Lysine biosynthesis, succinyl-DAP pathway, aspartate => lysine	100
Lysine metabolism	Lysine biosynthesis, DAP aminotransferase pathway, aspartate => lysine	85.7
Lysine metabolism	Lysine biosynthesis, DAP dehydrogenase pathway, aspartate => lysine	83.3
Lysine metabolism	Lysine biosynthesis, acetyl-DAP pathway, aspartate => lysine	66.7
Lysine metabolism	Lysine degradation, lysine => saccharopine => acetoacetyl-CoA	57.1
Nitrogen metabolism	Assimilatory nitrate reduction, nitrate => ammonia	50
Other amino acid metabolism	Ectoine biosynthesis, aspartate => ectoine	60
Other amino acid metabolism	GABA (gamma-Aminobutyrate) shunt	33.3
Other carbohydrate metabolism	Nucleotide sugar biosynthesis, glucose => UDP-glucose	100
Other carbohydrate metabolism	dTDP-L-rhamnose biosynthesis	100
Other carbohydrate metabolism	Trehalose biosynthesis, D-glucose 1P => trehalose	83.3
Other carbohydrate metabolism	Glyoxylate cycle	80
Other carbohydrate metabolism	Galactose degradation, Leloir pathway, galactose => alpha-D-glucose-1P	50
Other carbohydrate metabolism	D-galactonate degradation, De Ley-Doudoroff pathway, D-galactonate => glycerate-3P	40
Other carbohydrate metabolism	Photorespiration	30
Other carbohydrate metabolism	Methylaspartate cycle	27.3
Other carbohydrate metabolism	Malonate semialdehyde pathway, propanoyl-CoA => acetyl-CoA	25
Other carbohydrate metabolism	D-Galacturonate degradation (bacteria), D-galacturonate => pyruvate + D-glyceraldehyde 3P	20
Other carbohydrate metabolism	D-Glucuronate degradation, D-glucuronate => pyruvate + D-glyceraldehyde 3P	20
Other carbohydrate metabolism	Glucuronate pathway (uronate pathway)	12.5
Other carbohydrate metabolism	Ethylmalonyl pathway	8.3
Polyamine biosynthesis	GABA biosynthesis, eukaryotes, putrescine => GABA	66.7
Polyamine biosynthesis	Polyamine biosynthesis, arginine => agmatine => putrescine => spermidine	50
Polyamine biosynthesis	GABA biosynthesis, prokaryotes, putrescine => GABA	50
Purine metabolism	Guanine ribonucleotide biosynthesis IMP => GDP,GTP	100
Purine metabolism	Inosine monophosphate biosynthesis, PRPP + glutamine => IMP	80
Purine metabolism	Adenine ribonucleotide biosynthesis, IMP => ADP,ATP	75
Purine metabolism	Purine degradation, xanthine => urea	33.3
Pyrimidine metabolism	Pyrimidine ribonucleotide biosynthesis, UMP => UDP/UTP,CDP/CTP	100
Pyrimidine metabolism	Pyrimidine degradation, uracil => beta-alanine, thymine => 3-aminoisobutanoate	100
Pyrimidine metabolism	Pyrimidine deoxyribonuleotide biosynthesis, CDP/CTP => dCDP/dCTP,dTDP/dTTP	87.5
Pyrimidine metabolism	Uridine monophosphate biosynthesis, glutamine (+ PRPP) => UMP	83.3
Serine and threonine metabolism	Serine biosynthesis, glycerate-3P => serine	100
Serine and threonine metabolism	Threonine biosynthesis, aspartate => homoserine => threonine	100
Serine and threonine metabolism	Betaine biosynthesis, choline => betaine	100
Sulfur metabolism	Assimilatory sulfate reduction, sulfate => H2S	100
Terpenoid backbone biosynthesis	C5 isoprenoid biosynthesis, non-mevalonate pathway	62.5
Terpenoid backbone biosynthesis	C10-C20 isoprenoid biosynthesis, bacteria	50
Terpenoid backbone biosynthesis	C5 isoprenoid biosynthesis, mevalonate pathway, archaea	33.3
Terpenoid backbone biosynthesis	C5 isoprenoid biosynthesis, mevalonate pathway	14.3

## Sheet: Bin 3
Small category	Name(abbreviation)	MCR %
Arginine and proline metabolism	Proline biosynthesis, glutamate => proline	33.3
Aromatic amino acid metabolism	Phenylalanine biosynthesis, chorismate => phenylalanine	50
Aromatic amino acid metabolism	Tyrosine biosynthesis, prephanate => pretyrosine => tyrosine	50
Aromatic amino acid metabolism	Tyrosine biosynthesis, chorismate => tyrosine	33.3
Aromatic amino acid metabolism	Shikimate pathway, phosphoenolpyruvate + erythrose-4P => chorismate	28.6
Branched-chain amino acid metabolism	Leucine degradation, leucine => acetoacetate + acetyl-CoA	16.7
Carbon fixation	Phosphate acetyltransferase-acetate kinase pathway, acetyl-CoA => acetate	100
Carbon fixation	CAM (Crassulacean acid metabolism), light	50
Carbon fixation	C4-dicarboxylic acid cycle, NADP - malic enzyme type	25
Carbon fixation	Dicarboxylate-hydroxybutyrate cycle	15.4
Carbon fixation	Reductive citrate cycle (Arnon-Buchanan cycle)	9.1
Carbon fixation	Hydroxypropionate-hydroxybutylate cycle	7.1
Cofactor and vitamin biosynthesis	C1-unit interconversion, eukaryotes	50
Cofactor and vitamin biosynthesis	C1-unit interconversion, prokaryotes	33.3
Cofactor and vitamin biosynthesis	Riboflavin biosynthesis, GTP => riboflavin/FMN/FAD	28.6
Cofactor and vitamin biosynthesis	Coenzyme A biosynthesis, pantothenate => CoA	25
Cofactor and vitamin biosynthesis	Tetrahydrofolate biosynthesis, mediated by ribA and trpF, GTP => THF	16.7
Cofactor and vitamin biosynthesis	Ascorbate biosynthesis, animals, glucose-1P => ascorbate	16.7
Cofactor and vitamin biosynthesis	Siroheme biosynthesis, glutamate => siroheme	14.3
Cofactor and vitamin biosynthesis	Heme biosynthesis, glutamate => heme	10
Cysteine and methionine metabolism	Methionine biosynthesis, apartate => homoserine => methionine	14.3
Fatty acid metabolism	beta-Oxidation, acyl-CoA synthesis	100
Fatty acid metabolism	beta-Oxidation	66.7
Fatty acid metabolism	Fatty acid biosynthesis, initiation	33.3
Fatty acid metabolism	Ketone body biosynthesis, acetyl-CoA => acetoacetate/3-hydroxybutyrate/acetone	20
Lipid metabolism	Phosphatidylethanolamine (PE) biosynthesis, PA => PS => PE	33.3
Lipopolysaccharide metabolism	Lipopolysaccharide biosynthesis, KDO2-lipid A	11.1
Lysine metabolism	Lysine degradation, lysine => saccharopine => acetoacetyl-CoA	28.6
Other carbohydrate metabolism	Malonate semialdehyde pathway, propanoyl-CoA => acetyl-CoA	25
Other carbohydrate metabolism	dTDP-L-rhamnose biosynthesis	25
Other carbohydrate metabolism	Glucuronate pathway (uronate pathway)	12.5
Other carbohydrate metabolism	Photorespiration	10
Other carbohydrate metabolism	Ethylmalonyl pathway	8.3
Pyrimidine metabolism	Uridine monophosphate biosynthesis, glutamine (+ PRPP) => UMP	40
Pyrimidine metabolism	Pyrimidine ribonucleotide biosynthesis, UMP => UDP/UTP,CDP/CTP	33.3
Sterol biosynthesis	Bile acid biosynthesis, cholesterol => cholate/chenodeoxycholate	8.3
Terpenoid backbone biosynthesis	C5 isoprenoid biosynthesis, mevalonate pathway, archaea	33.3
Terpenoid backbone biosynthesis	C5 isoprenoid biosynthesis, mevalonate pathway	14.3

## Sheet: Bin 4
Small category	Name(abbreviation)	MCR % (ITR)
Arginine and proline metabolism	Arginine biosynthesis, ornithine => arginine	33.3
Arginine and proline metabolism	Urea cycle	20
Arginine and proline metabolism	Arginine biosynthesis, glutamate => acetylcitrulline => arginine	14.3
Aromatic amino acid metabolism	Shikimate pathway, phosphoenolpyruvate + erythrose-4P => chorismate	20
Carbon fixation	Reductive pentose phosphate cycle, glyceraldehyde-3P => ribulose-5P	28.6
Carbon fixation	Reductive pentose phosphate cycle (Calvin cycle)	27.3
Carbon fixation	Reductive pentose phosphate cycle, ribulose-5P => glyceraldehyde-3P	25
Carbon fixation	Reductive citrate cycle (Arnon-Buchanan cycle)	10
Central carbohydrate metabolism	PRPP biosynthesis, ribose 5P => PRPP	100
Central carbohydrate metabolism	Citrate cycle, first carbon oxidation, oxaloacetate => 2-oxoglutarate	66.7
Central carbohydrate metabolism	Glycolysis (Embden-Meyerhof pathway), glucose => pyruvate	40
Central carbohydrate metabolism	Glycolysis, core module involving three-carbon compounds	33.3
Central carbohydrate metabolism	Citrate cycle (TCA cycle, Krebs cycle)	25
Central carbohydrate metabolism	Pentose phosphate pathway, non-oxidative phase, fructose 6P => ribose 5P	25
Central carbohydrate metabolism	Semi-phosphorylative Entner-Doudoroff pathway, gluconate => glycerate-3P	25
Central carbohydrate metabolism	Semi-phosphorylative Entner-Doudoroff pathway, gluconate/galactonate => glycerate-3P	25
Central carbohydrate metabolism	Gluconeogenesis, oxaloacetate => fructose-6P	14.3
Central carbohydrate metabolism	Pentose phosphate pathway (Pentose phosphate cycle)	14.3
Cofactor and vitamin biosynthesis	Coenzyme A biosynthesis, pantothenate => CoA	50
Cofactor and vitamin biosynthesis	C1-unit interconversion, eukaryotes	50
Cofactor and vitamin biosynthesis	C1-unit interconversion, prokaryotes	33.3
Cofactor and vitamin biosynthesis	Riboflavin biosynthesis, GTP => riboflavin/FMN/FAD	28.6
Cofactor and vitamin biosynthesis	Menaquinone biosynthesis, chorismate => menaquinone	22.2
Cofactor and vitamin biosynthesis	Pimeloyl-ACP biosynthesis, BioC-BioH pathway, malonyl-ACP => pimeloyl-ACP	16.7
Cysteine and methionine metabolism	Cysteine biosynthesis, serine => cysteine	50
Cysteine and methionine metabolism	Cysteine biosynthesis, methionine => cysteine	50
Fatty acid metabolism	Fatty acid biosynthesis, initiation	33.3
Fatty acid metabolism	Fatty acid biosynthesis, elongation	25
Lysine metabolism	Lysine biosynthesis, DAP dehydrogenase pathway, aspartate => lysine	16.7
Lysine metabolism	Lysine biosynthesis, DAP aminotransferase pathway, aspartate => lysine	14.3
Lysine metabolism	Lysine biosynthesis, succinyl-DAP pathway, aspartate => lysine	11.1
Lysine metabolism	Lysine biosynthesis, acetyl-DAP pathway, aspartate => lysine	11.1
Other carbohydrate metabolism	Nucleotide sugar biosynthesis, glucose => UDP-glucose	33.3
Other carbohydrate metabolism	dTDP-L-rhamnose biosynthesis	25
Other carbohydrate metabolism	Glyoxylate cycle	20
Other carbohydrate metabolism	D-galactonate degradation, De Ley-Doudoroff pathway, D-galactonate => glycerate-3P	20
Other carbohydrate metabolism	Methylaspartate cycle	18.2
Other carbohydrate metabolism	Photorespiration	10
Purine metabolism	Adenine ribonucleotide biosynthesis, IMP => ADP,ATP	50
Purine metabolism	Guanine ribonucleotide biosynthesis IMP => GDP,GTP	50
Purine metabolism	Inosine monophosphate biosynthesis, PRPP + glutamine => IMP	22.2
Terpenoid backbone biosynthesis	C5 isoprenoid biosynthesis, non-mevalonate pathway	12.5

## Sheet: Bin 5
Small category	Name(abbreviation)	MCR % (ITR)
Aromatic amino acid metabolism	Phenylalanine biosynthesis, chorismate => phenylalanine	50
Aromatic amino acid metabolism	Tyrosine biosynthesis, chorismate => tyrosine	50
Aromatic amino acid metabolism	Tyrosine biosynthesis, prephanate => pretyrosine => tyrosine	50
Aromatic amino acid metabolism	Shikimate pathway, phosphoenolpyruvate + erythrose-4P => chorismate	20
Carbon fixation	Phosphate acetyltransferase-acetate kinase pathway, acetyl-CoA => acetate	100
Carbon fixation	Reductive citrate cycle (Arnon-Buchanan cycle)	10
Central carbohydrate metabolism	Citrate cycle, first carbon oxidation, oxaloacetate => 2-oxoglutarate	33.3
Central carbohydrate metabolism	Glycolysis (Embden-Meyerhof pathway), glucose => pyruvate	22.2
Central carbohydrate metabolism	Glycolysis, core module involving three-carbon compounds	20
Central carbohydrate metabolism	Gluconeogenesis, oxaloacetate => fructose-6P	14.3
Central carbohydrate metabolism	Citrate cycle (TCA cycle, Krebs cycle)	12.5
Cofactor and vitamin biosynthesis	NAD biosynthesis, aspartate => NAD	40
Cofactor and vitamin biosynthesis	Siroheme biosynthesis, glutamate => siroheme	28.6
Cofactor and vitamin biosynthesis	Ascorbate biosynthesis, plants, glucose-6P => ascorbate	22.2
Cofactor and vitamin biosynthesis	Heme biosynthesis, glutamate => heme	20
Cofactor and vitamin biosynthesis	Pimeloyl-ACP biosynthesis, BioC-BioH pathway, malonyl-ACP => pimeloyl-ACP	16.7
Cysteine and methionine metabolism	Methionine degradation	25
Cysteine and methionine metabolism	Methionine salvage pathway	12.5
Fatty acid metabolism	Fatty acid biosynthesis, elongation	25
Lipopolysaccharide metabolism	ADP-L-glycero-D-manno-heptose biosynthesis	20
Other carbohydrate metabolism	Nucleotide sugar biosynthesis, glucose => UDP-glucose	33.3
Other carbohydrate metabolism	D-Glucuronate degradation, D-glucuronate => pyruvate + D-glyceraldehyde 3P	20
Other carbohydrate metabolism	Methylaspartate cycle	9.1
Polyamine biosynthesis	Polyamine biosynthesis, arginine => ornithine => putrescine	50
Polyamine biosynthesis	Polyamine biosynthesis, arginine => agmatine => putrescine => spermidine	25
Purine metabolism	Guanine ribonucleotide biosynthesis IMP => GDP,GTP	50
Pyrimidine metabolism	Uridine monophosphate biosynthesis, glutamine (+ PRPP) => UMP	25
Pyrimidine metabolism	Pyrimidine deoxyribonuleotide biosynthesis, CDP/CTP => dCDP/dCTP,dTDP/dTTP	12.5

## Sheet: Bin 6
Small category	Name(abbreviation)	MCR % (ITR)
Aromatic amino acid metabolism	Phenylalanine biosynthesis, chorismate => phenylalanine	33.3
Aromatic amino acid metabolism	Tyrosine biosynthesis, chorismate => tyrosine	33.3
Aromatic amino acid metabolism	Shikimate pathway, phosphoenolpyruvate + erythrose-4P => chorismate	20
Branched-chain amino acid metabolism	Valine/isoleucine biosynthesis, pyruvate => valine / 2-oxobutanoate => isoleucine	25
Branched-chain amino acid metabolism	Isoleucine biosynthesis, threonine => 2-oxobutanoate => isoleucine	20
Branched-chain amino acid metabolism	Leucine degradation, leucine => acetoacetate + acetyl-CoA	16.7
Carbon fixation	CAM (Crassulacean acid metabolism), light	50
Carbon fixation	C4-dicarboxylic acid cycle, NADP - malic enzyme type	25
Carbon fixation	C4-dicarboxylic acid cycle, NAD - malic enzyme type	14.3
Carbon fixation	Reductive citrate cycle (Arnon-Buchanan cycle)	9.1
Central carbohydrate metabolism	PRPP biosynthesis, ribose 5P => PRPP	100
Cofactor and vitamin biosynthesis	Pantothenate biosynthesis, valine/L-aspartate => pantothenate	20
Cofactor and vitamin biosynthesis	Cobalamin biosynthesis, cobinamide => cobalamin	14.3
Lipid metabolism	Phosphatidylethanolamine (PE) biosynthesis, PA => PS => PE	33.3
Lipid metabolism	Triacylglycerol biosynthesis	25
Lipopolysaccharide metabolism	ADP-L-glycero-D-manno-heptose biosynthesis	40
Lysine metabolism	Lysine biosynthesis, AAA pathway, 2-oxoglutarate => 2-aminoadipate => lysine	12.5
Lysine metabolism	Lysine degradation, lysine => saccharopine => acetoacetyl-CoA	12.5
Purine metabolism	Inosine monophosphate biosynthesis, PRPP + glutamine => IMP	11.1
Pyrimidine metabolism	Uridine monophosphate biosynthesis, glutamine (+ PRPP) => UMP	20
Pyrimidine metabolism	Pyrimidine deoxyribonuleotide biosynthesis, CDP/CTP => dCDP/dCTP,dTDP/dTTP	12.5

## Sheet: Bin 7
Small category	Name(abbreviation)	MCR % (ITR)
Carbon fixation	Dicarboxylate-hydroxybutyrate cycle	7.7
Carbon fixation	Hydroxypropionate-hydroxybutylate cycle	7.1
Cysteine and methionine metabolism	Methionine salvage pathway	12.5
Fatty acid metabolism	Ketone body biosynthesis, acetyl-CoA => acetoacetate/3-hydroxybutyrate/acetone	20
Lipid metabolism	Inositol phosphate metabolism, Ins(1,3,4,5)P4 => Ins(1,3,4)P3 => myo-inositol	25
Other carbohydrate metabolism	dTDP-L-rhamnose biosynthesis	25
Other carbohydrate metabolism	Ethylmalonyl pathway	8.3
Purine metabolism	Inosine monophosphate biosynthesis, PRPP + glutamine => IMP	22.2
Pyrimidine metabolism	Pyrimidine deoxyribonuleotide biosynthesis, CDP/CTP => dCDP/dCTP,dTDP/dTTP	12.5
Terpenoid backbone biosynthesis	C5 isoprenoid biosynthesis, mevalonate pathway, archaea	33.3
Terpenoid backbone biosynthesis	C5 isoprenoid biosynthesis, mevalonate pathway	14.3
Terpenoid backbone biosynthesis	C5 isoprenoid biosynthesis, non-mevalonate pathway	12.5
